# Supplementary material for: Excess prenatal folic acid supplementation alters cortical DNA methylation and gene expression networks
Source: Front Nutr. 2025 Dec 24;12:1699376. doi: 10.3389/fnut.2025.1699376 (PMC12777089; doi:10.3389/fnut.2025.1699376)
Supplement: Supplementary file 1 [file Table_1.XLSX]

## Sheet: Supplementary Table 1
Ensemble Gene Name	Gene Name	logFC	AveExpr	t	P.Value	adj.P.Val	B	Entrez Gene ID
ENSMUSG00000000001	Gnai3	-0.043411	7.0398	-0.423742	0.676657	0.840386	-6.34204	14679
ENSMUSG00000000028	Cdc45	0.318265	2.13964	1.59112	0.128584	0.35392	-4.72215	12544
ENSMUSG00000000031	H19	0.473281	4.85888	1.0925	0.288684	0.536708	-5.73675	14955
ENSMUSG00000000037	Scml2	0.218635	1.83879	1.0664	0.30001	0.548082	-5.26727	107815
ENSMUSG00000000049	Apoh	0.94133	0.161736	3.51487	0.00240203	0.0536276	-1.59376	11818
ENSMUSG00000000056	Narf	0.574501	6.26457	5.30282	4.48E-05	0.0170812	2.20397	67608
ENSMUSG00000000058	Cav2	0.117195	4.70026	0.914686	0.372166	0.615812	-5.89041	12390
ENSMUSG00000000078	Klf6	-0.239921	6.38489	-1.99682	0.0608251	0.240931	-4.57886	23849
ENSMUSG00000000085	Scmh1	0.0970828	4.9454	0.810268	0.428122	0.663931	-6.012	29871
ENSMUSG00000000088	Cox5a	-0.266767	7.19639	-2.5576	0.019541	0.137124	-3.56975	12858
ENSMUSG00000000093	Tbx2	0.0615287	1.72209	0.257482	0.799658	0.909212	-5.7426	21385
ENSMUSG00000000120	Ngfr	0.452881	2.99617	1.79701	0.0887361	0.291363	-4.54259	18053
ENSMUSG00000000125	Wnt3	-0.310371	1.66114	-1.21452	0.239876	0.487025	-5.11661	22415
ENSMUSG00000000126	Wnt9a	0.0460125	1.24533	0.282828	0.78046	0.898259	-5.65293	216795
ENSMUSG00000000127	Fer	0.646226	3.58487	3.78465	0.00130963	0.0434303	-0.885265	14158
ENSMUSG00000000131	Xpo6	-0.0234167	6.11164	-0.185614	0.854775	0.934788	-6.40319	74204
ENSMUSG00000000134	Tfe3	0.0164696	4.11455	0.159411	0.875078	0.945112	-6.21119	209446
ENSMUSG00000000142	Axin2	-0.0285898	4.27777	-0.183918	0.856086	0.935334	-6.23114	12006
ENSMUSG00000000148	Brat1	0.0702834	3.85856	0.429102	0.672822	0.838189	-6.08867	231841
ENSMUSG00000000149	Gna12	-0.0482809	6.73702	-0.363967	0.720023	0.865962	-6.36445	14673
ENSMUSG00000000167	Pih1d2	-0.0760085	1.34456	-0.367252	0.717613	0.864448	-5.64044	72614
ENSMUSG00000000168	Dlat	-0.0601285	5.74895	-0.538779	0.596486	0.788636	-6.26084	235339
ENSMUSG00000000171	Sdhd	-0.281586	6.56808	-2.03873	0.0560796	0.23204	-4.51054	66925
ENSMUSG00000000184	Ccnd2	0.368728	6.8833	1.52555	0.144094	0.37399	-5.30823	12444
ENSMUSG00000000194	Gpr107	0.242932	5.22376	2.76742	0.0124979	0.110518	-3.1086	277463
ENSMUSG00000000197	Nalcn	0.302886	5.28146	1.47494	0.157102	0.391657	-5.32169	338370
ENSMUSG00000000202	Btbd17	0.415536	4.03289	2.32208	0.0318575	0.176203	-3.82479	72014
ENSMUSG00000000214	Th	-0.551453	-0.589227	-0.52799	0.603804	0.793877	-5.23273	21823
ENSMUSG00000000223	Drp2	0.440873	5.07195	2.50544	0.0218029	0.144619	-3.59784	13497
ENSMUSG00000000247	Lhx2	-0.0161431	6.85344	-0.0607029	0.952249	0.980775	-6.43087	16870
ENSMUSG00000000253	Gmpr	-0.30828	4.12984	-2.92334	0.00891494	0.094388	-2.70323	66355
ENSMUSG00000000266	Mid2	-0.139995	3.22034	-0.687209	0.500505	0.722794	-5.85174	23947
ENSMUSG00000000275	Trim25	0.116896	2.88029	0.6981	0.493827	0.718373	-5.76433	217069
ENSMUSG00000000276	Dgke	0.0379794	5.33049	0.494698	0.626657	0.808906	-6.25434	56077
ENSMUSG00000000278	Scpep1	0.0533731	4.38735	0.458766	0.651765	0.825169	-6.16505	74617
ENSMUSG00000000282	Mnt	0.00730334	5.34972	0.05437	0.957225	0.98263	-6.37742	17428
ENSMUSG00000000295	Hddc2	-0.743466	6.00736	-5.56504	2.55E-05	0.0170812	2.74494	69692
ENSMUSG00000000296	Tpd52l1	-0.406423	4.67628	-1.81857	0.0852609	0.285824	-4.76361	21987
ENSMUSG00000000301	Pemt	-0.468861	1.38564	-1.95575	0.0658226	0.25078	-4.10336	18618
ENSMUSG00000000303	Cdh1	-1.2291	1.144	-2.08262	0.0514696	0.22292	-3.89624	12550
ENSMUSG00000000305	Cdh4	0.00176771	6.62417	0.0109034	0.991418	0.996029	-6.43088	12561
ENSMUSG00000000308	Ckmt1	0.165924	4.85554	0.881391	0.389453	0.629859	-5.94029	12716
ENSMUSG00000000317	Bcl6b	0.100939	2.7312	0.420981	0.678636	0.841428	-5.88059	12029
ENSMUSG00000000318	Clec10a	-0.312099	-0.790692	-0.813574	0.426272	0.662251	-5.07747	17312
ENSMUSG00000000326	Comt	0.227204	5.57417	2.73044	0.0135317	0.114539	-3.20058	12846
ENSMUSG00000000339	Rtca	-0.355771	6.14197	-3.26908	0.00416017	0.0676233	-2.12384	66368
ENSMUSG00000000340	Dbt	-0.294109	4.07756	-1.92563	0.0697169	0.259789	-4.52119	13171
ENSMUSG00000000346	Dazap2	-0.208196	6.03849	-2.26398	0.0358518	0.18676	-4.1056	23994
ENSMUSG00000000355	Mcts1	-0.0215524	5.50566	-0.22208	0.826694	0.920825	-6.36512	68995
ENSMUSG00000000374	Trappc10	-0.204578	6.28764	-2.93434	0.00870349	0.0930616	-2.81758	216131
ENSMUSG00000000378	Ccm2	0.32329	5.0343	3.08822	0.0062101	0.0801976	-2.44723	216527
ENSMUSG00000000384	Tbrg4	-0.245891	4.9162	-2.45624	0.0241599	0.15314	-3.68439	21379
ENSMUSG00000000392	Fap	-0.478231	0.878258	-1.23348	0.232892	0.478723	-4.96677	14089
ENSMUSG00000000399	Ndufa9	-0.342832	6.65761	-2.61326	0.017373	0.129002	-3.46022	66108
ENSMUSG00000000402	Egfl6	0.730171	0.0293681	2.44163	0.0249051	0.155862	-3.2815	54156
ENSMUSG00000000409	Lck	-0.234038	2.59676	-1.50032	0.150463	0.383289	-4.91395	16818
ENSMUSG00000000416	Cttnbp2	-0.0767465	5.83702	-0.319356	0.753047	0.88506	-6.3584	30785
ENSMUSG00000000420	Galnt1	-0.184195	5.40956	-1.87702	0.0764332	0.270855	-4.74096	14423
ENSMUSG00000000439	Mkrn2	-0.109178	6.94107	-1.18636	0.250544	0.497546	-5.73731	67027
ENSMUSG00000000441	Raf1	-0.119711	7.31533	-1.33002	0.199732	0.442004	-5.56722	110157
ENSMUSG00000000486	Septin1	0.123284	1.14458	0.467179	0.645846	0.821551	-5.55581	100043580
ENSMUSG00000000489	Pdgfb	0.152186	3.23814	0.857336	0.402267	0.642282	-5.71163	18591
ENSMUSG00000000530	Acvrl1	0.352627	2.59116	1.98319	0.062445	0.24489	-4.20786	11482
ENSMUSG00000000531	Tamalin	-0.262672	3.25803	-1.48453	0.154566	0.388157	-5.03474	56149
ENSMUSG00000000532	Acvr1b	0.0722467	6.38616	0.720391	0.480319	0.708446	-6.16475	11479
ENSMUSG00000000538	Tom1l2	0.239451	5.99672	1.68583	0.108678	0.324015	-5.06154	216810
ENSMUSG00000000552	Zfp385a	0.0519012	5.21196	0.427115	0.674242	0.838758	-6.27224	29813
ENSMUSG00000000555	Itga5	0.985836	2.03585	4.68912	0.000172174	0.0202381	0.852838	16402
ENSMUSG00000000560	Gabra2	0.235696	5.91911	1.535	0.141767	0.370645	-5.27743	14395
ENSMUSG00000000561	Wdr77	-0.0544998	4.66689	-0.464539	0.647701	0.822732	-6.20284	70465
ENSMUSG00000000563	Atp5pb	-0.227231	8.81833	-1.87833	0.0762446	0.270576	-4.77435	11950
ENSMUSG00000000567	Sox9	0.116442	4.65482	1.13338	0.271579	0.520591	-5.67506	20682
ENSMUSG00000000568	Hnrnpd	0.140401	7.88662	1.26217	0.22262	0.466658	-5.64881	11991
ENSMUSG00000000579	Dynlt1c	-0.156339	3.72374	-1.04841	0.308001	0.555933	-5.6176	100040563
ENSMUSG00000000581	C1d	-0.597254	8.03287	-4.4013	0.000327186	0.0265197	0.291687	57316
ENSMUSG00000000594	Gm2a	-0.158976	5.24833	-1.59061	0.128698	0.354047	-5.16181	14667
ENSMUSG00000000600	Krit1	0.10735	4.91705	0.832521	0.41577	0.653145	-5.99381	79264
ENSMUSG00000000605	Clcn4	-0.100185	8.19449	-1.07887	0.294559	0.543242	-5.85225	12727
ENSMUSG00000000627	Sema4f	0.142824	5.13419	1.09514	0.287557	0.535939	-5.76363	20355
ENSMUSG00000000628	Hk2	0.407094	1.71744	1.55717	0.136432	0.363684	-4.6913	15277
ENSMUSG00000000631	Myo18a	0.0571982	7.30495	0.407716	0.688178	0.846999	-6.34913	360013
ENSMUSG00000000632	Sez6	-0.00122876	8.22938	-0.00566616	0.99554	0.997792	-6.43178	20370
ENSMUSG00000000682	Cd52	-0.431206	0.0258853	-1.29821	0.210221	0.453819	-4.74225	23833
ENSMUSG00000000686	Abhd15	0.281813	1.72414	1.39584	0.179349	0.418836	-4.89002	67477
ENSMUSG00000000693	Loxl3	-0.0601941	3.91868	-0.579913	0.568994	0.771109	-6.02989	16950
ENSMUSG00000000708	Kat2b	0.30195	3.31585	1.86516	0.0781566	0.274262	-4.50426	18519
ENSMUSG00000000711	Rab5b	0.0227939	6.62414	0.297468	0.769435	0.893036	-6.38573	19344
ENSMUSG00000000732	Icosl	0.0872403	-0.260804	0.245074	0.809106	0.912862	-5.35866	50723
ENSMUSG00000000738	Spg7	-0.273286	5.55415	-3.04496	0.00683064	0.0838257	-2.5704	234847
ENSMUSG00000000740	Rpl13	-0.482946	10.7728	-4.35312	0.000364485	0.0276305	0.195931	270106
ENSMUSG00000000743	Chmp1a	-0.212887	7.06307	-2.60544	0.0176632	0.130069	-3.47727	234852
ENSMUSG00000000751	Rpa1	0.0183027	5.53227	0.213164	0.833538	0.924542	-6.37143	68275
ENSMUSG00000000753	Serpinf1	-0.350117	2.28745	-1.17602	0.254551	0.502386	-5.25485	20317
ENSMUSG00000000759	Tubgcp3	-0.0866519	5.35487	-0.587437	0.564037	0.768891	-6.20949	259279
ENSMUSG00000000766	Oprm1	0.864203	-0.498173	1.86301	0.0784723	0.274756	-4.06406	18390
ENSMUSG00000000776	Polr3d	-0.107276	4.26973	-0.915094	0.371957	0.615663	-5.84176	67065
ENSMUSG00000000782	Tcf7	0.0872354	2.1612	0.421248	0.678444	0.841252	-5.77263	21414
ENSMUSG00000000787	Ddx3x	-0.00338935	8.11444	-0.0272793	0.97853	0.991544	-6.43146	13205
ENSMUSG00000000792	Slc5a5	0.414534	1.22223	1.15554	0.262626	0.511355	-5.05126	114479
ENSMUSG00000000794	Kcnn3	0.580062	3.33184	2.28869	0.0340997	0.181703	-3.77969	140493
ENSMUSG00000000804	Usp32	0.227101	5.94758	2.5087	0.0216544	0.144206	-3.64775	237898
ENSMUSG00000000805	Car4	-0.668661	1.80884	-3.21725	0.00466807	0.0716337	-1.95089	12351
ENSMUSG00000000811	Txnrd3	-0.424677	4.17481	-3.66098	0.00172998	0.0493273	-1.19137	232223
ENSMUSG00000000823	Zfp512b	-0.11429	6.72541	-0.810126	0.428202	0.663995	-6.10068	269401
ENSMUSG00000000826	Dnajc5	-0.118651	8.10517	-1.33193	0.199117	0.441435	-5.56293	13002
ENSMUSG00000000827	Tpd52l2	-0.474684	7.03289	-3.02712	0.00710357	0.0849879	-2.63381	66314
ENSMUSG00000000838	Fmr1	0.0204526	5.94497	0.254187	0.802164	0.909981	-6.38278	14265
ENSMUSG00000000861	Bcl11a	0.0799965	7.53834	0.400416	0.693452	0.850884	-6.3519	14025
ENSMUSG00000000869	Il4	0.352194	2.9758	2.53899	0.0203215	0.139783	-3.30197	16189
ENSMUSG00000000876	Pxmp4	0.225058	2.98165	1.60668	0.125116	0.34886	-4.8211	59038
ENSMUSG00000000881	Dlg3	0.119624	5.92049	1.25155	0.226382	0.471057	-5.64405	53310
ENSMUSG00000000884	Gnb1l	-0.269715	2.63855	-2.08	0.0517357	0.223566	-4.07422	13972
ENSMUSG00000000901	Mmp11	0.109017	4.66586	0.470746	0.643344	0.819897	-6.19749	17385
ENSMUSG00000000902	Smarcb1	-0.127277	6.783	-1.55755	0.136339	0.363607	-5.26368	20587
ENSMUSG00000000915	Hip1r	-0.0158736	6.65824	-0.182936	0.856845	0.935848	-6.41422	29816
ENSMUSG00000000916	Nsun5	-0.0679478	4.50652	-0.626243	0.538833	0.750672	-6.08702	100609
ENSMUSG00000000934	Top1mt	0.39652	2.99846	1.76444	0.0942199	0.299763	-4.59382	72960
ENSMUSG00000000948	Gm38393	0.263693	3.69717	1.74437	0.0977439	0.305631	-4.73983	NA
ENSMUSG00000000957	Mmp14	0.142683	5.0638	1.22939	0.234386	0.480535	-5.61549	17387
ENSMUSG00000000958	Slc7a7	0.40599	1.25262	2.55474	0.0196591	0.137582	-3.12328	20540
ENSMUSG00000000959	Oxa1l	-0.0408385	5.43363	-0.523163	0.607092	0.796219	-6.24774	69089
ENSMUSG00000000976	Heatr6	0.0635419	4.26425	0.510259	0.615925	0.801774	-6.11722	217026
ENSMUSG00000001016	Ilf2	-0.0683861	8.16757	-0.576606	0.57118	0.772375	-6.2625	67781
ENSMUSG00000001017	Chtop	-0.12714	8.74094	-1.19902	0.245705	0.492693	-5.71875	66511
ENSMUSG00000001018	Snapin	0.234563	5.41892	2.60729	0.0175942	0.129974	-3.43368	20615
ENSMUSG00000001025	S100a6	-0.341705	3.24488	-1.4448	0.165295	0.403417	-5.09465	20200
ENSMUSG00000001029	Icam2	0.531613	1.23058	1.84576	0.0810497	0.279588	-4.22731	15896
ENSMUSG00000001034	Mapk7	0.0191419	5.71729	0.11813	0.907242	0.959613	-6.39605	23939
ENSMUSG00000001036	Epn2	0.0316495	6.31243	0.379788	0.708442	0.85903	-6.35259	13855
ENSMUSG00000001039	B9d1	0.07081	4.07745	0.490965	0.629244	0.810852	-6.09528	27078
ENSMUSG00000001052	Sec24b	0.0139301	5.41784	0.15279	0.880224	0.946976	-6.37485	99683
ENSMUSG00000001053	N4bp3	-0.00748907	3.79187	-0.0436297	0.965669	0.986075	-6.17394	212706
ENSMUSG00000001054	Rmnd5b	-0.203527	4.83256	-1.71061	0.103928	0.315546	-4.94865	66089
ENSMUSG00000001056	Nhp2	-0.214738	6.2974	-2.04841	0.0550327	0.230077	-4.48977	52530
ENSMUSG00000001062	Vps9d1	-0.136987	5.72504	-1.46723	0.159167	0.394659	-5.36205	72325
ENSMUSG00000001065	Zfp276	0.159532	3.85304	1.18105	0.252594	0.499845	-5.50276	57247
ENSMUSG00000001082	Mfsd10	-0.148744	4.50153	-1.35961	0.190351	0.431468	-5.3864	68294
ENSMUSG00000001089	Luzp1	0.309773	4.28719	1.44249	0.16594	0.404076	-5.24278	269593
ENSMUSG00000001098	Kctd10	0.0254157	5.68304	0.232209	0.818934	0.917596	-6.37457	330171
ENSMUSG00000001100	Poldip2	-0.162213	7.00637	-2.00057	0.060387	0.239868	-4.5777	67811
ENSMUSG00000001105	Ift20	-0.339915	6.87244	-2.44226	0.0248725	0.155714	-3.78821	55978
ENSMUSG00000001119	Col6a1	-0.671694	3.47512	-1.29814	0.210245	0.453819	-5.3173	12833
ENSMUSG00000001120	Pcbp3	0.119938	4.30279	0.881127	0.389592	0.63002	-5.87166	59093
ENSMUSG00000001123	Lgals9	0.112513	1.81904	0.489928	0.629964	0.811234	-5.69089	16859
ENSMUSG00000001127	Araf	-0.231339	8.32105	-1.30228	0.208855	0.452096	-5.59856	11836
ENSMUSG00000001128	Cfp	0.0957772	1.98957	0.657728	0.518842	0.734915	-5.62293	18636
ENSMUSG00000001134	Uxt	-0.306774	3.86414	-2.03456	0.0565368	0.23298	-4.30666	22294
ENSMUSG00000001138	Cnnm3	0.0959881	5.03278	0.803679	0.431823	0.667574	-6.02359	94218
ENSMUSG00000001143	Lman2l	0.45741	4.9095	3.30257	0.00386133	0.0648466	-1.98878	214895
ENSMUSG00000001150	Mcm3ap	0.120333	5.59263	1.08349	0.292559	0.540887	-5.81582	54387
ENSMUSG00000001151	Pcnt	0.0663188	3.75758	0.342449	0.735886	0.874783	-6.11187	18541
ENSMUSG00000001156	Mxd1	-0.312877	3.97556	-2.60245	0.0177755	0.13013	-3.30818	17119
ENSMUSG00000001157	Gmcl1	-0.134983	5.22607	-1.05774	0.303837	0.55205	-5.81838	23885
ENSMUSG00000001158	Snrnp27	-0.332208	6.22216	-2.428	0.0256192	0.158324	-3.80758	66618
ENSMUSG00000001173	Ocrl	0.274213	5.0151	2.02974	0.057069	0.233411	-4.4505	320634
ENSMUSG00000001175	Calm1	-0.148386	10.8579	-1.57312	0.132696	0.359211	-5.22616	12313
ENSMUSG00000001211	Agpat3	0.095995	6.69923	1.05758	0.303906	0.552073	-5.87431	28169
ENSMUSG00000001227	Sema6b	0.00133599	6.76242	0.0126114	0.990073	0.995614	-6.43208	20359
ENSMUSG00000001228	Uhrf1	0.83804	3.48381	3.6131	0.00192658	0.050455	-1.22744	18140
ENSMUSG00000001229	Dpp9	0.171769	4.80656	1.46255	0.16043	0.396349	-5.29274	224897
ENSMUSG00000001240	Ramp2	0.0404039	3.58981	0.304196	0.764386	0.890135	-6.09415	54409
ENSMUSG00000001247	Lsr	0.0437053	3.20969	0.324824	0.748972	0.883076	-6.02152	54135
ENSMUSG00000001248	Gramd1a	0.0315721	7.52891	0.282253	0.780894	0.89834	-6.39314	52857
ENSMUSG00000001260	Gabrg1	-0.368278	4.67588	-0.908823	0.375171	0.618391	-5.9086	14405
ENSMUSG00000001270	Ckb	-0.0403471	9.41622	-0.376746	0.710664	0.860562	-6.35278	12709
ENSMUSG00000001280	Sp1	0.297499	4.31408	1.71949	0.102269	0.312872	-4.86275	20683
ENSMUSG00000001285	Myg1	-0.095896	4.71327	-0.848007	0.40731	0.646012	-5.95961	60315
ENSMUSG00000001288	Rarg	0.162417	2.18282	0.950036	0.354383	0.600032	-5.45957	19411
ENSMUSG00000001289	Pfdn5	-0.599776	9.09564	-4.56874	0.000225062	0.0225921	0.652976	56612
ENSMUSG00000001300	Efnb2	-0.379857	6.92205	-1.35724	0.19109	0.432065	-5.53215	13642
ENSMUSG00000001305	Rrp15	-0.334913	4.21145	-1.81126	0.0864262	0.287633	-4.7209	67223
ENSMUSG00000001313	Rnd2	0.0653896	7.01843	0.636508	0.532269	0.74585	-6.22791	11858
ENSMUSG00000001323	Srr	0.130045	5.56365	1.17611	0.254514	0.502386	-5.71108	27364
ENSMUSG00000001333	Sync	-0.688719	3.65119	-3.16237	0.00527178	0.07491	-2.1758	68828
ENSMUSG00000001334	Fndc5	0.208061	2.97099	1.03468	0.314201	0.562483	-5.50034	384061
ENSMUSG00000001366	Fbxo9	-0.15438	6.47869	-1.16808	0.257659	0.506093	-5.75397	71538
ENSMUSG00000001376	Vps50	0.106156	5.38356	1.09804	0.28632	0.53468	-5.78797	73288
ENSMUSG00000001380	Hars1	-0.088677	6.15096	-1.18104	0.252598	0.499845	-5.73309	15115
ENSMUSG00000001383	Zmat2	-0.107967	6.49662	-0.946288	0.35624	0.60201	-5.98077	66492
ENSMUSG00000001403	Ube2c	0.678287	3.0082	3.76311	0.00137473	0.0441523	-0.904799	68612
ENSMUSG00000001415	Smg5	-0.153342	5.95001	-1.5562	0.13666	0.363876	-5.24931	229512
ENSMUSG00000001416	Cct3	-0.289596	8.7571	-2.00647	0.0597019	0.238504	-4.56345	12462
ENSMUSG00000001418	Glmp	0.0289989	3.77317	0.273614	0.787423	0.901933	-6.13687	56700
ENSMUSG00000001419	Mef2d	-0.161465	6.41616	-1.11209	0.280392	0.529555	-5.81348	17261
ENSMUSG00000001420	Tmem79	-0.0494088	1.44906	-0.254063	0.802259	0.909981	-5.69994	71913
ENSMUSG00000001424	Snd1	0.168932	6.32303	1.18333	0.251712	0.498948	-5.73277	56463
ENSMUSG00000001435	Col18a1	0.151381	3.95994	0.535266	0.598864	0.790474	-6.04599	12822
ENSMUSG00000001436	Slc19a1	-0.00670172	4.05796	-0.0673532	0.947026	0.978278	-6.21688	20509
ENSMUSG00000001440	Kpnb1	0.306422	7.19188	2.65581	0.0158715	0.123337	-3.37933	16211
ENSMUSG00000001441	Npepps	0.397037	6.75246	3.86225	0.0010996	0.0397489	-0.868138	19155
ENSMUSG00000001445	Mrpl10	-0.0992864	4.69535	-1.10597	0.282965	0.531971	-5.70967	107732
ENSMUSG00000001467	Cyp51	0.435291	7.1656	3.32229	0.00369533	0.0639155	-2.02026	13121
ENSMUSG00000001472	Tcf25	0.0858862	7.94442	0.963044	0.347988	0.594042	-5.96818	66855
ENSMUSG00000001473	Tubb6	0.298449	2.41541	1.31736	0.203856	0.446669	-5.09682	67951
ENSMUSG00000001482	Def8	0.0301264	5.26888	0.282641	0.780601	0.898263	-6.33198	23854
ENSMUSG00000001493	Meox1	0.0726776	-0.146847	0.228191	0.822009	0.918964	-5.38831	17285
ENSMUSG00000001496	Nkx2-1	-1.06119	1.75465	-1.84063	0.081829	0.280875	-4.31232	21869
ENSMUSG00000001506	Col1a1	-0.025145	4.32712	-0.0426017	0.966477	0.986176	-6.24853	12842
ENSMUSG00000001507	Itga3	0.558663	4.03862	2.63166	0.0167077	0.126435	-3.24162	16400
ENSMUSG00000001517	Foxm1	0.56267	3.21751	2.86591	0.0101013	0.0997834	-2.7027	14235
ENSMUSG00000001518	Itfg2	-0.0624375	4.85214	-0.670349	0.510946	0.729355	-6.10389	101142
ENSMUSG00000001520	Nrip2	0.0919542	2.81	0.557834	0.583669	0.780345	-5.83881	60345
ENSMUSG00000001521	Tulp3	0.0464639	4.10271	0.377796	0.709897	0.859768	-6.14565	22158
ENSMUSG00000001524	Gtf2h4	-0.00255484	3.23786	-0.0192433	0.984854	0.99371	-6.08391	14885
ENSMUSG00000001525	Tubb5	-0.0627932	11.4334	-0.702471	0.491161	0.716604	-6.16219	22154
ENSMUSG00000001542	Ell2	-0.693854	1.36643	-3.39951	0.00311014	0.0591643	-1.61597	192657
ENSMUSG00000001552	Jup	0.36326	5.39146	2.45716	0.024114	0.153074	-3.71679	16480
ENSMUSG00000001555	Fkbp10	-0.069961	3.4568	-0.513132	0.613953	0.800682	-5.98907	14230
ENSMUSG00000001569	Nom1	-0.279536	3.90951	-1.9068	0.0722529	0.263499	-4.527	433864
ENSMUSG00000001576	Ergic1	-0.060493	6.8345	-0.563747	0.57972	0.778024	-6.271	67458
ENSMUSG00000001583	Tnk1	-0.0586981	-0.182835	-0.206466	0.83869	0.927055	-5.39001	83813
ENSMUSG00000001627	Ifrd1	0.0660778	6.41537	0.415083	0.682871	0.844257	-6.34033	15982
ENSMUSG00000001630	Stk38l	-0.0612127	3.36298	-0.509603	0.616376	0.802163	-5.97085	232533
ENSMUSG00000001632	Brpf1	-0.199503	4.9979	-1.69523	0.106856	0.320828	-4.98586	78783
ENSMUSG00000001642	Akr1b1	-0.148553	5.76783	-1.01476	0.323351	0.57103	-5.89381	11677
ENSMUSG00000001663	Gstt1	0.0748018	2.83977	0.357988	0.724418	0.868651	-5.92803	14871
ENSMUSG00000001666	Ddt	-0.0844172	0.184321	-0.363684	0.720231	0.865967	-5.41246	13202
ENSMUSG00000001672	Marveld3	-0.48623	-0.848881	-0.876435	0.392071	0.632666	-4.98974	73608
ENSMUSG00000001674	Ddx18	-0.282002	4.16356	-2.29986	0.0333334	0.179485	-3.89293	66942
ENSMUSG00000001687	Ubl3	-0.191014	6.67691	-1.39303	0.180183	0.419649	-5.48525	24109
ENSMUSG00000001700	Gramd2b	0.0546058	2.58906	0.357912	0.724474	0.868651	-5.8954	107022
ENSMUSG00000001707	Eef1e1	-0.321751	7.51924	-3.15925	0.00530839	0.0750603	-2.36119	66143
ENSMUSG00000001729	Akt1	-0.0835429	8.39164	-0.797789	0.435149	0.671154	-6.10954	11651
ENSMUSG00000001741	Il16	-0.201025	0.41426	-0.653958	0.521213	0.736455	-5.3306	16170
ENSMUSG00000001750	Tcirg1	0.0992796	2.81615	0.4334	0.669753	0.836417	-5.88451	27060
ENSMUSG00000001751	Naglu	0.0436993	2.83465	0.219943	0.828333	0.92162	-5.98086	27419
ENSMUSG00000001755	Coasy	-0.190839	4.92725	-2.12072	0.0477498	0.215125	-4.29302	71743
ENSMUSG00000001761	Smo	0.165523	4.96216	1.58219	0.130611	0.356715	-5.14703	319757
ENSMUSG00000001763	Tspan33	-0.0363655	2.58322	-0.170043	0.866828	0.941257	-5.93927	232670
ENSMUSG00000001767	Crnkl1	0.0611056	3.8611	0.305424	0.763465	0.88979	-6.15875	66877
ENSMUSG00000001768	Rin2	0.0688698	2.84303	0.46681	0.646105	0.821551	-5.90706	74030
ENSMUSG00000001773	Folh1	-0.708066	1.23493	-1.97793	0.0630795	0.245789	-4.06549	53320
ENSMUSG00000001774	Chordc1	0.480967	5.29518	2.98508	0.00778967	0.0886094	-2.67475	66917
ENSMUSG00000001783	Rtcb	-0.0250695	6.24151	-0.361479	0.721851	0.866983	-6.3583	28088
ENSMUSG00000001785	Pwp1	-0.14422	5.31451	-1.09697	0.286777	0.535064	-5.78592	103136
ENSMUSG00000001786	Fbxo7	0.326074	5.20835	2.63391	0.016628	0.126071	-3.36513	69754
ENSMUSG00000001794	Capns1	0.209653	6.33436	2.33451	0.0310581	0.174351	-3.98262	12336
ENSMUSG00000001802	Lrp3	0.0068607	7.07045	0.0549451	0.956773	0.982605	-6.43227	435965
ENSMUSG00000001827	Folr1	1.21776	-0.243406	1.50661	0.148853	0.380761	-4.54254	14275
ENSMUSG00000001829	Clpb	0.153815	4.69988	1.71474	0.103155	0.313985	-4.9238	20480
ENSMUSG00000001833	Septin7	-0.198903	8.8235	-1.31358	0.205099	0.447827	-5.58242	235072
ENSMUSG00000001844	Zdhhc4	-0.364583	4.4052	-3.46612	0.00267943	0.0557787	-1.6167	72881
ENSMUSG00000001847	Rac1	-0.00789716	7.79365	-0.0877292	0.931038	0.971051	-6.42926	19353
ENSMUSG00000001855	Nup214	-0.0398716	4.79362	-0.379128	0.708924	0.859325	-6.25522	227720
ENSMUSG00000001864	Aif1l	-0.0336982	5.01588	-0.299209	0.768127	0.892447	-6.30615	108897
ENSMUSG00000001870	Ltbp1	0.33227	2.08579	1.13899	0.269291	0.518926	-5.23725	268977
ENSMUSG00000001891	Ugp2	-0.00840124	6.19816	-0.0819185	0.935594	0.973219	-6.4199	216558
ENSMUSG00000001901	Kcnh6	0.459136	0.921977	1.20884	0.242	0.489509	-4.9524	192775
ENSMUSG00000001909	Trmt1	-0.17999	5.82162	-2.20376	0.0404751	0.198309	-4.20569	212528
ENSMUSG00000001910	Nacc1	-0.093149	6.27087	-0.728026	0.475744	0.70501	-6.15639	66830
ENSMUSG00000001911	Nfix	-0.233795	9.27447	-0.565989	0.578226	0.776979	-6.26365	18032
ENSMUSG00000001918	Slc1a5	-0.142271	2.34449	-0.430989	0.671474	0.837259	-5.79765	20514
ENSMUSG00000001924	Uba1	0.0497448	9.06681	0.436436	0.667589	0.834818	-6.33035	22201
ENSMUSG00000001930	Vwf	0.765018	4.15063	3.37303	0.00329973	0.0606575	-1.77449	22371
ENSMUSG00000001942	Siae	-0.0760417	4.80715	-0.741938	0.467473	0.697415	-6.05239	22619
ENSMUSG00000001943	Vsig2	-0.739926	2.26456	-4.019	0.000772441	0.0349513	-0.393373	57276
ENSMUSG00000001946	Esam	-0.0385189	3.56295	-0.290788	0.774459	0.895012	-6.10241	69524
ENSMUSG00000001948	Spa17	0.127729	1.13423	0.404702	0.690354	0.848891	-5.58538	20686
ENSMUSG00000001962	Fam50a	0.0235963	4.99266	0.20633	0.838795	0.927074	-6.32729	108160
ENSMUSG00000001964	Emd	-0.145987	6.48793	-1.23932	0.230773	0.476592	-5.67226	13726
ENSMUSG00000001983	Taco1	0.231169	3.34558	1.58764	0.12937	0.355048	-4.91092	70207
ENSMUSG00000001985	Grik3	0.30869	6.34093	1.39971	0.178202	0.417965	-5.47032	14807
ENSMUSG00000001986	Gria3	0.188687	5.17074	1.3382	0.197102	0.439676	-5.48958	53623
ENSMUSG00000001988	Npas1	-0.160842	4.35474	-0.968337	0.345409	0.592098	-5.79256	18142
ENSMUSG00000001995	Sipa1l2	0.279284	5.60929	2.03631	0.0563442	0.2328	-4.48451	244668
ENSMUSG00000001998	Ap4e1	0.204689	3.45872	1.38676	0.182055	0.421906	-5.19552	108011
ENSMUSG00000001999	Blvra	-0.17762	4.57757	-1.25344	0.22571	0.470281	-5.5255	109778
ENSMUSG00000002006	Pdzd4	-0.0218352	8.12157	-0.281514	0.781452	0.898619	-6.39142	245469
ENSMUSG00000002010	Idh3g	0.0366497	6.02374	0.476016	0.639655	0.817193	-6.30224	15929
ENSMUSG00000002012	Pnck	-0.0459353	6.7612	-0.388688	0.701959	0.855431	-6.35482	93843
ENSMUSG00000002014	Ssr4	-0.598912	7.04419	-5.54936	2.64E-05	0.0170812	2.70951	20832
ENSMUSG00000002015	Bcap31	0.157221	5.70659	1.24571	0.228472	0.474092	-5.64016	27061
ENSMUSG00000002017	Fam98a	0.189541	5.00917	1.72577	0.101111	0.311272	-4.94234	72722
ENSMUSG00000002020	Ltbp2	0.380117	-0.530544	0.918251	0.370345	0.614264	-4.99367	16997
ENSMUSG00000002028	Kmt2a	0.331774	6.42697	2.17181	0.0431449	0.204409	-4.27694	214162
ENSMUSG00000002031	Ift46	0.00082068	5.58937	0.00974368	0.99233	0.996559	-6.39897	76568
ENSMUSG00000002032	Tmem25	0.0923461	2.96032	0.442248	0.663454	0.832219	-5.90831	71687
ENSMUSG00000002043	Trappc6a	-0.278773	3.92789	-2.00038	0.0604086	0.239899	-4.37631	67091
ENSMUSG00000002052	Supt6	-0.106444	6.66268	-0.940093	0.359325	0.60479	-5.98826	20926
ENSMUSG00000002055	Spag5	0.614537	2.94508	3.64158	0.00180711	0.0494401	-1.14806	54141
ENSMUSG00000002058	Unc119	-0.215159	6.07312	-2.02408	0.0576996	0.234777	-4.52596	22248
ENSMUSG00000002059	Rab34	-0.252419	5.082	-1.81181	0.0863373	0.287594	-4.81322	19376
ENSMUSG00000002064	Sdf2	-0.31577	6.41486	-1.79395	0.0892393	0.292427	-4.90807	20316
ENSMUSG00000002068	Ccne1	0.10905	2.83947	0.528689	0.603329	0.793494	-5.85882	12447
ENSMUSG00000002076	Hsf2bp	0.0985613	0.0859278	0.254954	0.801581	0.909981	-5.43057	74377
ENSMUSG00000002083	Bbc3	0.0469623	5.38484	0.49125	0.629047	0.810718	-6.26012	170770
ENSMUSG00000002102	Psmc3	-0.319139	8.10324	-2.3366	0.0309261	0.174099	-3.98386	19182
ENSMUSG00000002103	Acp2	0.135479	5.42463	1.43053	0.169296	0.407662	-5.3918	11432
ENSMUSG00000002104	Rapsn	-0.588143	-0.901722	-1.131	0.272552	0.52153	-4.80411	19400
ENSMUSG00000002105	Slc39a13	0.215372	3.46727	1.66045	0.113737	0.331646	-4.82175	68427
ENSMUSG00000002107	Celf2	0.0652007	8.52939	0.27831	0.783872	0.899849	-6.39074	14007
ENSMUSG00000002108	Nr1h3	0.638812	0.537044	1.92976	0.0691705	0.258589	-4.04141	22259
ENSMUSG00000002109	Ddb2	0.0269106	4.52673	0.309823	0.76017	0.888459	-6.23555	107986
ENSMUSG00000002111	Spi1	-0.424087	0.965185	-1.75777	0.0953784	0.301846	-4.32473	20375
ENSMUSG00000002129	Sf3a1	-0.0886755	6.13604	-1.15979	0.260933	0.509731	-5.75649	67465
ENSMUSG00000002147	Stat6	0.191902	1.36699	1.07564	0.295966	0.544796	-5.17667	20852
ENSMUSG00000002190	Clgn	0.392954	2.72316	1.48449	0.154576	0.388157	-4.94589	12745
ENSMUSG00000002204	Napsa	-0.0293002	-0.0911487	-0.101172	0.920506	0.96578	-5.4445	16541
ENSMUSG00000002205	Vrk3	0.0704772	3.9255	0.61761	0.544387	0.75469	-6.00629	101568
ENSMUSG00000002210	Smg9	-0.248746	4.28698	-2.28285	0.0345062	0.183062	-3.93558	71997
ENSMUSG00000002221	Paxip1	-0.149405	5.29303	-1.64652	0.116596	0.335617	-5.08347	55982
ENSMUSG00000002222	Rmnd5a	0.00405341	5.49545	0.0488696	0.961549	0.984219	-6.39205	68477
ENSMUSG00000002227	Mov10	0.393962	1.78685	2.01269	0.0589875	0.237132	-4.05072	17454
ENSMUSG00000002228	Ppm1j	1.18041	-0.600841	4.21936	0.000492121	0.0299165	-0.779325	71887
ENSMUSG00000002233	Rhoc	0.37634	4.96999	2.96116	0.00820835	0.090469	-2.69827	11853
ENSMUSG00000002249	Tead3	0.267162	2.31624	1.35044	0.193222	0.43512	-5.04547	21678
ENSMUSG00000002250	Ppard	0.0451832	3.2846	0.308893	0.760867	0.888618	-6.03534	69050
ENSMUSG00000002257	Def6	-0.0487903	1.94837	-0.281538	0.781434	0.898619	-5.78032	23853
ENSMUSG00000002265	Peg3	0.0764119	6.15206	0.285625	0.77835	0.897442	-6.38051	18616
ENSMUSG00000002266	Zim1	0.630754	3.63043	2.65256	0.0159815	0.123943	-3.15622	22776
ENSMUSG00000002274	Metrn	0.0884852	5.34588	0.394148	0.697993	0.852875	-6.29997	70083
ENSMUSG00000002279	Lmf1	0.330876	2.65672	1.7907	0.0897763	0.293613	-4.50414	76483
ENSMUSG00000002280	Ciao3	-0.19216	5.51838	-1.98095	0.0627142	0.245389	-4.57514	67563
ENSMUSG00000002289	Angptl4	-0.375061	2.90494	-1.20417	0.243757	0.491195	-5.35139	57875
ENSMUSG00000002297	Dbf4	0.0185132	3.60377	0.131837	0.896541	0.955197	-6.13053	27214
ENSMUSG00000002307	Daxx	0.0987938	4.936	1.13615	0.270448	0.519666	-5.70599	13163
ENSMUSG00000002308	Cd320	0.0428253	4.89875	0.357383	0.724864	0.868941	-6.27326	54219
ENSMUSG00000002319	Ipo4	0.157279	5.00754	1.53242	0.1424	0.371641	-5.21505	75751
ENSMUSG00000002320	Tm9sf1	0.127363	4.0216	0.949071	0.354861	0.600494	-5.76596	74140
ENSMUSG00000002324	Rec8	0.373188	1.86323	1.97088	0.0639403	0.247386	-4.1209	56739
ENSMUSG00000002325	Irf9	0.047851	2.81685	0.311605	0.758837	0.888106	-5.95395	16391
ENSMUSG00000002326	Gmpr2	-0.092904	5.6372	-0.889183	0.38536	0.626745	-6.00334	105446
ENSMUSG00000002329	Mdp1	-0.185596	5.16746	-1.58537	0.129886	0.355951	-5.16413	67881
ENSMUSG00000002332	Dhrs1	-0.0242952	5.4946	-0.258151	0.79915	0.908754	-6.35687	52585
ENSMUSG00000002341	Ncan	0.41073	8.78024	2.50468	0.0218374	0.144681	-3.66729	13004
ENSMUSG00000002342	Tmem161a	0.147706	4.39849	1.80712	0.0870923	0.28851	-4.74167	234371
ENSMUSG00000002343	Armc6	-0.253452	6.7571	-2.43337	0.0253355	0.157415	-3.80453	76813
ENSMUSG00000002345	Borcs8	-0.0574618	4.17837	-0.654612	0.520801	0.73641	-6.02356	72368
ENSMUSG00000002346	Slc25a42	0.39646	2.67344	2.66942	0.0154177	0.121028	-3.02337	73095
ENSMUSG00000002365	Snx9	0.0421267	2.64782	0.301479	0.766423	0.891426	-5.92501	66616
ENSMUSG00000002372	Ranbp3	-0.24702	6.19149	-3.14309	0.0055015	0.0761634	-2.38725	71810
ENSMUSG00000002379	Ndufa11	-0.464994	7.66881	-3.75327	0.00140552	0.0448082	-1.10314	69875
ENSMUSG00000002384	Bmp8b	0.0938397	2.89131	0.632591	0.534769	0.747776	-5.8075	12164
ENSMUSG00000002393	Nr2f6	-0.0268648	5.71539	-0.268886	0.791003	0.904071	-6.36758	13864
ENSMUSG00000002395	Use1	-0.456284	7.62075	-3.81962	0.00121042	0.0414414	-0.960786	67023
ENSMUSG00000002396	Ocel1	-0.0835556	5.44599	-0.90906	0.37505	0.618249	-5.97387	77090
ENSMUSG00000002409	Dyrk1b	0.129513	3.60302	0.833079	0.415463	0.652854	-5.79092	13549
ENSMUSG00000002413	Braf	-0.0644061	5.013	-0.634582	0.533497	0.746721	-6.14849	109880
ENSMUSG00000002416	Ndufb2	0.058052	3.30019	0.425315	0.675531	0.839627	-6.00513	68198
ENSMUSG00000002428	Hltf	0.0492957	3.76263	0.398912	0.694541	0.851435	-6.09202	20585
ENSMUSG00000002455	Prpf6	0.174337	5.10861	1.70454	0.105075	0.317578	-4.98265	68879
ENSMUSG00000002458	Rgs19	0.291018	3.64219	1.59021	0.128789	0.354073	-4.95109	56470
ENSMUSG00000002459	Rgs20	0.241322	3.0533	1.99766	0.0607266	0.240719	-4.24698	58175
ENSMUSG00000002475	Abhd3	-0.165905	1.85228	-0.383383	0.705821	0.857454	-5.7584	106861
ENSMUSG00000002477	Snrpd1	-0.530678	7.21826	-3.59152	0.00202234	0.0511411	-1.44947	20641
ENSMUSG00000002486	Tchp	0.209171	3.12891	1.53669	0.141355	0.370239	-4.95098	77832
ENSMUSG00000002489	Tiam1	0.0360831	5.14501	0.260025	0.797726	0.908163	-6.32346	21844
ENSMUSG00000002496	Tsc2	0.110924	6.63122	0.86758	0.396777	0.637403	-6.05186	22084
ENSMUSG00000002504	Nherf2	0.0563424	4.40085	0.524444	0.606219	0.795358	-6.13284	65962
ENSMUSG00000002524	Puf60	-0.16909	7.79191	-1.27072	0.219629	0.464022	-5.63861	67959
ENSMUSG00000002546	Golga2	-0.0615456	5.87019	-0.724511	0.477847	0.70679	-6.14676	99412
ENSMUSG00000002550	Uck1	-0.38037	5.91882	-3.79625	0.00127585	0.0428065	-0.999939	22245
ENSMUSG00000002578	Ikzf4	0.105491	3.82542	0.806808	0.430063	0.665806	-5.85203	22781
ENSMUSG00000002580	Mien1	-0.255375	7.57736	-2.32283	0.0318085	0.176103	-4.01077	103742
ENSMUSG00000002602	Axl	0.291305	3.86531	1.78736	0.0903309	0.294496	-4.6951	26362
ENSMUSG00000002603	Tgfb1	0.569947	1.7755	2.89277	0.0095286	0.0967404	-2.54478	21803
ENSMUSG00000002608	Ccdc97	0.0122898	5.05338	0.105758	0.916917	0.964511	-6.34672	52132
ENSMUSG00000002617	Zfp40	0.19179	4.29548	1.24005	0.230509	0.476592	-5.51125	22700
ENSMUSG00000002625	Akap8l	0.210995	5.85296	2.02397	0.0577117	0.234777	-4.51631	54194
ENSMUSG00000002633	Shh	-0.28493	0.198141	-0.622428	0.541283	0.752787	-5.30784	20423
ENSMUSG00000002635	Pdcd2l	-0.530053	5.58298	-2.88834	0.00962092	0.0969895	-2.88996	68079
ENSMUSG00000002658	Gtf2f1	-0.204761	5.53181	-1.96509	0.0646545	0.248756	-4.60183	98053
ENSMUSG00000002660	Clpp	-0.215533	6.02528	-1.89293	0.0741744	0.266622	-4.74187	53895
ENSMUSG00000002661	Alkbh7	-0.292774	5.38462	-1.68559	0.108725	0.324015	-5.03397	66400
ENSMUSG00000002668	Dennd1c	0.380538	0.246878	1.14304	0.267647	0.517339	-4.92649	70785
ENSMUSG00000002679	Med6	-0.578653	5.42551	-3.97989	0.000843572	0.0362589	-0.589219	69792
ENSMUSG00000002688	Prkd1	-0.0800216	3.04089	-0.455546	0.654036	0.826889	-5.93708	18760
ENSMUSG00000002699	Lcp2	0.218876	0.0993844	0.63793	0.531364	0.745186	-5.2782	16822
ENSMUSG00000002718	Cse1l	0.180588	6.12933	2.17447	0.0429168	0.204005	-4.26718	110750
ENSMUSG00000002728	Naa20	-0.534944	6.58416	-4.13712	0.000592089	0.0322735	-0.275658	67877
ENSMUSG00000002731	Prkra	-0.0152945	6.68118	-0.170227	0.866685	0.941257	-6.41664	23992
ENSMUSG00000002732	Fkbp7	-0.84053	1.90467	-3.71541	0.00153055	0.0465346	-0.996498	14231
ENSMUSG00000002733	Plekha3	-0.255344	4.01049	-2.33763	0.0308606	0.173813	-3.8065	83435
ENSMUSG00000002741	Ykt6	-0.334945	8.36568	-3.04317	0.00685755	0.0839217	-2.59886	56418
ENSMUSG00000002748	Baz1b	0.355731	5.87795	2.88035	0.00978931	0.0981146	-2.91526	22385
ENSMUSG00000002763	Pex6	0.328287	5.41849	2.09306	0.0504251	0.220698	-4.37076	224824
ENSMUSG00000002767	Mrpl2	-0.533248	5.46638	-3.90762	0.000992744	0.0387454	-0.747831	27398
ENSMUSG00000002768	Mea1	-0.278991	7.8394	-2.83136	0.0108867	0.10306	-3.03073	17256
ENSMUSG00000002769	Gnmt	-1.17018	0.802471	-2.96759	0.00809376	0.0902313	-2.40787	14711
ENSMUSG00000002771	Grin2d	0.482618	5.29463	1.55834	0.136154	0.36334	-5.19785	14814
ENSMUSG00000002778	Kdelr1	0.031893	5.56604	0.371166	0.714745	0.86334	-6.32512	68137
ENSMUSG00000002781	Tmem143	0.208853	3.28741	2.09965	0.0497753	0.21907	-4.10868	70209
ENSMUSG00000002797	Ggct	0.0808159	3.43521	0.686544	0.500915	0.722842	-5.87471	110175
ENSMUSG00000002799	Jag2	0.0477222	5.87069	0.374142	0.712567	0.861725	-6.33813	16450
ENSMUSG00000002803	Btbd6	-0.305997	4.88385	-3.52813	0.00233166	0.0532921	-1.52259	399566
ENSMUSG00000002804	Nudt14	-0.120733	4.62039	-1.10332	0.284081	0.532561	-5.70199	66174
ENSMUSG00000002808	Epdr1	0.120445	3.88664	0.908148	0.375519	0.618491	-5.7897	105298
ENSMUSG00000002812	Flii	0.292427	5.17209	2.72177	0.0137856	0.115184	-3.19274	14248
ENSMUSG00000002814	Top3a	-0.361105	2.59116	-1.82286	0.0845841	0.285289	-4.46254	21975
ENSMUSG00000002820	Atg4d	0.0473311	4.83886	0.440637	0.664599	0.833232	-6.23482	235040
ENSMUSG00000002825	Qtrt1	-0.176282	4.42513	-1.20846	0.242143	0.489641	-5.55873	60507
ENSMUSG00000002833	Hdgfl2	-0.0614197	6.13173	-0.865091	0.398106	0.638403	-6.04509	15193
ENSMUSG00000002835	Chaf1a	-0.446012	7.32396	-3.32667	0.00365935	0.0636757	-2.01104	27221
ENSMUSG00000002844	Adprh	0.0934984	6.84608	1.07448	0.29647	0.545019	-5.85807	11544
ENSMUSG00000002845	Tmem39a	0.0420879	2.86775	0.244579	0.809484	0.912994	-5.96437	67846
ENSMUSG00000002846	Timmdc1	0.422314	4.18965	4.45606	0.000289451	0.0248827	0.483401	76916
ENSMUSG00000002847	Pla1a	-0.366747	0.0626814	-1.11913	0.277455	0.527062	-4.94497	85031
ENSMUSG00000002870	Mcm2	0.547958	3.93772	3.14343	0.00549742	0.0761634	-2.22553	17216
ENSMUSG00000002871	Tpra1	0.485966	3.10029	2.96041	0.00822182	0.090469	-2.50926	24100
ENSMUSG00000002881	Nab1	0.0329825	4.96608	0.230302	0.820393	0.917929	-6.31988	17936
ENSMUSG00000002885	Adgre5	0.187182	2.4937	1.33547	0.197978	0.440455	-5.10075	26364
ENSMUSG00000002897	Il17ra	0.0392047	2.28787	0.18424	0.855836	0.935193	-5.88096	16172
ENSMUSG00000002900	Lamb1	0.434135	4.89211	3.01281	0.00733035	0.0862814	-2.58452	16777
ENSMUSG00000002908	Kcnn1	0.669696	3.49371	3.13659	0.00558121	0.0767206	-2.19625	84036
ENSMUSG00000002910	Arrdc2	0.282964	2.57105	1.60274	0.125987	0.350383	-4.76215	70807
ENSMUSG00000002930	Ppp1r17	0.000559596	-0.989882	0.00064937	0.999489	0.99972	-5.28931	19051
ENSMUSG00000002944	Cd36	-0.573478	-0.112566	-1.07608	0.295771	0.544554	-4.93798	12491
ENSMUSG00000002948	Map2k7	-0.259329	4.37841	-2.21786	0.0393462	0.195419	-4.06804	26400
ENSMUSG00000002949	Timm44	-0.166242	5.32722	-1.44022	0.166572	0.404722	-5.37497	21856
ENSMUSG00000002957	Ap2a2	0.11906	7.35066	1.18599	0.250686	0.497657	-5.73835	11772
ENSMUSG00000002963	Pnkp	-0.0221739	4.5792	-0.233155	0.81821	0.917328	-6.26592	59047
ENSMUSG00000002968	Med25	-0.0736198	6.44748	-0.758116	0.457964	0.689359	-6.13786	75613
ENSMUSG00000002980	Bcam	0.133097	2.41363	0.418221	0.680617	0.842615	-5.82692	57278
ENSMUSG00000002981	Clptm1	-0.0698199	6.56537	-0.788915	0.44019	0.675432	-6.11625	56457
ENSMUSG00000002983	Relb	-0.159492	1.50942	-0.695982	0.495121	0.719446	-5.50837	19698
ENSMUSG00000002984	Tomm40	-0.071676	6.25155	-0.92905	0.364868	0.609431	-5.99235	53333
ENSMUSG00000002985	Apoe	-0.221135	8.32653	-0.828543	0.417961	0.655171	-6.08469	11816
ENSMUSG00000002996	Hbp1	-0.345569	5.13672	-3.49789	0.00249524	0.0543842	-1.60544	73389
ENSMUSG00000002997	Prkar2b	0.309499	7.87099	4.0334	0.000747788	0.0348365	-0.50066	19088
ENSMUSG00000003031	Cdkn1b	-0.115779	7.73822	-0.704085	0.490179	0.716068	-6.18209	12576
ENSMUSG00000003032	Klf4	0.114365	2.02623	0.375305	0.711717	0.861127	-5.75987	16600
ENSMUSG00000003033	Ap1m1	-0.0256996	6.89903	-0.356264	0.725687	0.86939	-6.36834	11767
ENSMUSG00000003037	Rab8a	0.141647	5.53184	1.54431	0.139506	0.367683	-5.24607	17274
ENSMUSG00000003038	Hmgn2	-0.0978027	9.22344	-0.998286	0.331064	0.57861	-5.92867	15331
ENSMUSG00000003039	Fam32a	-0.184915	7.55722	-1.76249	0.0945577	0.300453	-4.96177	67922
ENSMUSG00000003062	Stard3nl	-0.199996	6.91119	-1.35419	0.192044	0.433568	-5.53619	76205
ENSMUSG00000003068	Stk11	0.119579	6.38118	1.38697	0.181992	0.421816	-5.48876	20869
ENSMUSG00000003070	Efna2	0.0803606	4.59255	0.521008	0.608563	0.797162	-6.16519	13637
ENSMUSG00000003072	Atp5f1d	-0.145702	7.45881	-1.73268	0.0998488	0.309413	-5.00772	66043
ENSMUSG00000003099	Ppp5c	-0.242976	6.57398	-2.31704	0.032187	0.176996	-4.0188	19060
ENSMUSG00000003119	Cdk12	0.0178812	4.06085	0.128232	0.899354	0.956812	-6.20957	69131
ENSMUSG00000003123	Lipe	-0.121695	2.67121	-0.777833	0.446535	0.680903	-5.68075	16890
ENSMUSG00000003131	Pafah1b2	0.0455206	8.32499	0.551264	0.588072	0.782843	-6.27625	18475
ENSMUSG00000003134	Tbc1d8	0.136965	4.21004	1.33829	0.197074	0.439669	-5.36965	54610
ENSMUSG00000003135	Cnot11	-0.435542	5.39847	-3.4544	0.00275063	0.0563906	-1.70985	52846
ENSMUSG00000003153	Slc2a3	0.223246	5.53197	1.39979	0.178179	0.417965	-5.4384	20527
ENSMUSG00000003154	Foxj2	0.108208	5.03573	0.893705	0.382998	0.624441	-5.94873	60611
ENSMUSG00000003161	Sri	-0.0371488	6.12204	-0.385971	0.703936	0.856405	-6.34443	109552
ENSMUSG00000003166	Dgcr2	-0.0797603	5.91638	-1.01222	0.324533	0.571898	-5.90321	13356
ENSMUSG00000003184	Irf3	0.591764	3.76115	5.09231	7.08E-05	0.0170812	1.79374	54131
ENSMUSG00000003190	Bcl2l12	0.467114	2.51	3.16408	0.00525192	0.0748443	-2.07269	75736
ENSMUSG00000003198	Zfp959	-0.00937216	2.18439	-0.0384682	0.969728	0.988026	-5.89456	224893
ENSMUSG00000003199	Mpnd	0.148134	6.27538	1.27242	0.219038	0.463561	-5.62851	68047
ENSMUSG00000003200	Sh3gl1	0.0248133	6.09342	0.316475	0.755197	0.886304	-6.36899	20405
ENSMUSG00000003206	Ebi3	0.0987333	1.78046	0.568272	0.576707	0.775782	-5.62281	50498
ENSMUSG00000003208	Yju2	-0.106714	2.88704	-0.689259	0.499244	0.722059	-5.78174	72886
ENSMUSG00000003226	Ranbp2	-0.0434624	5.6266	-0.445956	0.660822	0.830345	-6.30024	19386
ENSMUSG00000003227	Edar	-0.333748	-0.635672	-0.804189	0.431536	0.667221	-5.07803	13608
ENSMUSG00000003228	Grk5	-0.0739777	3.55267	-0.600727	0.555336	0.762936	-5.95372	14773
ENSMUSG00000003233	Dvl3	0.202985	6.15947	1.29682	0.210689	0.454153	-5.59518	13544
ENSMUSG00000003234	Abcf3	-0.00355827	5.61326	-0.0318863	0.974905	0.990293	-6.40114	27406
ENSMUSG00000003235	Eif2b5	-0.0264625	5.8409	-0.345646	0.733522	0.873623	-6.35016	224045
ENSMUSG00000003269	Cyth2	-0.34917	7.68628	-3.16955	0.00518873	0.074527	-2.33938	19158
ENSMUSG00000003271	Sult2b1	0.131231	3.98212	0.954582	0.352139	0.598212	-5.73991	545963
ENSMUSG00000003273	Car11	0.00715492	5.76116	0.0474028	0.962702	0.98483	-6.40319	12348
ENSMUSG00000003279	Dlgap1	-0.125072	6.37201	-0.690747	0.49833	0.72134	-6.18561	224997
ENSMUSG00000003282	Plag1	-0.0320227	0.156198	-0.156181	0.877588	0.945406	-5.46094	56711
ENSMUSG00000003283	Hck	0.602389	0.469776	1.1994	0.24556	0.49263	-4.90352	15162
ENSMUSG00000003299	Mrpl4	-0.102838	4.81875	-1.0501	0.307245	0.555323	-5.78195	66163
ENSMUSG00000003308	Keap1	-0.0937331	5.75665	-1.11025	0.281163	0.530186	-5.79645	50868
ENSMUSG00000003309	Ap1m2	-0.136458	1.15898	-0.536056	0.598329	0.790044	-5.53326	11768
ENSMUSG00000003316	Glg1	0.237245	6.67526	2.08201	0.0515315	0.223003	-4.43695	20340
ENSMUSG00000003344	Btbd2	0.120701	5.92222	1.26918	0.220165	0.464458	-5.62156	208198
ENSMUSG00000003345	Csnk1g2	-0.0873005	6.94459	-1.15814	0.261592	0.510452	-5.7689	103236
ENSMUSG00000003346	Abhd17a	-0.218117	6.99897	-2.32765	0.0314969	0.175275	-4.00183	216169
ENSMUSG00000003348	Mob3a	0.127801	4.65338	1.237	0.231613	0.4774	-5.55823	208228
ENSMUSG00000003352	Cacnb3	0.138795	7.4189	1.03436	0.314345	0.562516	-5.90014	12297
ENSMUSG00000003354	Ccdc65	0.432806	1.49334	1.71165	0.103733	0.31511	-4.44964	105833
ENSMUSG00000003355	Fkbp11	-0.302631	1.68972	-1.52434	0.144395	0.374456	-4.72502	66120
ENSMUSG00000003360	Ddx23	0.0556767	5.82745	0.683808	0.502601	0.724308	-6.17348	74351
ENSMUSG00000003363	Pld3	0.160801	6.16408	1.10399	0.283801	0.532258	-5.81572	18807
ENSMUSG00000003378	Grik5	-0.050518	7.74663	-0.499227	0.623525	0.806617	-6.30631	14809
ENSMUSG00000003380	Rabac1	-0.400033	7.88505	-3.10834	0.00594044	0.0788363	-2.46587	14470
ENSMUSG00000003382	Etv3	0.0738792	3.81917	0.333129	0.742795	0.879455	-6.10968	27049
ENSMUSG00000003402	Prkcsh	0.0651306	6.20854	0.686103	0.501186	0.723113	-6.18519	19089
ENSMUSG00000003410	Elavl3	0.272049	8.49418	1.8577	0.0792576	0.27633	-4.80934	15571
ENSMUSG00000003411	Rab3b	-0.140703	5.45318	-1.5943	0.127869	0.352966	-5.17008	69908
ENSMUSG00000003418	St8sia6	0.0385068	-0.448359	0.0704109	0.944625	0.977025	-5.34896	241230
ENSMUSG00000003420	Fcgrt	-0.542117	3.35958	-2.29238	0.0338448	0.180695	-3.8106	14132
ENSMUSG00000003421	Nosip	-0.331754	5.36105	-4.04225	0.000733032	0.0347861	-0.454296	66394
ENSMUSG00000003423	Pih1d1	-0.180041	6.63527	-2.04331	0.0555821	0.231185	-4.50321	68845
ENSMUSG00000003429	Rps11	-0.249853	9.87401	-2.33411	0.0310838	0.174439	-3.98058	27207
ENSMUSG00000003435	Supt5	0.200747	6.68945	1.42828	0.169934	0.408498	-5.43866	20924
ENSMUSG00000003436	Dll3	0.35532	2.8899	2.61636	0.0172591	0.128599	-3.14884	13389
ENSMUSG00000003437	Paf1	-0.11913	5.78617	-1.40186	0.177569	0.417345	-5.45267	54624
ENSMUSG00000003438	Timm50	-0.219123	5.72263	-2.15004	0.0450553	0.208491	-4.297	66525
ENSMUSG00000003444	Med29	-0.166361	4.05218	-1.47307	0.157601	0.392387	-5.17916	67224
ENSMUSG00000003452	Bicd1	0.171581	4.7757	1.75218	0.0963596	0.303556	-4.8736	12121
ENSMUSG00000003458	Ncstn	-0.169721	5.76307	-2.00569	0.0597923	0.238687	-4.54612	59287
ENSMUSG00000003464	Pex19	0.069358	6.38098	0.943538	0.357608	0.60331	-5.98121	19298
ENSMUSG00000003469	Phyhip	-0.179208	4.39638	-1.0653	0.300496	0.548576	-5.70428	105653
ENSMUSG00000003500	Impdh1	0.327232	5.72474	2.37695	0.0284683	0.166831	-3.88304	23917
ENSMUSG00000003518	Dusp3	0.285422	4.22392	2.14223	0.0457592	0.210509	-4.16404	72349
ENSMUSG00000003526	Prodh	-0.155056	2.38664	-0.800567	0.433579	0.66934	-5.60454	19125
ENSMUSG00000003527	Ess2	-0.192158	5.19625	-1.87897	0.076153	0.270576	-4.72186	27886
ENSMUSG00000003528	Slc25a1	0.289139	5.92579	2.86713	0.0100745	0.0997666	-2.94118	13358
ENSMUSG00000003531	Dgcr6	-0.11951	6.93441	-1.2049	0.243483	0.491195	-5.71615	13353
ENSMUSG00000003534	Ddr1	0.438174	6.03235	4.26997	0.000439233	0.0298104	0.0174747	12305
ENSMUSG00000003541	Ier3	-0.102366	0.736191	-0.393743	0.698288	0.852941	-5.50691	15937
ENSMUSG00000003546	Klc4	0.462654	4.30093	5.26392	4.87E-05	0.0170812	2.14668	74764
ENSMUSG00000003549	Ercc1	0.00492714	4.40439	0.0491333	0.961341	0.984219	-6.27405	13870
ENSMUSG00000003559	As3mt	0.459287	2.79327	1.41348	0.174179	0.413161	-5.04955	57344
ENSMUSG00000003573	Homer3	-0.0801849	5.35221	-0.707838	0.487899	0.714501	-6.12918	26558
ENSMUSG00000003575	Crtc1	-0.159464	6.88095	-1.12404	0.275418	0.524518	-5.80576	382056
ENSMUSG00000003581	Rnf215	-0.0619601	5.29912	-0.698737	0.493437	0.718109	-6.1289	71673
ENSMUSG00000003585	Sec14l2	0.253103	2.40494	1.14675	0.266149	0.515729	-5.30186	67815
ENSMUSG00000003604	Aven	-0.00151706	3.42322	-0.0129424	0.989813	0.995517	-6.11357	74268
ENSMUSG00000003617	Cp	-0.336847	2.57936	-1.37797	0.18471	0.425151	-5.08632	12870
ENSMUSG00000003623	Crot	0.00796602	4.58543	0.0481419	0.962121	0.984522	-6.30026	74114
ENSMUSG00000003644	Rps6ka1	0.20016	3.83511	1.6351	0.118988	0.339328	-4.91932	20111
ENSMUSG00000003657	Calb2	0.09907	5.06066	0.422051	0.677869	0.841252	-6.26761	12308
ENSMUSG00000003660	Snrnp200	0.00511201	6.9459	0.0474696	0.962649	0.98483	-6.43234	320632
ENSMUSG00000003662	Ciao1	-0.0330154	5.18874	-0.174032	0.863737	0.939398	-6.35695	26371
ENSMUSG00000003680	Taf6l	0.314805	3.97405	2.47301	0.023331	0.150312	-3.54378	100039957
ENSMUSG00000003721	Insig2	-0.187352	4.42318	-1.00375	0.32849	0.576146	-5.78371	72999
ENSMUSG00000003731	Kpna6	0.241391	5.40401	2.53137	0.0206492	0.140785	-3.57743	16650
ENSMUSG00000003746	Man1a	0.317456	4.04584	3.2042	0.00480514	0.0725432	-2.12181	17155
ENSMUSG00000003752	Itpkc	-0.17358	3.78165	-1.55562	0.136798	0.363876	-5.0296	233011
ENSMUSG00000003762	Coq8b	0.0939973	4.03149	0.925468	0.366679	0.611191	-5.78797	76889
ENSMUSG00000003778	Brd8	-0.11837	6.05905	-1.32805	0.200369	0.442621	-5.5567	78656
ENSMUSG00000003779	Kif20a	0.0979847	4.2648	0.869949	0.395514	0.635848	-5.88301	19348
ENSMUSG00000003808	Farsa	-0.0367741	5.83829	-0.459501	0.651247	0.825053	-6.30297	66590
ENSMUSG00000003809	Gcdh	0.199642	4.36777	1.70716	0.104579	0.316671	-4.89041	270076
ENSMUSG00000003810	Mast2	0.156739	6.96827	1.04965	0.307443	0.555428	-5.88399	17776
ENSMUSG00000003812	Dnase2a	0.0134816	6.575	0.130809	0.897343	0.95549	-6.42154	13423
ENSMUSG00000003813	Rad23a	-0.00971113	5.89369	-0.109959	0.91363	0.962988	-6.40741	19358
ENSMUSG00000003814	Calr	0.421643	8.88449	2.75509	0.0128339	0.111998	-3.17976	12317
ENSMUSG00000003824	Syce2	-0.127702	5.00477	-1.07852	0.29471	0.543242	-5.76861	71846
ENSMUSG00000003847	Nfat5	0.352538	4.77153	1.9649	0.0646783	0.248792	-4.52803	54446
ENSMUSG00000003848	Nob1	-0.354694	5.33963	-3.0431	0.00685861	0.0839217	-2.56286	67619
ENSMUSG00000003849	Nqo1	-0.0773187	2.60108	-0.246534	0.807993	0.912325	-5.94271	18104
ENSMUSG00000003863	Ppfia3	0.307618	6.27969	2.64311	0.0163063	0.124618	-3.3956	76787
ENSMUSG00000003865	Gys1	1.06076	3.18996	5.97014	1.08E-05	0.0157849	3.42209	14936
ENSMUSG00000003868	Ruvbl2	0.0663735	5.80796	0.727345	0.476151	0.705428	-6.14275	20174
ENSMUSG00000003872	Lin7b	0.012735	4.54562	0.0669056	0.947377	0.978583	-6.28103	22342
ENSMUSG00000003873	Bax	-0.410407	6.3024	-3.85687	0.001113	0.0399823	-0.876045	12028
ENSMUSG00000003923	Tfam	-0.338219	5.50168	-2.16858	0.0434233	0.20488	-4.255	21780
ENSMUSG00000003929	Zfp81	-0.19807	5.85864	-1.44447	0.165389	0.403467	-5.39994	224694
ENSMUSG00000003934	Efnb3	0.0260744	7.76462	0.258922	0.798564	0.908326	-6.39903	13643
ENSMUSG00000003948	Mmd	0.0334053	6.72823	0.296158	0.770419	0.893548	-6.38728	67468
ENSMUSG00000003949	Hlf	-0.166323	3.27233	-0.838692	0.412385	0.650663	-5.74202	217082
ENSMUSG00000003955	Fam162a	0.0193727	6.31672	0.210822	0.835339	0.925661	-6.40246	70186
ENSMUSG00000003970	Rpl8	-0.320795	10.4116	-2.93725	0.00864847	0.0927603	-2.80615	26961
ENSMUSG00000003974	Grm3	0.403765	4.9247	2.53069	0.0206789	0.140785	-3.53664	108069
ENSMUSG00000003992	Ssbp2	-0.176325	7.62102	-1.09708	0.28673	0.535033	-5.83517	66970
ENSMUSG00000004018	Fancl	-0.273462	4.11667	-1.82311	0.0845449	0.285289	-4.68769	67030
ENSMUSG00000004031	Brinp2	-0.187192	6.05389	-2.36291	0.0293017	0.168937	-3.92498	240843
ENSMUSG00000004032	Gstm5	-0.141154	5.73556	-1.46716	0.159184	0.394659	-5.36355	14866
ENSMUSG00000004035	Gstm7	-0.0431721	3.85591	-0.410551	0.686134	0.846441	-6.10044	68312
ENSMUSG00000004040	Stat3	-0.0560678	4.72605	-0.548991	0.589599	0.783722	-6.16176	20848
ENSMUSG00000004043	Stat5a	-0.0470348	-0.301615	-0.108062	0.915114	0.963633	-5.38771	20850
ENSMUSG00000004044	Cavin1	0.193191	4.07575	0.720755	0.480101	0.708386	-5.95641	19285
ENSMUSG00000004054	Map3k11	0.0424231	3.87477	0.352216	0.728671	0.870809	-6.11836	26403
ENSMUSG00000004056	Akt2	-0.00653002	6.15258	-0.0570615	0.95511	0.982216	-6.42018	11652
ENSMUSG00000004069	Dnaja3	0.199082	4.72677	0.980661	0.339455	0.586603	-5.84424	83945
ENSMUSG00000004070	Hmox2	0.0530333	5.48572	0.654667	0.520767	0.73641	-6.17335	15369
ENSMUSG00000004071	Cdip1	-0.104793	6.16547	-1.53418	0.141967	0.370831	-5.28731	66626
ENSMUSG00000004085	Map3k20	0.235113	2.30728	1.47076	0.158218	0.393077	-4.89469	65964
ENSMUSG00000004096	Cwc15	-0.22813	5.71086	-2.16602	0.0436452	0.205363	-4.26857	66070
ENSMUSG00000004098	Col5a3	-0.176178	0.923879	-0.66002	0.517403	0.733974	-5.42461	53867
ENSMUSG00000004099	Dnmt1	0.238523	6.49203	2.10617	0.0491405	0.217748	-4.39316	13433
ENSMUSG00000004100	Ppan	-0.28759	5.41432	-2.57221	0.0189482	0.135048	-3.49988	235036
ENSMUSG00000004105	Angptl2	0.627658	1.46591	1.3822	0.183428	0.423668	-4.85267	26360
ENSMUSG00000004110	Cacna1e	0.564274	6.31758	2.70975	0.014145	0.116165	-3.26412	12290
ENSMUSG00000004113	Cacna1b	0.536333	6.23945	2.83224	0.0108661	0.10306	-3.01911	12287
ENSMUSG00000004127	Trmt10a	0.311451	2.69117	2.30704	0.0328496	0.178805	-3.67985	108943
ENSMUSG00000004151	Etv1	-0.0137011	5.04036	-0.0820806	0.935467	0.973219	-6.34921	14009
ENSMUSG00000004187	Kifc2	-0.234038	6.0159	-1.13423	0.27123	0.520327	-5.77949	16581
ENSMUSG00000004207	Psap	-0.0427028	8.94124	-0.55731	0.584019	0.780575	-6.27	19156
ENSMUSG00000004221	Ikbkg	0.0322342	4.83595	0.292865	0.772896	0.8942	-6.28612	16151
ENSMUSG00000004233	Wars2	0.130968	2.41391	0.867842	0.396637	0.637238	-5.55708	70560
ENSMUSG00000004263	Atn1	0.0904738	3.49074	0.581153	0.568175	0.770687	-5.94524	13498
ENSMUSG00000004264	Phb2	-0.315256	7.87949	-2.98264	0.00783147	0.0890263	-2.72428	12034
ENSMUSG00000004266	Ptpn6	-0.0222106	0.899197	-0.109552	0.913948	0.963189	-5.60236	15170
ENSMUSG00000004267	Eno2	0.0282758	6.504	0.149667	0.882653	0.948332	-6.41792	13807
ENSMUSG00000004268	Emg1	-0.432519	7.20273	-3.07545	0.00638728	0.0816315	-2.53468	14791
ENSMUSG00000004270	Lpcat3	0.0282858	3.93861	0.261224	0.796816	0.907747	-6.16148	14792
ENSMUSG00000004285	Atp6v1f	-0.309042	7.46306	-2.72304	0.0137481	0.11506	-3.24712	66144
ENSMUSG00000004317	Clcn5	0.387069	3.79758	2.84635	0.010539	0.102057	-2.81138	12728
ENSMUSG00000004319	Clcn3	-0.00684689	6.86103	-0.0777993	0.938826	0.975051	-6.43006	12725
ENSMUSG00000004328	Hif3a	0.803054	1.89406	4.2108	0.000501681	0.0299165	-0.0584239	53417
ENSMUSG00000004347	Pde1c	0.425968	3.53172	1.58141	0.130788	0.357012	-4.95352	18575
ENSMUSG00000004356	Utp20	-0.0704346	3.68747	-0.572922	0.57362	0.774221	-6.00169	70683
ENSMUSG00000004360	9330159F19Rik	0.221112	6.31923	1.59209	0.128365	0.353581	-5.20831	212448
ENSMUSG00000004364	Cul3	-0.0601845	7.10281	-0.850646	0.405879	0.644833	-6.06947	26554
ENSMUSG00000004366	Sst	-0.708333	6.55851	-2.033	0.0567086	0.232996	-4.51909	20604
ENSMUSG00000004371	Il11	-0.0267923	0.866162	-0.112087	0.911966	0.962194	-5.57784	16156
ENSMUSG00000004383	Large1	0.00442607	6.269	0.0391966	0.969155	0.987675	-6.42392	16795
ENSMUSG00000004393	Ddx56	-0.0530553	4.7995	-0.518252	0.610447	0.797935	-6.19271	52513
ENSMUSG00000004394	Tmed4	-0.112753	5.58893	-0.826065	0.41933	0.656245	-6.05705	103694
ENSMUSG00000004415	Col26a1	-0.125386	4.57529	-0.462338	0.649249	0.823669	-6.19056	140709
ENSMUSG00000004446	Bid	-0.0370973	4.29953	-0.340773	0.737127	0.875194	-6.19843	12122
ENSMUSG00000004451	Ralb	0.230477	4.71746	2.17734	0.0426715	0.203317	-4.16427	64143
ENSMUSG00000004455	Ppp1cc	-0.200053	8.07643	-1.41614	0.173409	0.412238	-5.45529	434233
ENSMUSG00000004460	Dnajb11	-0.0283544	5.51249	-0.245539	0.808752	0.912794	-6.36298	67838
ENSMUSG00000004462	Tbccd1	0.355713	3.09448	2.35659	0.0296847	0.17018	-3.65239	70573
ENSMUSG00000004473	Clec11a	0.0294731	1.82116	0.207308	0.838042	0.926903	-5.78105	20256
ENSMUSG00000004500	Zfp324	0.119616	3.81813	0.6361	0.53253	0.745913	-5.97827	243834
ENSMUSG00000004508	Gab2	-0.146531	5.4957	-1.35233	0.192625	0.434229	-5.4996	14389
ENSMUSG00000004530	Coro1c	0.0932234	7.48493	1.00522	0.327803	0.575466	-5.92893	23790
ENSMUSG00000004535	Tax1bp1	0.0269892	6.58592	0.233452	0.817983	0.917216	-6.40305	52440
ENSMUSG00000004558	Ndrg2	-0.118419	7.93529	-0.681862	0.503803	0.724927	-6.19672	29811
ENSMUSG00000004561	Mettl17	0.00563788	4.68661	0.0523236	0.958834	0.982954	-6.3069	52535
ENSMUSG00000004562	Arhgef40	0.230956	5.35467	1.91893	0.0706093	0.260944	-4.66227	268739
ENSMUSG00000004565	Pnpla6	0.204753	5.21456	1.5523	0.137588	0.364909	-5.20729	50767
ENSMUSG00000004567	Mcoln1	0.0890704	5.26736	0.756795	0.458736	0.689743	-6.08332	94178
ENSMUSG00000004568	Arhgef18	0.335389	4.65771	2.31638	0.0322306	0.177022	-3.91447	102098
ENSMUSG00000004591	Pkn2	-0.0314766	5.09719	-0.399367	0.694211	0.851332	-6.27891	109333
ENSMUSG00000004609	Cd33	0.377757	0.249956	1.63207	0.119629	0.34037	-4.39468	12489
ENSMUSG00000004626	Stxbp2	-0.261492	4.32337	-1.20991	0.241598	0.489112	-5.53317	20911
ENSMUSG00000004630	Pcp2	0.0019455	2.49441	0.00654352	0.994849	0.997447	-5.93521	18545
ENSMUSG00000004631	Sgce	-0.0804274	3.7839	-0.563333	0.579996	0.778207	-6.0257	20392
ENSMUSG00000004633	Chn2	-0.206771	4.81671	-1.80124	0.0880446	0.290306	-4.81144	69993
ENSMUSG00000004637	Wwox	0.046207	3.16765	0.294664	0.771543	0.893891	-6.01405	80707
ENSMUSG00000004642	Slbp	0.131767	5.03254	0.998446	0.330989	0.57861	-5.85417	20492
ENSMUSG00000004655	Aqp1	0.575085	1.07004	0.778999	0.445865	0.680514	-5.39437	11826
ENSMUSG00000004661	Arid3b	0.590406	1.8251	2.97204	0.00801526	0.0898617	-2.40498	56380
ENSMUSG00000004665	Cnn2	0.49292	2.76218	1.84687	0.0808805	0.279283	-4.42249	12798
ENSMUSG00000004667	Polr2e	-0.569348	7.75415	-4.19589	0.000518782	0.0303866	-0.150669	66420
ENSMUSG00000004677	Myo9b	0.470011	5.57265	2.89649	0.00945182	0.0964646	-2.86541	17925
ENSMUSG00000004698	Hdac9	0.0958891	4.39782	0.59176	0.561199	0.766618	-6.09402	79221
ENSMUSG00000004730	Adgre1	0.170128	1.11097	0.667499	0.512723	0.7308	-5.43746	13733
ENSMUSG00000004748	Mtfp1	-0.207893	3.32933	-0.914004	0.372514	0.615857	-5.68592	67900
ENSMUSG00000004768	Rab23	-0.228466	4.86569	-1.94867	0.0667197	0.252984	-4.57819	19335
ENSMUSG00000004771	Rab11a	-0.253757	8.19248	-2.24006	0.0376265	0.191196	-4.15914	53869
ENSMUSG00000004788	Eif2b2	-0.288772	5.63808	-2.09529	0.0502049	0.220219	-4.38889	217715
ENSMUSG00000004789	Dlst	-0.0975569	6.61149	-1.29152	0.212483	0.456481	-5.6117	78920
ENSMUSG00000004791	Pgf	0.265888	2.33868	1.14496	0.266872	0.516323	-5.28516	18654
ENSMUSG00000004798	Ulk2	0.123508	6.97959	1.08573	0.291594	0.539895	-5.84702	29869
ENSMUSG00000004815	Dgkq	0.683632	4.43562	3.05796	0.00663796	0.0830538	-2.44643	110524
ENSMUSG00000004837	Grap	0.0958844	1.11645	0.480081	0.636816	0.815682	-5.56348	71520
ENSMUSG00000004843	Chmp2b	-0.183928	7.02986	-1.06375	0.301176	0.549236	-5.86994	68942
ENSMUSG00000004846	Plod3	-0.00470253	6.10336	-0.0591868	0.95344	0.981471	-6.41833	26433
ENSMUSG00000004849	Ap1s1	-0.259202	7.31158	-2.79345	0.0118163	0.107354	-3.10743	11769
ENSMUSG00000004865	Srpk1	0.15773	5.83959	1.71223	0.103624	0.314843	-5.01671	20815
ENSMUSG00000004880	Lbr	-0.0092943	4.55985	-0.0822031	0.935371	0.973219	-6.29184	98386
ENSMUSG00000004885	Crabp2	0.0187936	0.860646	0.0408398	0.967863	0.98696	-5.5939	12904
ENSMUSG00000004891	Nes	0.673377	5.75942	3.49378	0.00251838	0.0544962	-1.63287	18008
ENSMUSG00000004892	Bcan	0.0343271	6.64538	0.23777	0.814682	0.91549	-6.40189	12032
ENSMUSG00000004895	Prcc	-0.177803	6.55198	-2.03282	0.0567286	0.232996	-4.52042	94315
ENSMUSG00000004896	Mettl25b	-0.00797931	5.37196	-0.0964756	0.924184	0.967958	-6.37771	229503
ENSMUSG00000004897	Hdgf	-0.0245135	7.27067	-0.291618	0.773835	0.894677	-6.39054	15191
ENSMUSG00000004902	Slc25a18	-0.414425	3.16579	-1.31819	0.203585	0.446302	-5.25009	71803
ENSMUSG00000004929	Thop1	0.0049648	5.45641	0.0531709	0.958168	0.982796	-6.38736	50492
ENSMUSG00000004931	Apba3	0.112932	3.36999	0.849219	0.406652	0.645703	-5.74444	57267
ENSMUSG00000004933	Matk	-0.116777	5.80012	-1.09601	0.287186	0.535537	-5.81075	17179
ENSMUSG00000004934	Pias4	-0.0610344	4.43178	-0.630338	0.536209	0.74882	-6.07997	59004
ENSMUSG00000004936	Map2k1	0.205766	4.7072	1.27974	0.216507	0.460661	-5.51362	26395
ENSMUSG00000004937	Sgta	-0.178887	7.46161	-2.34211	0.0305788	0.173237	-3.97552	52551
ENSMUSG00000004945	Tmem242	-0.327552	6.92759	-2.08506	0.0512237	0.222442	-4.4335	70544
ENSMUSG00000004947	Dtx2	0.142719	3.13786	1.05205	0.306371	0.554381	-5.52195	74198
ENSMUSG00000004951	Hspb1	0.747272	0.483687	1.74655	0.0973558	0.305265	-4.27332	15507
ENSMUSG00000004952	Rasa4	0.237963	2.24243	0.469894	0.643941	0.820321	-5.7561	54153
ENSMUSG00000004961	Syt5	-0.256879	7.0183	-2.72763	0.0136134	0.1148	-3.23787	53420
ENSMUSG00000004980	Hnrnpa2b1	0.425759	8.76575	4.04117	0.000734819	0.0347861	-0.481851	53379
ENSMUSG00000004994	Yju2b	-0.145276	2.73141	-0.785042	0.442401	0.677542	-5.69622	67736
ENSMUSG00000004996	Mri1	-0.116521	4.05447	-1.06078	0.30249	0.550603	-5.66535	67873
ENSMUSG00000005034	Prkacb	-0.175018	8.29866	-2.19833	0.0409177	0.19961	-4.23328	18749
ENSMUSG00000005043	Sgsh	0.220979	1.6053	1.49462	0.151933	0.385608	-4.75309	27029
ENSMUSG00000005045	Chd5	0.21768	7.47572	1.52911	0.143215	0.372645	-5.30479	269610
ENSMUSG00000005054	Cstb	-0.588527	5.75211	-4.95139	9.64E-05	0.0188608	1.47367	13014
ENSMUSG00000005057	Sh2b2	0.128602	4.71794	1.01009	0.325524	0.572907	-5.80629	23921
ENSMUSG00000005069	Pex5	-0.0752631	6.14037	-0.805761	0.430651	0.666418	-6.09504	19305
ENSMUSG00000005078	Jkamp	-0.0866995	5.51822	-0.554406	0.585965	0.781816	-6.23857	104771
ENSMUSG00000005087	Cd44	0.376523	1.52674	1.32761	0.200512	0.44278	-4.935	12505
ENSMUSG00000005089	Slc1a2	0.408904	6.37607	2.71626	0.0139491	0.115766	-3.25403	20511
ENSMUSG00000005102	Eif2ak4	0.189903	4.10173	1.71986	0.102201	0.312721	-4.8356	27103
ENSMUSG00000005103	Wdr1	0.0860356	6.76814	1.06236	0.301792	0.549896	-5.86995	22388
ENSMUSG00000005107	Slc2a9	-0.433876	0.0540795	-1.31998	0.202999	0.445639	-4.748	117591
ENSMUSG00000005125	Ndrg1	0.208166	5.94526	0.994928	0.332651	0.580243	-5.91719	17988
ENSMUSG00000005142	Man2b1	0.0165104	4.07287	0.115118	0.909596	0.960999	-6.2082	17159
ENSMUSG00000005148	Klf5	-0.103075	3.11289	-0.530979	0.601772	0.792592	-5.89867	12224
ENSMUSG00000005150	Wdr83	-0.130916	5.66814	-1.67023	0.111765	0.328703	-5.07272	67836
ENSMUSG00000005161	Prdx2	-0.351638	10.5281	-3.43715	0.002859	0.0569132	-1.76717	21672
ENSMUSG00000005198	Polr2a	0.180599	5.96176	1.20257	0.244362	0.491742	-5.70108	20020
ENSMUSG00000005204	Senp3	-0.00877946	6.9555	-0.118954	0.906598	0.959537	-6.42628	80886
ENSMUSG00000005225	Plekha8	0.159805	3.82592	1.39396	0.179906	0.419626	-5.2511	231999
ENSMUSG00000005233	Spc25	0.476363	3.28839	2.9528	0.00835964	0.0910758	-2.54759	66442
ENSMUSG00000005237	Dnah2	0.436535	3.46167	2.5881	0.0183233	0.132373	-3.26225	327954
ENSMUSG00000005262	Ufd1	-0.482097	6.84756	-3.59648	0.00199994	0.0511411	-1.4382	22230
ENSMUSG00000005267	Zfp287	-0.135932	3.45909	-1.11181	0.28051	0.529574	-5.51398	170740
ENSMUSG00000005268	Prlr	0.4712	-0.858994	0.81516	0.425387	0.661291	-5.02883	19116
ENSMUSG00000005299	Letm1	-0.113815	6.23592	-1.17473	0.255054	0.502763	-5.74164	56384
ENSMUSG00000005312	Ubqln1	0.160281	7.26524	2.12599	0.0472547	0.213927	-4.36331	56085
ENSMUSG00000005320	Fgfr4	-0.27141	-0.550343	-0.558601	0.583156	0.780144	-5.24904	14186
ENSMUSG00000005338	Cadm3	0.161747	7.94348	1.3971	0.178973	0.418791	-5.48097	94332
ENSMUSG00000005354	Txn2	-0.260872	6.31808	-2.96326	0.00817072	0.0904188	-2.75912	56551
ENSMUSG00000005357	Slc1a6	0.159358	3.47272	0.498893	0.623755	0.806741	-5.99087	20513
ENSMUSG00000005360	Slc1a3	0.0589954	7.92027	0.529351	0.602879	0.793298	-6.28984	20512
ENSMUSG00000005362	Crbn	-0.342777	5.89963	-2.05475	0.054356	0.228631	-4.46987	58799
ENSMUSG00000005370	Msh6	0.00777376	4.50441	0.0693449	0.945462	0.977159	-6.29085	17688
ENSMUSG00000005371	Fbxo11	-0.0649093	6.93939	-0.800555	0.433585	0.66934	-6.10995	225055
ENSMUSG00000005373	Mlxipl	0.702925	-0.684804	1.53617	0.141481	0.370401	-4.43162	58805
ENSMUSG00000005374	Tbl2	0.286117	4.07196	2.61373	0.0173556	0.128951	-3.29357	27368
ENSMUSG00000005378	Bud23	-0.062166	5.37596	-0.794805	0.43684	0.672709	-6.06565	66138
ENSMUSG00000005397	Nid1	0.694375	5.03739	2.51085	0.0215572	0.143873	-3.58319	18073
ENSMUSG00000005410	Mcm5	0.170699	4.37087	1.59819	0.126999	0.35212	-5.05385	17218
ENSMUSG00000005413	Hmox1	0.166209	2.40386	0.961527	0.34873	0.594955	-5.45665	15368
ENSMUSG00000005417	Mprip	0.0575311	8.11652	0.50537	0.619288	0.804078	-6.30178	26936
ENSMUSG00000005442	Cic	0.110591	7.86789	0.659254	0.517883	0.734228	-6.21257	71722
ENSMUSG00000005447	Pafah1b3	-0.0946142	8.86407	-0.8233	0.42086	0.657449	-6.08696	18476
ENSMUSG00000005469	Prkaca	0.310753	6.77871	2.62013	0.0171217	0.127795	-3.44728	18747
ENSMUSG00000005470	Asf1b	0.026529	-0.174638	0.0879684	0.93085	0.970942	-5.4208	66929
ENSMUSG00000005481	Ddx39a	-0.0209235	5.54033	-0.159125	0.875301	0.945112	-6.38245	68278
ENSMUSG00000005483	Dnajb1	-0.366193	6.80807	-3.31299	0.00377269	0.0646534	-2.03891	81489
ENSMUSG00000005501	Usp40	0.140745	3.7128	1.05751	0.303941	0.552073	-5.60804	227334
ENSMUSG00000005505	Kbtbd4	-0.143196	5.71087	-1.26185	0.222735	0.466785	-5.62337	67136
ENSMUSG00000005506	Celf1	0.185177	6.99558	1.79959	0.0883139	0.290717	-4.90404	13046
ENSMUSG00000005510	Ndufs3	-0.327516	6.31167	-3.00706	0.00742342	0.0871394	-2.66967	68349
ENSMUSG00000005514	Por	-0.114303	5.87808	-1.07339	0.296948	0.545254	-5.84079	18984
ENSMUSG00000005533	Igf1r	0.301637	5.95789	1.71543	0.103024	0.313905	-5.015	16001
ENSMUSG00000005534	Insr	0.179965	5.62972	1.36441	0.188862	0.429954	-5.49057	16337
ENSMUSG00000005540	Fcer2a	-0.022812	-0.281916	-0.0549746	0.95675	0.982605	-5.36713	14128
ENSMUSG00000005553	Atp4a	0.0571356	0.784848	0.206596	0.83859	0.927055	-5.56214	11944
ENSMUSG00000005566	Trim28	-0.0329619	8.17908	-0.326735	0.747548	0.882195	-6.37712	21849
ENSMUSG00000005575	Ube2m	0.0963287	6.96332	0.983847	0.337927	0.585191	-5.94912	22192
ENSMUSG00000005580	Adcy9	0.0568314	3.36448	0.35825	0.724226	0.868611	-6.02851	11515
ENSMUSG00000005583	Mef2c	-0.507487	8.30322	-1.3295	0.199902	0.442096	-5.56509	17260
ENSMUSG00000005609	Ctr9	0.13551	5.84893	1.54734	0.138776	0.366493	-5.25865	22083
ENSMUSG00000005610	Eif4g2	0.00378415	10.2656	0.0490561	0.961402	0.984219	-6.41886	13690
ENSMUSG00000005615	Pcyt1a	-0.0568951	5.57418	-0.621391	0.54195	0.753003	-6.20082	13026
ENSMUSG00000005621	Zfp592	-0.0187471	4.18456	-0.157813	0.87632	0.945112	-6.22812	233410
ENSMUSG00000005625	Psmd4	-0.278916	7.10418	-2.12266	0.0475667	0.214709	-4.36886	19185
ENSMUSG00000005656	Snx6	-0.0313489	6.12265	-0.29151	0.773916	0.894677	-6.37877	72183
ENSMUSG00000005667	Mthfd2	0.503065	3.43945	2.69288	0.0146646	0.11813	-3.06403	17768
ENSMUSG00000005672	Kit	0.371718	5.32619	3.29861	0.00389557	0.0652244	-2.02889	16590
ENSMUSG00000005674	Tomm40l	0.123363	6.17968	1.22271	0.236839	0.483315	-5.68462	641376
ENSMUSG00000005677	Nr1i3	0.145661	5.66951	1.37712	0.184967	0.425458	-5.47462	12355
ENSMUSG00000005681	Apoa2	-0.352697	-0.331288	-1.04186	0.310948	0.559674	-4.9506	11807
ENSMUSG00000005682	Pan2	-0.0121944	4.73093	-0.0752818	0.940801	0.975856	-6.31318	103135
ENSMUSG00000005683	Cs	0.122941	7.33745	1.35319	0.192355	0.43397	-5.53825	12974
ENSMUSG00000005686	Ampd3	0.660661	1.7853	2.60192	0.0177951	0.130178	-3.06765	11717
ENSMUSG00000005687	Bcas2	-0.293173	7.8022	-2.62397	0.0169826	0.127395	-3.44064	68183
ENSMUSG00000005696	Sh2d1a	0.107628	3.16529	0.621434	0.541923	0.753003	-5.87347	20400
ENSMUSG00000005698	Ctcf	-0.204816	6.76313	-1.7842	0.090859	0.295509	-4.92708	13018
ENSMUSG00000005699	Pard6a	-0.167072	4.88186	-1.27258	0.218984	0.463559	-5.54577	56513
ENSMUSG00000005718	Tfap4	-0.448576	3.48711	-2.56017	0.0194355	0.136737	-3.32798	83383
ENSMUSG00000005732	Ranbp1	-0.138509	5.22562	-1.40522	0.176583	0.416274	-5.41411	19385
ENSMUSG00000005763	Cd247	0.243903	3.15341	1.19672	0.246579	0.493667	-5.35766	12503
ENSMUSG00000005774	Rfx5	0.319256	3.31724	1.9366	0.0682752	0.256797	-4.37407	53970
ENSMUSG00000005779	Psmb4	-0.387418	8.77482	-2.73049	0.0135302	0.114539	-3.22831	19172
ENSMUSG00000005802	Slc30a4	-0.474522	6.00256	-3.77497	0.00133849	0.0434464	-1.04709	22785
ENSMUSG00000005803	Sqor	0.956263	-0.200712	2.90562	0.00926585	0.0957195	-2.60609	59010
ENSMUSG00000005804	Bloc1s6	-0.151991	5.63146	-1.92435	0.0698868	0.260143	-4.67575	18457
ENSMUSG00000005813	Metap1	-0.206803	5.55952	-2.17405	0.0429523	0.204008	-4.24788	75624
ENSMUSG00000005823	Gpr108	-0.0406833	3.09736	-0.354563	0.72694	0.869919	-5.99388	78308
ENSMUSG00000005846	Rsl1d1	-0.401483	7.28807	-2.72448	0.0137055	0.11506	-3.24424	66409
ENSMUSG00000005871	Apc	0.140617	8.13136	1.08873	0.2903	0.538439	-5.84225	11789
ENSMUSG00000005873	Reep5	-0.0478159	8.54212	-0.350963	0.729595	0.871366	-6.36705	13476
ENSMUSG00000005881	Ergic3	-0.384181	8.31007	-3.20963	0.00474758	0.0720223	-2.25426	66366
ENSMUSG00000005882	Uqcc1	-0.146301	5.74189	-1.12736	0.27405	0.522834	-5.77734	56046
ENSMUSG00000005883	Spo11	-1.29516	-0.542045	-2.53659	0.020424	0.140097	-3.14756	26972
ENSMUSG00000005886	Ncoa2	0.0549342	5.41876	0.495583	0.626044	0.808431	-6.26179	17978
ENSMUSG00000005892	Trh	-0.317213	1.21175	-0.783281	0.443409	0.678554	-5.41096	22044
ENSMUSG00000005893	Nr2c2	0.0719258	6.81701	0.596334	0.558204	0.764654	-6.25193	22026
ENSMUSG00000005897	Nr2c1	0.510271	2.36124	3.24193	0.00441903	0.0697364	-1.91446	22025
ENSMUSG00000005899	Smpd4	0.0375498	5.15617	0.30081	0.766926	0.891891	-6.3174	77626
ENSMUSG00000005907	Pex1	-0.0933398	4.1174	-0.839343	0.412029	0.650356	-5.87501	71382
ENSMUSG00000005917	Otx1	0.0648171	3.03247	0.219326	0.828806	0.921969	-6.00534	18423
ENSMUSG00000005936	Kctd20	-0.0344585	6.79622	-0.381693	0.707053	0.858429	-6.35814	66989
ENSMUSG00000005949	Ctns	0.298373	2.8632	1.59704	0.127254	0.352603	-4.8165	83429
ENSMUSG00000005950	P2rx5	0.273438	-0.714769	0.659715	0.517594	0.734086	-5.1359	94045
ENSMUSG00000005951	Shpk	-0.625631	0.225493	-1.50867	0.14833	0.379883	-4.57852	74637
ENSMUSG00000005958	Ephb3	0.187235	3.99538	1.1696	0.25706	0.505361	-5.52881	13845
ENSMUSG00000005968	Tuft1	0.0553517	2.24516	0.253919	0.802369	0.909981	-5.86154	22156
ENSMUSG00000005973	Rcn1	0.514848	4.64605	3.56477	0.00214754	0.0517536	-1.42064	19672
ENSMUSG00000005980	Dnase1	0.506152	2.56986	2.52056	0.0211231	0.142546	-3.28336	13419
ENSMUSG00000005981	Trap1	0.367603	5.10307	3.57735	0.00208774	0.0512606	-1.42734	68015
ENSMUSG00000005982	Naa60	0.0766458	5.21927	0.592851	0.560483	0.766143	-6.1895	74763
ENSMUSG00000005983	1700037C18Rik	0.104344	4.66297	0.858589	0.401593	0.641715	-5.93354	105246059
ENSMUSG00000005986	Ankrd13d	0.0431047	5.53404	0.401533	0.692644	0.850278	-6.30991	68423
ENSMUSG00000006005	Tpr	0.143176	6.15981	1.37844	0.184566	0.424905	-5.49496	108989
ENSMUSG00000006010	Odr4	-0.294811	5.02868	-2.27994	0.0347109	0.18364	-4.02485	226499
ENSMUSG00000006014	Prg4	0.0593363	2.39122	0.313831	0.757173	0.887302	-5.87221	96875
ENSMUSG00000006019	Dhx34	-0.0478827	3.56205	-0.396275	0.696451	0.852144	-6.05727	71723
ENSMUSG00000006021	Kptn	0.310609	4.67824	2.15413	0.0446908	0.207808	-4.19979	70394
ENSMUSG00000006024	Napa	-0.0287041	6.37743	-0.396155	0.696538	0.85219	-6.34725	108124
ENSMUSG00000006050	Sra1	-0.0246878	5.32949	-0.197373	0.845695	0.930987	-6.35944	24068
ENSMUSG00000006057	Atp5mc1	-0.249234	7.00316	-2.11395	0.0483922	0.216042	-4.38384	11951
ENSMUSG00000006058	Snf8	-0.135584	6.11215	-1.51718	0.146183	0.377506	-5.30961	27681
ENSMUSG00000006095	Tbcb	-0.282748	7.63829	-2.15434	0.0446716	0.207808	-4.31309	66411
ENSMUSG00000006127	Inpp5k	-0.109719	4.90338	-0.91151	0.373792	0.616887	-5.92394	19062
ENSMUSG00000006134	Crkl	0.118186	5.73049	1.02704	0.317691	0.566032	-5.87892	12929
ENSMUSG00000006154	Eps8l1	0.772672	2.30644	2.23067	0.0383452	0.193055	-3.75168	67425
ENSMUSG00000006169	Clint1	0.0132543	5.51958	0.120984	0.905013	0.958941	-6.38795	216705
ENSMUSG00000006191	Cdkal1	-0.0725512	3.40758	-0.571835	0.574341	0.774648	-5.94589	68916
ENSMUSG00000006205	Htra1	-0.0656679	4.16224	-0.57138	0.574643	0.774754	-6.07173	56213
ENSMUSG00000006215	Zbtb17	-0.192075	5.53959	-1.58187	0.130684	0.35684	-5.19432	22642
ENSMUSG00000006218	Fam131c	0.0574933	4.66852	0.282688	0.780565	0.898263	-6.26418	277743
ENSMUSG00000006219	Fblim1	0.308742	4.46299	1.26384	0.222034	0.465938	-5.48899	74202
ENSMUSG00000006235	Epor	-0.608038	0.0679597	-2.23149	0.0382821	0.192921	-3.59205	13857
ENSMUSG00000006241	Ccdc159	0.280252	2.93178	1.59572	0.12755	0.352677	-4.81852	67119
ENSMUSG00000006262	Mob1b	-0.19227	5.6224	-1.78721	0.0903566	0.294524	-4.89279	68473
ENSMUSG00000006270	Vax1	-0.0295193	2.21789	-0.0956121	0.92486	0.968232	-5.86678	22326
ENSMUSG00000006273	Atp6v1b2	-0.186691	7.52865	-2.6728	0.015307	0.120464	-3.34589	11966
ENSMUSG00000006276	Eps15l1	0.0608527	5.40198	0.548863	0.589686	0.783722	-6.2333	13859
ENSMUSG00000006281	Tep1	0.30222	2.19517	1.56609	0.134331	0.361206	-4.75553	21745
ENSMUSG00000006288	Ttc5	-0.0529228	6.59511	-0.584611	0.565896	0.769991	-6.2569	219022
ENSMUSG00000006289	Osgep	0.232804	5.56432	2.30347	0.0330895	0.179121	-4.01069	66246
ENSMUSG00000006299	Aamp	-0.120328	6.56853	-1.38457	0.182714	0.422697	-5.49514	227290
ENSMUSG00000006301	Tmbim1	0.318788	1.73385	1.29246	0.212162	0.456077	-5.01907	69660
ENSMUSG00000006304	Arpc2	-0.213299	7.73725	-2.25091	0.0368119	0.189476	-4.14112	76709
ENSMUSG00000006307	Kmt2b	-0.045034	6.45551	-0.313687	0.757281	0.887302	-6.37813	75410
ENSMUSG00000006315	Tmem147	-0.386376	7.68241	-3.91949	0.000966553	0.0383052	-0.7461	69804
ENSMUSG00000006333	Rps9	-0.386129	10.7114	-3.45189	0.0027662	0.0563906	-1.73502	76846
ENSMUSG00000006335	Tfpt	-0.425222	4.97464	-2.55453	0.0196678	0.137587	-3.5059	69714
ENSMUSG00000006342	Susd2	0.137227	-0.147749	0.299312	0.76805	0.892447	-5.38852	71733
ENSMUSG00000006344	Ggt5	0.198244	0.474884	0.69995	0.492697	0.717334	-5.30644	23887
ENSMUSG00000006345	Ggt1	-0.00926108	-0.111797	-0.0328241	0.974168	0.989921	-5.41897	14598
ENSMUSG00000006356	Crip2	-0.269303	7.23622	-2.19247	0.0414005	0.200268	-4.24623	68337
ENSMUSG00000006360	Crip1	-0.0597151	1.79089	-0.299056	0.768242	0.892453	-5.7521	12925
ENSMUSG00000006362	Cbfa2t3	0.513824	4.64192	3.66661	0.00170821	0.0489489	-1.20177	12398
ENSMUSG00000006369	Fbln1	0.305698	4.67511	1.95192	0.0663059	0.251802	-4.543	14114
ENSMUSG00000006373	Pgrmc1	-0.139137	9.24242	-0.82617	0.419272	0.656213	-6.08241	53328
ENSMUSG00000006378	Gcat	0.309782	-0.567507	0.760645	0.456488	0.688288	-5.11826	26912
ENSMUSG00000006386	Tek	0.196805	2.65495	0.902367	0.378501	0.621035	-5.57288	21687
ENSMUSG00000006390	Elovl1	0.0492506	1.82619	0.303596	0.764835	0.890358	-5.75841	54325
ENSMUSG00000006392	Med8	-0.364575	5.48874	-3.03256	0.00701924	0.0846224	-2.59211	80509
ENSMUSG00000006395	Hyi	-0.327729	4.08433	-1.78469	0.0907778	0.295395	-4.73981	NA
ENSMUSG00000006398	Cdc20	0.076511	4.09269	0.378611	0.709302	0.859578	-6.15911	107995
ENSMUSG00000006403	Adamts4	0.536588	2.47963	2.48408	0.0227986	0.148152	-3.33668	240913
ENSMUSG00000006411	Nectin4	0.411247	0.377518	1.02632	0.318021	0.566212	-5.03338	71740
ENSMUSG00000006412	Pfdn2	-0.210993	6.66918	-1.66068	0.11369	0.331607	-5.11377	18637
ENSMUSG00000006418	Rnf114	0.00379487	5.51496	0.0441328	0.965273	0.986075	-6.3916	81018
ENSMUSG00000006423	Steep1	0.242393	5.01315	2.37353	0.028669	0.167582	-3.84612	77644
ENSMUSG00000006435	Neurl1a	-0.301479	4.87527	-1.3938	0.179953	0.419647	-5.38984	18011
ENSMUSG00000006442	Srm	-0.0366756	5.9508	-0.35615	0.725771	0.869426	-6.35054	20810
ENSMUSG00000006445	Epha2	0.471561	0.0385354	1.04237	0.310717	0.559433	-4.97573	13836
ENSMUSG00000006456	Rbm14	0.248252	4.35897	1.76899	0.0934373	0.299365	-4.7939	56275
ENSMUSG00000006457	Actn3	-0.242694	0.677562	-1.03617	0.313524	0.561968	-5.09905	11474
ENSMUSG00000006463	Zdhhc24	-0.050705	3.60512	-0.508969	0.616811	0.802427	-6.01409	70605
ENSMUSG00000006464	Bbs1	0.350133	4.14145	2.56235	0.0193463	0.136344	-3.39581	52028
ENSMUSG00000006471	Ndor1	-0.237419	4.08638	-2.32885	0.0314201	0.175132	-3.82867	78797
ENSMUSG00000006476	Nsmf	-0.295618	7.36849	-2.24789	0.037037	0.189787	-4.14713	56876
ENSMUSG00000006494	Pdk1	0.513333	4.92006	3.46975	0.00265771	0.0556043	-1.64033	228026
ENSMUSG00000006498	Ptbp1	0.190179	5.64425	1.33446	0.198304	0.440828	-5.52676	19205
ENSMUSG00000006517	Mvd	0.208943	6.02981	1.55168	0.137737	0.364944	-5.25627	192156
ENSMUSG00000006519	Cyba	-0.362648	4.26803	-2.41285	0.0264354	0.160724	-3.6947	13057
ENSMUSG00000006522	Itih3	-0.0827413	0.970047	-0.255993	0.800791	0.909688	-5.61135	16426
ENSMUSG00000006526	Stimate	-0.28827	4.17159	-2.15299	0.0447913	0.207995	-4.15314	69179
ENSMUSG00000006527	Sfmbt1	0.062652	4.60227	0.726752	0.476505	0.705772	-6.03523	54650
ENSMUSG00000006567	Atp7b	0.519269	1.87626	2.18763	0.0418033	0.200961	-3.77368	11979
ENSMUSG00000006575	Rundc3a	-0.0596041	7.29666	-0.688932	0.499445	0.72214	-6.19343	51799
ENSMUSG00000006576	Slc4a3	0.247641	6.4772	1.54754	0.138728	0.366493	-5.27285	20536
ENSMUSG00000006585	Cdt1	0.139895	3.01325	0.693601	0.496579	0.720436	-5.78254	67177
ENSMUSG00000006586	Runx1t1	0.382666	6.32249	2.44691	0.0246333	0.15489	-3.7722	12395
ENSMUSG00000006589	Aprt	-0.263765	6.23659	-2.44324	0.024822	0.155568	-3.77907	11821
ENSMUSG00000006599	Gtf2h1	-0.287488	5.06096	-2.34274	0.0305395	0.173071	-3.90982	14884
ENSMUSG00000006611	Hfe	-0.556847	1.58024	-2.21699	0.0394149	0.195479	-3.73106	15216
ENSMUSG00000006638	Abhd1	0.172663	3.46195	1.44044	0.166512	0.404672	-5.123	57742
ENSMUSG00000006641	Slc5a6	-0.0304541	5.1232	-0.291647	0.773813	0.894677	-6.31815	330064
ENSMUSG00000006649	Nphs1	0.0757679	0.0233887	0.165399	0.87043	0.943312	-5.42288	54631
ENSMUSG00000006651	Aplp1	-0.0752081	9.37641	-0.820025	0.422678	0.658854	-6.08686	11803
ENSMUSG00000006673	Qrich1	-0.0933802	6.20372	-0.974681	0.342335	0.589791	-5.94833	69232
ENSMUSG00000006675	P4htm	-0.189582	4.51329	-1.40163	0.177636	0.417351	-5.33708	74443
ENSMUSG00000006676	Usp19	0.0811322	6.40932	0.932958	0.3629	0.607965	-5.99142	71472
ENSMUSG00000006678	Pola1	0.194826	2.71185	1.39858	0.178537	0.418298	-5.05596	18968
ENSMUSG00000006699	Cdc42	-0.261162	9.24563	-2.27733	0.034895	0.183939	-4.08733	12540
ENSMUSG00000006705	Pknox1	0.334593	3.84411	1.89898	0.0733308	0.265191	-4.51565	18771
ENSMUSG00000006711	D130043K22Rik	0.626388	3.03384	3.26344	0.00421269	0.0680212	-1.90441	210108
ENSMUSG00000006715	Gmnn	0.0709417	3.39503	0.410121	0.686443	0.846454	-6.01984	57441
ENSMUSG00000006717	Acot13	-0.276647	5.92352	-2.5807	0.0186119	0.133644	-3.50744	66834
ENSMUSG00000006720	Zfp184	-0.192382	3.75177	-1.04379	0.310078	0.558458	-5.63416	193452
ENSMUSG00000006728	Cdk4	0.214298	7.54656	1.81898	0.0851964	0.285735	-4.87379	12567
ENSMUSG00000006731	B4galnt1	0.00198003	6.2958	0.0168611	0.986729	0.994496	-6.42491	14421
ENSMUSG00000006732	Mettl1	0.289953	3.18724	2.16423	0.043801	0.205718	-3.98939	17299
ENSMUSG00000006736	Tspan31	0.124368	5.87341	1.24365	0.22921	0.474953	-5.65069	67125
ENSMUSG00000006740	Kif5b	0.0429287	6.73598	0.414837	0.683049	0.844295	-6.34432	16573
ENSMUSG00000006763	Saal1	0.253973	4.34877	2.181	0.042361	0.202702	-4.11509	78935
ENSMUSG00000006764	Tph2	0.548327	0.88653	1.21677	0.23904	0.486097	-4.94939	216343
ENSMUSG00000006782	Cnp	0.12138	5.4245	1.12995	0.272983	0.521748	-5.7543	12799
ENSMUSG00000006784	Odad4	0.976511	-0.683945	2.3065	0.0328862	0.178805	-3.49782	74407
ENSMUSG00000006800	Sulf2	0.201839	6.43801	1.38697	0.181992	0.421816	-5.48906	72043
ENSMUSG00000006818	Sod2	0.255492	6.41448	2.87506	0.00990262	0.0987348	-2.93867	20656
ENSMUSG00000006850	Tmco6	0.43048	3.93892	3.05565	0.00667181	0.0831987	-2.40699	71983
ENSMUSG00000006906	Stambp	-0.235045	4.73049	-2.70257	0.0143639	0.117073	-3.20044	70527
ENSMUSG00000006920	Ezh1	0.191451	4.27235	1.92097	0.0703369	0.260805	-4.54661	14055
ENSMUSG00000006930	Hap1	-0.140861	6.69229	-0.237918	0.814569	0.91549	-6.40283	15114
ENSMUSG00000006931	P3h4	-0.173056	4.39796	-1.283	0.215386	0.459181	-5.46904	66180
ENSMUSG00000006932	Ctnnb1	0.044458	9.34325	0.600677	0.555368	0.762936	-6.24238	12387
ENSMUSG00000006941	Eif1b	-0.581594	8.44721	-3.85535	0.0011168	0.0400357	-0.882161	68969
ENSMUSG00000006958	Chrd	-0.0126572	3.88349	-0.0907645	0.928659	0.970184	-6.17496	12667
ENSMUSG00000006998	Psmd2	-0.0571145	7.73692	-0.770593	0.450711	0.683863	-6.13319	21762
ENSMUSG00000007021	Syngr3	0.146594	6.441	1.30671	0.207379	0.450413	-5.59057	20974
ENSMUSG00000007029	Vars1	0.0939976	6.41985	0.635981	0.532605	0.745914	-6.22215	22321
ENSMUSG00000007030	Vwa7	0.10991	0.450269	0.447771	0.659536	0.829895	-5.43691	27762
ENSMUSG00000007033	Hspa1l	0.286999	2.72625	1.9031	0.072761	0.264459	-4.35576	15482
ENSMUSG00000007035	Msh5	0.111698	0.333533	0.341726	0.736422	0.874783	-5.43661	17687
ENSMUSG00000007036	Abhd16a	-0.108232	5.55686	-1.19504	0.247219	0.494223	-5.69089	193742
ENSMUSG00000007038	Neu1	-0.173316	4.715	-1.54945	0.13827	0.365891	-5.16994	18010
ENSMUSG00000007039	Ddah2	0.189749	8.17871	1.71586	0.102945	0.313831	-5.03143	51793
ENSMUSG00000007041	Clic1	0.355184	4.49972	2.69403	0.0146286	0.118061	-3.18345	114584
ENSMUSG00000007050	Lsm2	-0.162901	4.42676	-1.36058	0.190049	0.431155	-5.37941	27756
ENSMUSG00000007080	Pole	0.432406	2.53733	2.17295	0.0430465	0.204229	-3.88907	18973
ENSMUSG00000007097	Atp1a2	0.0510324	7.42339	0.294847	0.771405	0.893891	-6.38943	98660
ENSMUSG00000007122	Casq1	0.647028	1.08725	2.62545	0.0169295	0.127223	-2.99153	12372
ENSMUSG00000007207	Stx1a	-0.0694129	6.52248	-0.767033	0.452773	0.685954	-6.13188	20907
ENSMUSG00000007216	Zfp775	0.152463	2.91109	1.02351	0.319308	0.56751	-5.51995	243372
ENSMUSG00000007279	Scube2	0.310178	-0.356337	0.64755	0.525259	0.740168	-5.20438	56788
ENSMUSG00000007338	Mrpl49	-0.0429071	5.89812	-0.405198	0.689995	0.848593	-6.32927	18120
ENSMUSG00000007379	Dennd2c	0.203908	0.134246	0.654381	0.520947	0.73641	-5.27155	329727
ENSMUSG00000007411	Mark3	-0.0965143	6.83919	-1.25779	0.224166	0.468306	-5.65408	17169
ENSMUSG00000007415	Gatad1	-0.0102229	5.78933	-0.129051	0.898715	0.956389	-6.40079	67210
ENSMUSG00000007440	Pcdha10	0.554619	1.71579	1.68758	0.108337	0.323395	-4.50867	12943
ENSMUSG00000007458	M6pr	-0.132852	6.26992	-0.918131	0.370406	0.614274	-6.00257	17113
ENSMUSG00000007476	Lrrc8a	-0.101771	2.48147	-0.671272	0.510371	0.728879	-5.71443	241296
ENSMUSG00000007480	Mc5r	-0.424541	1.1679	-1.70181	0.105594	0.318606	-4.43017	17203
ENSMUSG00000007564	Ppp2r1a	-0.228294	8.92505	-3.06076	0.00659718	0.0828451	-2.56069	51792
ENSMUSG00000007570	Fance	-0.427877	4.78064	-4.21126	0.000501163	0.0299165	-0.0653586	72775
ENSMUSG00000007589	Tinf2	-0.0580815	5.58134	-0.609666	0.549524	0.758674	-6.20928	28113
ENSMUSG00000007594	Hapln4	-0.327513	-0.0783337	-0.716721	0.482528	0.710473	-5.21306	330790
ENSMUSG00000007603	Dus3l	-0.346076	6.80573	-2.51524	0.0213599	0.143223	-3.64957	224907
ENSMUSG00000007610	Gtpbp3	0.123203	3.98057	0.862312	0.399594	0.63996	-5.83763	70359
ENSMUSG00000007613	Tgfbr1	0.0923614	6.0824	0.439215	0.66561	0.833834	-6.32161	21812
ENSMUSG00000007617	Homer1	-0.0762825	6.2575	-0.476597	0.639249	0.81708	-6.30931	26556
ENSMUSG00000007646	Rad51c	1.18726	1.29622	4.73444	0.000155702	0.0196007	0.738716	114714
ENSMUSG00000007653	Gabrb2	0.274892	5.51693	1.91001	0.0718152	0.262957	-4.68931	14401
ENSMUSG00000007655	Cav1	0.358568	3.88977	1.56955	0.133524	0.360196	-5.00808	12389
ENSMUSG00000007656	Arpp19	-0.141213	7.28891	-1.44371	0.1656	0.403754	-5.42092	59046
ENSMUSG00000007659	Bcl2l1	-0.183314	6.49244	-2.28225	0.0345485	0.183118	-4.08132	12048
ENSMUSG00000007670	Khsrp	0.0802582	6.75422	0.829726	0.417309	0.654445	-6.08506	16549
ENSMUSG00000007682	Dio2	-0.0884727	3.14394	-0.212425	0.834107	0.924769	-6.02414	13371
ENSMUSG00000007721	Ccdc124	0.146226	6.19528	1.31177	0.205697	0.448508	-5.57927	234388
ENSMUSG00000007739	Cct4	-0.153716	8.32285	-1.35318	0.192359	0.43397	-5.53528	12464
ENSMUSG00000007777	Trappc2b	-0.131176	4.46885	-0.753478	0.460678	0.691036	-6.00432	66050
ENSMUSG00000007783	Cpt1c	0.296867	5.19338	1.92009	0.0704548	0.260944	-4.64406	78070
ENSMUSG00000007812	Zfp655	-0.11138	4.57466	-0.991661	0.334201	0.581631	-5.81174	72611
ENSMUSG00000007815	Rhoa	-0.00475181	7.69666	-0.0604837	0.952421	0.980803	-6.43158	11848
ENSMUSG00000007817	Zmiz1	0.347038	7.62753	2.25991	0.036148	0.187399	-4.12528	328365
ENSMUSG00000007827	Ankrd26	0.338827	2.88647	2.02125	0.0580167	0.235377	-4.19151	232339
ENSMUSG00000007833	Aldh16a1	-0.0507112	4.5556	-0.43283	0.670159	0.836622	-6.20005	69748
ENSMUSG00000007836	Hnrnpa0	0.000913072	9.70248	0.00678951	0.994656	0.997447	-6.42393	77134
ENSMUSG00000007837	Prrg2	-0.288241	3.63105	-2.82855	0.0109533	0.103252	-2.836	65116
ENSMUSG00000007850	Hnrnph1	0.182336	8.7745	2.35799	0.0295996	0.17003	-3.94218	59013
ENSMUSG00000007867	Ift43	0.165918	2.63411	0.968911	0.34513	0.592029	-5.51803	76411
ENSMUSG00000007872	Id3	-0.0311808	5.77788	-0.236833	0.815398	0.915832	-6.37902	15903
ENSMUSG00000007880	Arid1a	0.155911	7.40183	1.10096	0.285082	0.533398	-5.83145	93760
ENSMUSG00000007888	Crlf1	0.0056608	4.06083	0.0186229	0.985342	0.993913	-6.19848	12931
ENSMUSG00000007891	Ctsd	-0.189904	5.9909	-1.77377	0.09262	0.29794	-4.93029	13033
ENSMUSG00000007892	Rplp1	-0.356997	10.3258	-3.52754	0.00233475	0.0532921	-1.5763	56040
ENSMUSG00000007908	Hmgcll1	0.20108	4.68912	1.85582	0.0795383	0.276918	-4.70317	208982
ENSMUSG00000007944	Ttc9b	-0.0683604	7.13148	-0.649637	0.523939	0.73903	-6.21966	73032
ENSMUSG00000007950	Abhd8	-0.00863113	6.62742	-0.0922831	0.927469	0.96967	-6.42677	64296
ENSMUSG00000007987	Ift22	-0.0216717	5.9099	-0.274797	0.786528	0.90152	-6.37482	67286
ENSMUSG00000007989	Fzd3	0.2052	6.34554	2.06507	0.0532707	0.226492	-4.46207	14365
ENSMUSG00000008028	1700008O03Rik	0.189057	1.93459	1.07758	0.29512	0.543552	-5.27946	69349
ENSMUSG00000008035	Mid1ip1	0.0256884	6.15871	0.342694	0.735705	0.874783	-6.36279	68041
ENSMUSG00000008036	Ap2s1	-0.271723	7.23413	-2.59456	0.0180746	0.13131	-3.49847	232910
ENSMUSG00000008090	Fgfrl1	0.0344404	3.28169	0.254603	0.801848	0.909981	-6.05327	116701
ENSMUSG00000008129	Brme1	-0.102221	1.79553	-0.606092	0.551844	0.760573	-5.62559	74666
ENSMUSG00000008136	Fhl2	0.0366717	3.44052	0.241878	0.811545	0.913947	-6.07438	14200
ENSMUSG00000008140	Emc10	-0.119238	7.2781	-1.35021	0.193293	0.435144	-5.54197	69683
ENSMUSG00000008153	Clstn3	0.0609686	7.01199	0.354966	0.726643	0.869868	-6.36917	232370
ENSMUSG00000008167	Fbxw9	-0.303362	6.22646	-3.08437	0.00626293	0.0806988	-2.50939	68628
ENSMUSG00000008200	Fnbp4	-0.250804	6.01848	-2.14364	0.0456309	0.210087	-4.31884	55935
ENSMUSG00000008206	Cers4	0.190284	5.49859	1.93868	0.0680052	0.256174	-4.63992	67260
ENSMUSG00000008226	Scrn3	0.331224	1.86885	1.74703	0.0972698	0.305143	-4.46053	74616
ENSMUSG00000008301	Phax	0.0098919	5.46583	0.127609	0.89984	0.956996	-6.38199	56698
ENSMUSG00000008305	Tle1	-0.219385	6.40593	-2.1486	0.0451844	0.20881	-4.31882	21885
ENSMUSG00000008307	1700109H08Rik	-0.289836	2.47544	-2.01328	0.0589205	0.236985	-4.14705	77036
ENSMUSG00000008318	Relt	-0.341266	2.62843	-1.92397	0.0699365	0.260214	-4.31025	320100
ENSMUSG00000008333	Snrpb2	-0.411471	5.94998	-2.49191	0.0224287	0.146686	-3.6805	20639
ENSMUSG00000008348	Ubc	0.0188694	6.22655	0.195472	0.847162	0.931652	-6.40449	22190
ENSMUSG00000008373	Prpf31	0.0548764	5.80177	0.67864	0.505797	0.726357	-6.174	68988
ENSMUSG00000008384	Sertad1	-0.743612	1.8839	-3.26439	0.0042038	0.0680212	-1.86064	55942
ENSMUSG00000008393	Carhsp1	0.230064	7.07241	2.02818	0.0572417	0.233825	-4.53116	52502
ENSMUSG00000008398	Elk3	0.164622	3.22561	1.19498	0.24724	0.494223	-5.38563	13713
ENSMUSG00000008429	Herpud2	-0.149655	5.20183	-1.34656	0.194446	0.436285	-5.48743	80517
ENSMUSG00000008435	Rdh13	-0.199128	5.03928	-2.03165	0.0568572	0.233037	-4.45596	108841
ENSMUSG00000008438	Adam21	-0.63484	-0.59235	-1.22606	0.235606	0.482008	-4.76485	56622
ENSMUSG00000008450	Nutf2	-0.00911598	5.70879	-0.0929936	0.926912	0.969263	-6.39895	68051
ENSMUSG00000008475	Arpc5	-0.650704	9.70591	-4.83135	0.000125641	0.0196007	1.21388	67771
ENSMUSG00000008489	Elavl2	0.195934	6.79586	1.25129	0.226476	0.471075	-5.66143	15569
ENSMUSG00000008496	Pou2f2	0.59348	3.63405	4.02236	0.000766612	0.0349513	-0.394797	18987
ENSMUSG00000008540	Mgst1	-0.180595	3.82996	-0.757783	0.458158	0.689431	-5.90364	56615
ENSMUSG00000008575	Nfib	-0.130944	7.79693	-0.425512	0.675389	0.839511	-6.34061	18028
ENSMUSG00000008604	Ubqln4	0.224912	6.30398	1.87587	0.0765995	0.270944	-4.77477	94232
ENSMUSG00000008658	Rbfox1	0.125371	6.79324	0.850644	0.40588	0.644833	-6.06793	268859
ENSMUSG00000008668	Rps18	-0.446239	10.1353	-3.70751	0.001558	0.0467089	-1.19324	20084
ENSMUSG00000008682	Rpl10	-0.292076	10.6064	-2.71292	0.0140494	0.115875	-3.2543	110954
ENSMUSG00000008683	Rps15a	-0.51221	10.0118	-4.20922	0.00050346	0.0299165	-0.115903	267019
ENSMUSG00000008690	Ncaph2	-0.0684806	7.03296	-0.977298	0.341072	0.588633	-5.95566	52683
ENSMUSG00000008730	Hipk1	0.0533975	5.61538	0.599235	0.556309	0.7635	-6.21743	15257
ENSMUSG00000008734	Gprc5b	-0.0351516	3.87435	-0.302905	0.765354	0.890782	-6.15143	64297
ENSMUSG00000008763	Man1a2	0.0738477	5.5908	0.76869	0.451813	0.684934	-6.09906	17156
ENSMUSG00000008822	Acyp1	-0.200388	4.69524	-1.70178	0.1056	0.318606	-4.9398	66204
ENSMUSG00000008845	Cd163	-1.27388	0.255654	-2.68243	0.0149957	0.119538	-2.90135	93671
ENSMUSG00000008855	Hdac5	0.0983963	6.65874	0.75306	0.460923	0.691105	-6.14425	15184
ENSMUSG00000008859	Rala	-0.0422644	7.257	-0.584988	0.565647	0.769895	-6.25995	56044
ENSMUSG00000008892	Vdac3	-0.197148	8.27627	-1.60165	0.126228	0.350716	-5.19951	22335
ENSMUSG00000008958	Vps72	-0.196671	6.84107	-1.71041	0.103967	0.315608	-5.04066	21427
ENSMUSG00000008976	Gabpa	-0.228547	6.10997	-3.10343	0.00600521	0.0790179	-2.4676	14390
ENSMUSG00000008999	Bmp7	-0.17796	3.28199	-0.710822	0.486091	0.713244	-5.84733	12162
ENSMUSG00000009013	Dynll1	0.0752313	8.28105	0.662531	0.515829	0.732977	-6.20869	56455
ENSMUSG00000009030	Pdcl	-0.0620703	5.96597	-0.361397	0.721911	0.866983	-6.35109	67466
ENSMUSG00000009035	Tmem184b	0.184353	4.60351	1.95632	0.0657508	0.25078	-4.5294	223693
ENSMUSG00000009073	Nf2	0.00863638	7.33391	0.0649159	0.94894	0.97914	-6.43199	18016
ENSMUSG00000009075	Cabp7	0.00549189	3.78172	0.0447073	0.964821	0.985933	-6.17868	192650
ENSMUSG00000009076	Zmat5	0.147163	4.39938	1.26885	0.220281	0.464458	-5.4833	67178
ENSMUSG00000009079	Ewsr1	0.0142834	7.35699	0.158846	0.875518	0.945112	-6.42112	14030
ENSMUSG00000009090	Ap1b1	0.134159	6.13759	1.41616	0.173403	0.412238	-5.44501	11764
ENSMUSG00000009097	Tbx1	0.369375	-0.185111	1.00373	0.328502	0.576146	-4.98279	21380
ENSMUSG00000009112	Bcl2l13	0.0603121	5.24173	0.588108	0.563596	0.768616	-6.19742	94044
ENSMUSG00000009207	Lnpk	0.0882915	4.89057	0.62756	0.537988	0.750101	-6.13807	69605
ENSMUSG00000009216	Fam163b	-0.375759	4.67375	-2.10875	0.0488918	0.217254	-4.28098	109349
ENSMUSG00000009246	Trpm5	0.268898	1.78046	1.54593	0.139115	0.3671	-4.72213	56843
ENSMUSG00000009281	Rarres2	0.0973043	3.49864	0.710277	0.486421	0.713517	-5.86976	71660
ENSMUSG00000009291	Pttg1ip	-0.103935	5.22481	-1.23497	0.232351	0.478293	-5.62367	108705
ENSMUSG00000009292	Trpm2	0.488019	2.54101	1.87337	0.0769594	0.27155	-4.35273	28240
ENSMUSG00000009293	Ube2g2	-0.19354	5.63929	-1.62452	0.121238	0.342621	-5.13926	22213
ENSMUSG00000009376	Met	-0.0925962	4.51886	-0.231698	0.819325	0.917596	-6.2505	17295
ENSMUSG00000009378	Slc16a12	-0.149906	1.05895	-0.666624	0.513269	0.731205	-5.4565	240638
ENSMUSG00000009394	Syn2	0.0699412	6.24032	0.395909	0.696716	0.852291	-6.34401	20965
ENSMUSG00000009406	Elk1	0.127963	5.33615	1.05351	0.305721	0.55384	-5.82436	13712
ENSMUSG00000009418	Nav1	0.421971	7.98375	2.04598	0.0552939	0.230713	-4.50014	215690
ENSMUSG00000009470	Tnpo1	0.181654	6.43813	1.75856	0.0952415	0.301521	-4.96282	238799
ENSMUSG00000009535	Rnmt	-0.153949	6.56709	-0.950203	0.3543	0.599965	-5.97833	67897
ENSMUSG00000009549	Srp14	-0.494918	8.06869	-3.96881	0.000864895	0.0366287	-0.639094	20813
ENSMUSG00000009551	6330409D20Rik	0.363573	1.22049	1.23763	0.231385	0.477023	-4.97189	70730
ENSMUSG00000009555	Cdk9	-0.174577	6.14868	-1.93286	0.0687631	0.257623	-4.68034	107951
ENSMUSG00000009563	Tor2a	-0.397923	4.64554	-3.88696	0.00104005	0.0393116	-0.747675	30933
ENSMUSG00000009566	Fpgs	-0.357306	3.91674	-2.73865	0.0132953	0.113897	-3.037	14287
ENSMUSG00000009569	Mrtfb	-0.0523926	4.56657	-0.33918	0.738307	0.875821	-6.23936	239719
ENSMUSG00000009575	Cbx5	0.201836	7.69066	2.31749	0.0321577	0.176945	-4.02041	12419
ENSMUSG00000009585	Apobec3	0.292466	0.160453	1.01047	0.325348	0.572724	-5.03922	80287
ENSMUSG00000009614	Sardh	0.269786	2.59157	1.41467	0.173834	0.412855	-5.02164	192166
ENSMUSG00000009621	Vav2	0.176693	5.51588	1.09709	0.286726	0.535033	-5.79269	22325
ENSMUSG00000009628	Tex15	0.503998	1.44489	1.9562	0.0657653	0.25078	-4.09167	104271
ENSMUSG00000009630	Ppp2cb	-0.0177487	6.65592	-0.150894	0.881698	0.947914	-6.41995	19053
ENSMUSG00000009633	G0s2	0.515906	0.958482	1.73427	0.0995588	0.308958	-4.34902	14373
ENSMUSG00000009640	Dmap1	-0.122556	5.33325	-1.27313	0.218794	0.463415	-5.58475	66233
ENSMUSG00000009647	Mcu	-0.086384	4.50828	-0.711525	0.485666	0.712923	-6.03458	215999
ENSMUSG00000009681	Bcr	0.224061	6.69192	1.62022	0.122163	0.344068	-5.17271	110279
ENSMUSG00000009687	Fxyd5	0.0518542	1.44281	0.156742	0.877152	0.945261	-5.68967	18301
ENSMUSG00000009731	Kcnd1	0.179808	2.62296	1.0217	0.320145	0.568237	-5.45536	16506
ENSMUSG00000009733	Tfcp2	0.599979	4.1054	5.20637	5.52E-05	0.0170812	2.02879	21422
ENSMUSG00000009734	Pou6f2	-0.203442	0.95948	-0.463532	0.648409	0.823147	-5.55429	218030
ENSMUSG00000009739	Pou6f1	-0.0425091	6.83667	-0.23502	0.816784	0.916502	-6.40439	19009
ENSMUSG00000009741	Ubp1	0.00484193	6.64064	0.0425832	0.966492	0.986176	-6.43024	22221
ENSMUSG00000009772	Nuak2	0.53389	2.16133	2.57698	0.0187585	0.134215	-3.14056	74137
ENSMUSG00000009828	Cilk1	0.16077	6.04643	1.50215	0.149993	0.382543	-5.32738	56542
ENSMUSG00000009863	Sdhb	-0.481855	8.35164	-3.31031	0.00379534	0.0647839	-2.04328	67680
ENSMUSG00000009876	Cox4i2	0.688057	0.641694	2.73174	0.013494	0.114464	-2.81533	84682
ENSMUSG00000009894	Snap47	-0.0264957	7.80349	-0.327794	0.74676	0.881792	-6.37813	67826
ENSMUSG00000009905	Kdsr	-0.37769	5.05334	-1.58394	0.130211	0.356179	-5.15947	70750
ENSMUSG00000009907	Vps4b	-0.0278571	4.89662	-0.265071	0.793896	0.906178	-6.30482	20479
ENSMUSG00000009927	Rps25	-0.62581	10.2458	-5.22567	5.29E-05	0.0170812	2.04402	75617
ENSMUSG00000009995	Tafazzin	0.00862941	5.31584	0.0626691	0.950704	0.980086	-6.37063	66826
ENSMUSG00000010021	Kif19a	-0.099216	0.966746	-0.373843	0.712786	0.861817	-5.57825	286942
ENSMUSG00000010025	Aldh3a2	-0.19821	4.45743	-2.00912	0.0593968	0.23807	-4.43539	11671
ENSMUSG00000010044	Zmynd10	1.14073	1.38565	4.38565	0.000338856	0.0267356	0.151783	114602
ENSMUSG00000010045	Tmem115	0.0883511	4.3474	0.877619	0.391444	0.63201	-5.87845	56395
ENSMUSG00000010047	Hyal2	0.0580023	3.72816	0.36578	0.718693	0.865266	-6.10302	15587
ENSMUSG00000010048	Ifrd2	-0.00374708	2.65672	-0.0178475	0.985952	0.994238	-5.96763	15983
ENSMUSG00000010051	Hyal1	0.354315	-0.732428	0.955669	0.351604	0.597701	-4.9423	15586
ENSMUSG00000010054	Tusc2	-0.371469	6.2842	-3.12367	0.00574283	0.0775112	-2.42924	80385
ENSMUSG00000010057	Nprl2	-0.238705	4.84202	-2.00111	0.0603236	0.239727	-4.48936	56032
ENSMUSG00000010064	Slc38a3	0.265563	4.72878	1.51687	0.146259	0.377646	-5.20583	76257
ENSMUSG00000010066	Cacna2d2	0.63453	5.21205	2.29766	0.0334831	0.179823	-3.98762	56808
ENSMUSG00000010067	Rassf1	-0.326589	4.34137	-1.81592	0.0856814	0.286436	-4.73366	56289
ENSMUSG00000010080	Epn3	0.283724	0.688424	1.06046	0.30263	0.550643	-5.05769	71889
ENSMUSG00000010086	Rnf112	0.330989	5.65986	2.84343	0.010606	0.102057	-2.97767	22671
ENSMUSG00000010095	Slc3a2	-0.0121703	6.62526	-0.108496	0.914774	0.96354	-6.42527	17254
ENSMUSG00000010097	Nxf1	-0.105318	5.90249	-1.01265	0.324333	0.571808	-5.90182	53319
ENSMUSG00000010110	Stx5a	-0.0165018	5.96457	-0.225297	0.824227	0.919836	-6.39067	56389
ENSMUSG00000010136	Cimap3	0.224698	2.00563	0.889956	0.384956	0.626513	-5.45318	100503311
ENSMUSG00000010154	Spire2	-0.0856656	4.58365	-0.800089	0.433848	0.669626	-5.98117	234857
ENSMUSG00000010175	Prox1	0.127151	3.84613	0.85136	0.405493	0.644692	-5.82201	19130
ENSMUSG00000010277	Bltp2	0.325466	6.39761	2.77594	0.0122707	0.109348	-3.13654	72503
ENSMUSG00000010290	AI597479	-0.206099	5.90086	-1.27018	0.219818	0.464275	-5.62235	98404
ENSMUSG00000010307	Tmem86a	-0.363053	3.90062	-3.02573	0.0071254	0.0849879	-2.47554	67893
ENSMUSG00000010311	Optc	-0.204727	1.16652	-0.896113	0.381745	0.623271	-5.30819	269120
ENSMUSG00000010358	Ifi35	-0.275534	-0.0367076	-1.16852	0.257484	0.505921	-4.88125	70110
ENSMUSG00000010362	Rdm1	0.595822	3.1134	3.92094	0.000963401	0.0383052	-0.586586	66599
ENSMUSG00000010376	Nedd8	-0.332997	7.30183	-3.40958	0.00304088	0.0584903	-1.83624	18002
ENSMUSG00000010392	Gosr1	-0.12417	4.61581	-1.41276	0.174385	0.413343	-5.33767	53334
ENSMUSG00000010406	Mrpl52	-0.286666	6.97996	-2.71385	0.0140214	0.115875	-3.26494	68836
ENSMUSG00000010453	Kansl3	0.0217368	5.43345	0.246228	0.808227	0.91247	-6.35474	226976
ENSMUSG00000010461	Eya4	0.0832755	0.806291	0.274074	0.787075	0.901754	-5.55625	14051
ENSMUSG00000010476	Ebf3	1.38082	2.82768	1.56098	0.135529	0.362735	-4.83312	13593
ENSMUSG00000010492	Uckl1os	-0.101565	4.18268	-0.840577	0.411355	0.649885	-5.88501	100271841
ENSMUSG00000010505	Myt1	0.346072	4.7462	2.69451	0.0146136	0.11805	-3.20944	17932
ENSMUSG00000010517	Faf1	-0.185678	5.90664	-2.05569	0.0542561	0.228434	-4.46791	14084
ENSMUSG00000010529	Gm266	-0.353684	1.33629	-0.765023	0.45394	0.686592	-5.45412	212539
ENSMUSG00000010538	Tsacc	-0.958586	0.59727	-4.94433	9.79E-05	0.0188608	0.93912	76927
ENSMUSG00000010554	Mettl16	0.652839	3.76854	5.44702	3.28E-05	0.0170812	2.49717	67493
ENSMUSG00000010592	Dazl	-0.00180687	-0.374727	-0.00525461	0.995864	0.997885	-5.39865	13164
ENSMUSG00000010607	Pigyl	-0.543701	6.51139	-4.19944	0.000514653	0.0302472	-0.140827	66268
ENSMUSG00000010608	Rbm25	-0.0117419	6.46196	-0.157553	0.876522	0.945112	-6.41646	67039
ENSMUSG00000010609	Psen2	-0.0384789	3.0912	-0.270187	0.790018	0.90334	-6.01707	19165
ENSMUSG00000010651	Acaa1b	-0.299554	0.0663743	-0.885596	0.387241	0.628158	-5.11396	235674
ENSMUSG00000010660	Plcd1	0.352845	3.2319	1.84952	0.0804812	0.278613	-4.50265	18799
ENSMUSG00000010663	Fads1	0.173656	6.87524	1.89969	0.0732327	0.265088	-4.74372	76267
ENSMUSG00000010721	Lmbr1	0.00505518	5.37694	0.037238	0.970696	0.988665	-6.38346	56873
ENSMUSG00000010751	Tnfrsf22	0.0911135	0.940704	0.375631	0.711479	0.861014	-5.53471	79202
ENSMUSG00000010755	Cars1	-0.147556	5.90667	-1.01446	0.323494	0.571131	-5.90151	27267
ENSMUSG00000010797	Wnt2	-0.459214	-0.565602	-0.993983	0.333099	0.58073	-4.94786	22413
ENSMUSG00000010803	Gabra1	-0.175308	4.03443	-0.995706	0.332283	0.579985	-5.73442	14394
ENSMUSG00000010825	Grid2ip	0.761727	1.36564	2.89215	0.00954152	0.0967404	-2.53598	170935
ENSMUSG00000010830	Kdelr3	0.213272	1.54819	0.915566	0.371716	0.615572	-5.35717	105785
ENSMUSG00000010911	Apip	0.0278847	4.0423	0.262016	0.796214	0.907338	-6.17275	56369
ENSMUSG00000010914	Pdhx	-0.416361	5.23543	-2.06593	0.053181	0.226356	-4.4174	27402
ENSMUSG00000010936	Vac14	0.064633	5.21047	0.450266	0.657769	0.829	-6.26265	234729
ENSMUSG00000011096	Akt1s1	-0.0837066	6.11604	-0.80187	0.432843	0.668672	-6.09675	67605
ENSMUSG00000011114	Tbrg1	-0.193701	6.40825	-1.57166	0.133034	0.35957	-5.23951	21376
ENSMUSG00000011148	Adss1	0.303528	0.806694	0.926386	0.366215	0.61071	-5.21763	11565
ENSMUSG00000011154	Cfap161	0.519831	0.0846683	1.14201	0.268066	0.51787	-4.89657	75556
ENSMUSG00000011158	Brf1	-0.0705331	5.25321	-0.581243	0.568116	0.770687	-6.20164	72308
ENSMUSG00000011171	Vipr2	0.117296	0.212731	0.409219	0.687094	0.846783	-5.39674	22355
ENSMUSG00000011179	Odc1	-0.0486772	8.28228	-0.308456	0.761193	0.888712	-6.38276	18263
ENSMUSG00000011254	Thg1l	-0.140202	3.02356	-0.925296	0.366766	0.611191	-5.63124	66628
ENSMUSG00000011256	Adam19	0.241929	4.62941	1.22772	0.234996	0.481137	-5.5549	11492
ENSMUSG00000011257	Pabpc4	0.258038	5.99762	2.16659	0.0435958	0.205257	-4.27524	230721
ENSMUSG00000011305	Plin5	0.367535	0.0823011	1.1651	0.258834	0.507708	-4.88011	66968
ENSMUSG00000011306	Sugp1	-0.0251985	5.27834	-0.297751	0.769223	0.892934	-6.33223	70616
ENSMUSG00000011382	Dhdh	0.385488	1.76461	1.73739	0.0989961	0.307653	-4.45591	71755
ENSMUSG00000011427	Zfp790	0.25251	2.74522	1.27992	0.216446	0.460587	-5.22179	233056
ENSMUSG00000011589	Fsd1	0.244067	5.88695	2.33027	0.031329	0.174919	-3.97759	240121
ENSMUSG00000011658	Fuz	0.0348323	5.79853	0.304809	0.763926	0.889959	-6.35962	70300
ENSMUSG00000011751	Sptbn4	0.365902	6.4973	2.00988	0.0593098	0.237886	-4.5562	80297
ENSMUSG00000011752	Pgam1	0.0661195	6.90108	0.57179	0.57437	0.774648	-6.26676	18648
ENSMUSG00000011831	Evi5	-0.0888098	5.54126	-0.89503	0.382308	0.623904	-5.99322	14020
ENSMUSG00000011832	Evi5l	0.202301	7.01709	2.15155	0.04492	0.208313	-4.31812	213027
ENSMUSG00000011837	Snapc2	0.118634	4.18292	1.13192	0.272178	0.521335	-5.60744	102209
ENSMUSG00000011877	Git1	-0.162109	7.16604	-1.28613	0.214317	0.458479	-5.62102	216963
ENSMUSG00000011884	Gltp	-0.0147867	2.9921	-0.106005	0.916723	0.964467	-6.02438	56356
ENSMUSG00000011958	Bnip2	-0.348988	5.93471	-1.86138	0.0787125	0.275318	-4.79069	12175
ENSMUSG00000011960	Ccnt1	-0.0554901	5.16665	-0.518321	0.6104	0.797934	-6.23199	12455
ENSMUSG00000012017	Scarf2	-0.429133	2.66768	-2.22382	0.0388775	0.194388	-3.82882	224024
ENSMUSG00000012076	Brms1l	0.0387542	5.30187	0.211689	0.834672	0.92504	-6.35836	52592
ENSMUSG00000012114	Med15	0.0292772	5.34184	0.257331	0.799773	0.90925	-6.34432	94112
ENSMUSG00000012117	Dhdds	0.289692	5.21398	2.57719	0.0187504	0.134212	-3.47446	67422
ENSMUSG00000012123	Crybg2	0.460591	1.1037	1.536	0.141524	0.370403	-4.61564	230806
ENSMUSG00000012126	Ubxn11	0.066234	4.34873	0.584743	0.565809	0.769991	-6.08684	67586
ENSMUSG00000012296	Tjap1	0.537587	3.52323	5.09305	7.07E-05	0.0170812	1.78816	74094
ENSMUSG00000012405	Rpl15	-0.339247	9.80828	-3.55708	0.00218498	0.0520056	-1.51573	66480
ENSMUSG00000012422	Tmem167	-0.102033	6.26547	-1.17711	0.254127	0.501949	-5.74029	66074
ENSMUSG00000012429	Mplkip	0.100356	4.87224	0.662101	0.516098	0.733061	-6.1149	66308
ENSMUSG00000012443	Kif11	0.649796	3.43365	3.32862	0.0036435	0.0636347	-1.81332	16551
ENSMUSG00000012483	Rpa3	-0.309708	4.79	-1.55601	0.136705	0.363876	-5.17046	68240
ENSMUSG00000012535	Tnpo3	0.114811	6.06965	1.14274	0.26777	0.517481	-5.7729	320938
ENSMUSG00000012609	Ttll5	0.233802	3.77067	2.01653	0.0585505	0.236202	-4.31855	320244
ENSMUSG00000012640	Zfp715	-0.202745	4.94223	-1.16534	0.258736	0.507623	-5.67986	69930
ENSMUSG00000012777	Acp4	-0.214548	3.9552	-1.55052	0.138014	0.365309	-5.06659	100503991
ENSMUSG00000012819	Cdh23	0.15389	0.344227	0.313332	0.757546	0.887493	-5.47381	22295
ENSMUSG00000012848	Rps5	-0.369759	10.0615	-3.21504	0.00469097	0.0716789	-2.23589	20103
ENSMUSG00000013033	Adgrl1	0.101831	8.86638	0.811822	0.427252	0.663117	-6.09646	330814
ENSMUSG00000013076	Amotl1	0.462135	4.59294	3.29116	0.00396069	0.0658046	-1.98833	75723
ENSMUSG00000013089	Etv5	0.0931047	5.1488	0.657441	0.519022	0.73503	-6.14493	104156
ENSMUSG00000013150	Gfod2	0.0881743	5.49875	0.868372	0.396355	0.636843	-6.01441	70575
ENSMUSG00000013155	Enkd1	-0.0366328	3.33609	-0.261184	0.796846	0.907747	-6.05963	102124
ENSMUSG00000013158	4933405L10Rik	0.170103	1.83553	0.836495	0.413588	0.651562	-5.46943	71046
ENSMUSG00000013160	Atp6v0d1	-0.183253	7.37021	-2.31908	0.0320531	0.176848	-4.01785	11972
ENSMUSG00000013236	Ptprs	0.235813	9.16466	1.67496	0.110822	0.327052	-5.08868	19280
ENSMUSG00000013275	Slc41a1	0.0363984	4.42019	0.275588	0.78593	0.901074	-6.23567	98396
ENSMUSG00000013367	Iglon5	0.295249	5.85484	1.84323	0.0814337	0.280231	-4.81172	210094
ENSMUSG00000013415	Igf2bp1	0.705173	2.62428	2.79766	0.0117093	0.106768	-2.77188	140486
ENSMUSG00000013419	Zbtb47	-0.0906272	6.00571	-1.23294	0.233088	0.47901	-5.6686	270210
ENSMUSG00000013465	Nelfb	0.154878	5.5814	1.90937	0.071902	0.262996	-4.69567	58202
ENSMUSG00000013483	Card14	0.598508	0.542418	1.69536	0.10683	0.320828	-4.34518	170720
ENSMUSG00000013495	Tmem175	0.564982	4.10725	4.34648	0.000369946	0.0276305	0.25897	72392
ENSMUSG00000013523	Bcas1	0.433995	2.2379	1.52793	0.143504	0.37293	-4.82188	76960
ENSMUSG00000013539	Tango2	0.0158942	6.00644	0.14952	0.882767	0.948332	-6.40509	27883
ENSMUSG00000013584	Aldh1a2	-1.2014	2.33687	-2.30179	0.0332032	0.179322	-3.6599	19378
ENSMUSG00000013593	Ndufs2	-0.19144	7.72437	-1.50262	0.149874	0.382296	-5.34058	226646
ENSMUSG00000013622	Atraid	-0.344084	6.1297	-3.02167	0.0071891	0.0852571	-2.63648	381629
ENSMUSG00000013629	Cad	0.668576	5.06429	3.65044	0.00177148	0.0494401	-1.26447	69719
ENSMUSG00000013646	Sh3bp5l	-0.24579	5.54615	-2.23259	0.0381975	0.192649	-4.14389	79566
ENSMUSG00000013662	Atad1	-0.244589	6.97736	-2.04439	0.0554656	0.231049	-4.50346	67979
ENSMUSG00000013663	Pten	0.206219	7.09157	2.31676	0.0322052	0.176996	-4.02199	19211
ENSMUSG00000013698	Pea15a	0.355728	8.3661	3.44715	0.00279566	0.0564759	-1.75476	18611
ENSMUSG00000013701	Timm23	-0.442044	7.14302	-3.35126	0.00346401	0.061993	-1.9592	53600
ENSMUSG00000013707	Tnfaip8l2	0.0948103	-0.115462	0.306473	0.762679	0.88923	-5.40279	69769
ENSMUSG00000013736	Trnt1	-0.286609	6.18197	-1.72676	0.100929	0.311143	-5.00746	70047
ENSMUSG00000013766	Ly6g6e	0.21276	0.651927	0.507657	0.617713	0.803241	-5.44213	70274
ENSMUSG00000013787	Ehmt2	0.0548701	8.02477	0.575243	0.572082	0.772748	-6.26403	110147
ENSMUSG00000013822	Elof1	-0.553825	6.96134	-4.60542	0.0002074	0.0219678	0.728723	66126
ENSMUSG00000013833	Med16	-0.207119	5.4938	-2.42007	0.0260434	0.159576	-3.79521	216154
ENSMUSG00000013846	St3gal1	-0.432873	4.77362	-1.61031	0.124319	0.347556	-5.09055	20442
ENSMUSG00000013858	Tmem259	-0.165264	6.66951	-2.11387	0.0483996	0.216042	-4.38215	216157
ENSMUSG00000013878	Rnf170	0.005503	3.4875	0.0377679	0.970279	0.98847	-6.12747	77733
ENSMUSG00000013921	Clip3	0.101583	8.06206	0.596555	0.55806	0.764654	-6.25137	76686
ENSMUSG00000013928	1700020L13Rik	0.189856	-0.850753	0.461387	0.649918	0.82418	-5.21543	NA
ENSMUSG00000013936	Myl2	0.0490182	-0.438914	0.132127	0.896315	0.955147	-5.34662	17906
ENSMUSG00000013973	Dedd	-0.0144927	5.01464	-0.189838	0.85151	0.933541	-6.33171	21945
ENSMUSG00000013997	Nit1	-0.00856634	5.93563	-0.111829	0.912168	0.96229	-6.40832	27045
ENSMUSG00000014039	Prdm15	-0.0849949	3.72356	-0.532842	0.600508	0.79147	-6.01535	114604
ENSMUSG00000014074	Rnf168	-0.218915	5.38397	-1.78429	0.0908445	0.295509	-4.88561	70238
ENSMUSG00000014075	Dynlt2b	-0.336146	4.25326	-2.93735	0.00864653	0.0927603	-2.68418	66061
ENSMUSG00000014077	Chp1	0.0601077	5.23114	0.524629	0.606093	0.795253	-6.22939	56398
ENSMUSG00000014158	Trpv4	-0.243988	-0.791434	-0.460859	0.65029	0.824445	-5.24078	63873
ENSMUSG00000014164	Klhl3	0.223285	4.13753	1.38152	0.183634	0.423779	-5.30227	100503085
ENSMUSG00000014177	Tvp23b	0.0924936	4.48399	0.451118	0.657166	0.828539	-6.18656	67510
ENSMUSG00000014195	Dnajc7	-0.0229557	6.56989	-0.277	0.784862	0.900268	-6.39107	56354
ENSMUSG00000014198	Zfp385c	0.276984	0.72824	0.930907	0.363932	0.60875	-5.20264	278304
ENSMUSG00000014226	Cacybp	-0.33067	7.91705	-2.53149	0.020644	0.140785	-3.61874	12301
ENSMUSG00000014232	Cluap1	-0.212902	4.82288	-1.61942	0.122336	0.344388	-5.08355	76779
ENSMUSG00000014243	Zswim7	-0.297274	2.42258	-1.72578	0.101109	0.311272	-4.57977	69747
ENSMUSG00000014245	Pigl	0.240027	2.31664	1.6559	0.114664	0.332597	-4.65076	327942
ENSMUSG00000014294	Ndufa2	-0.395281	7.16652	-3.10595	0.00597195	0.0790179	-2.4717	17991
ENSMUSG00000014301	Pam16	-0.164509	5.75314	-1.55466	0.137027	0.364316	-5.24291	66449
ENSMUSG00000014303	Glis2	-0.0282762	5.39144	-0.280802	0.781989	0.898894	-6.34128	83396
ENSMUSG00000014313	Cox6c	-0.383873	7.90117	-3.59693	0.00199791	0.0511411	-1.43722	12864
ENSMUSG00000014329	Bicc1	-0.0142404	2.42171	-0.065783	0.948259	0.978908	-5.92475	83675
ENSMUSG00000014349	Ube2z	0.137275	6.43273	1.97946	0.0628948	0.245651	-4.60821	268470
ENSMUSG00000014353	Tmem87b	-0.369986	4.65531	-2.41098	0.0265382	0.160963	-3.75053	72477
ENSMUSG00000014355	Anapc1	0.254208	6.81021	2.30911	0.0327118	0.178305	-4.03475	17222
ENSMUSG00000014361	Mertk	-0.0523502	1.31732	-0.193269	0.848862	0.932327	-5.69267	17289
ENSMUSG00000014402	Tsg101	-0.336626	7.12649	-2.97679	0.00793232	0.0895646	-2.73709	22088
ENSMUSG00000014418	Hps5	0.0751352	4.12326	0.727438	0.476095	0.705406	-5.96647	246694
ENSMUSG00000014426	Map3k4	0.273894	4.7993	3.11944	0.00579668	0.0778222	-2.36298	26407
ENSMUSG00000014444	Piezo1	0.286083	3.93634	1.45005	0.163845	0.401996	-5.17572	234839
ENSMUSG00000014470	Rnf166	-0.480606	4.39331	-3.82034	0.00120846	0.0414414	-0.873965	68718
ENSMUSG00000014496	Ankrd28	-0.19538	5.98487	-1.85366	0.07986	0.277479	-4.80436	105522
ENSMUSG00000014498	Ankrd52	0.0704269	6.4293	0.623289	0.54073	0.752458	-6.23048	237615
ENSMUSG00000014503	Pkd2l2	0.138292	4.53676	1.26624	0.221193	0.465168	-5.51282	53871
ENSMUSG00000014504	Srp19	-0.360694	6.05234	-3.34276	0.00353036	0.0626558	-1.96683	66384
ENSMUSG00000014547	Wdfy2	0.355277	3.90672	3.11341	0.00587435	0.0782841	-2.28933	268752
ENSMUSG00000014550	Rbsn	-0.0564912	5.538	-0.582674	0.567172	0.770473	-6.22159	78287
ENSMUSG00000014551	Mrps25	0.034229	6.54739	0.398378	0.694927	0.851606	-6.34908	64658
ENSMUSG00000014554	Dguok	0.110423	3.85371	0.836742	0.413453	0.651539	-5.8396	27369
ENSMUSG00000014592	Camta1	0.213969	6.96971	1.45209	0.163282	0.401217	-5.40921	100072
ENSMUSG00000014599	Csf1	0.199987	2.62373	1.4513	0.163501	0.401524	-4.97729	12977
ENSMUSG00000014601	Strip1	0.121292	6.72821	1.34452	0.19509	0.437113	-5.54718	229707
ENSMUSG00000014602	Kif1a	0.255175	9.25008	1.61736	0.122782	0.345304	-5.17278	16560
ENSMUSG00000014603	Alx3	-1.0663	-0.735444	-1.92551	0.0697322	0.259789	-3.98511	11694
ENSMUSG00000014606	Slc25a11	-0.0220033	6.09546	-0.315929	0.755605	0.886482	-6.36977	67863
ENSMUSG00000014633	Cmc2	0.408612	1.75042	2.18901	0.0416884	0.200753	-3.77268	66531
ENSMUSG00000014668	Chfr	-0.00166915	5.71861	-0.0214257	0.983136	0.993137	-6.40532	231600
ENSMUSG00000014686	Ceacam16	0.3111	3.19114	1.49026	0.153065	0.386556	-5.00814	330483
ENSMUSG00000014747	Ankrd53	0.0932107	-0.119997	0.257924	0.799323	0.908891	-5.37408	75305
ENSMUSG00000014748	Tex261	0.0633197	4.81798	0.576021	0.571567	0.772596	-6.15753	21766
ENSMUSG00000014763	Fam120b	0.142446	5.52277	1.83293	0.0830131	0.282957	-4.81444	67544
ENSMUSG00000014767	Tbp	-0.153093	6.21269	-1.02896	0.316809	0.565277	-5.89625	21374
ENSMUSG00000014769	Psmb1	-0.339714	7.79422	-3.02276	0.00717198	0.085232	-2.64239	19170
ENSMUSG00000014771	Pdcd2	-0.0561806	5.43066	-0.284489	0.779206	0.897786	-6.34673	18567
ENSMUSG00000014773	Dll1	0.271967	4.20374	1.91616	0.0709818	0.26168	-4.5398	13388
ENSMUSG00000014776	Nol3	0.053365	6.15291	0.397394	0.69564	0.851876	-6.34059	78688
ENSMUSG00000014778	Fhod1	0.0187993	2.30355	0.0831741	0.93461	0.972956	-5.89438	234686
ENSMUSG00000014782	Plekhg4	0.623745	1.75835	2.1047	0.0492835	0.218016	-3.89079	102075
ENSMUSG00000014786	Slc9a5	0.296838	4.66541	1.33412	0.198412	0.440828	-5.43039	277973
ENSMUSG00000014791	Elmo3	1.18315	-0.13495	3.45427	0.00275147	0.0563906	-1.72967	234683
ENSMUSG00000014813	Stc1	-0.0257805	1.83135	-0.143186	0.887697	0.951277	-5.80129	20855
ENSMUSG00000014837	Matcap1	0.0874324	7.29532	0.598387	0.556862	0.763659	-6.25198	74356
ENSMUSG00000014846	Tppp3	0.142602	5.67841	0.373004	0.7134	0.862378	-6.32892	67971
ENSMUSG00000014850	Msh3	-0.115593	4.29346	-1.01265	0.324333	0.571808	-5.7577	17686
ENSMUSG00000014856	Tmem208	-0.378594	6.44691	-2.73128	0.0135072	0.114519	-3.22631	66320
ENSMUSG00000014859	E2f4	-0.175523	4.38394	-1.94608	0.0670513	0.253818	-4.52402	104394
ENSMUSG00000014867	Surf4	0.00605782	6.30244	0.0777065	0.938899	0.975051	-6.42298	20932
ENSMUSG00000014873	Surf2	-0.063496	4.64319	-0.599121	0.556384	0.763541	-6.12928	20931
ENSMUSG00000014905	Dnajb9	-0.341882	5.95725	-1.90213	0.0728954	0.26451	-4.72403	27362
ENSMUSG00000014907	Naf1	-0.0734825	3.43797	-0.571704	0.574428	0.774648	-5.94258	234344
ENSMUSG00000014932	Yes1	0.0271593	4.14894	0.210229	0.835795	0.925809	-6.21963	22612
ENSMUSG00000014956	Ppp1cb	-0.12166	8.79119	-1.02787	0.317308	0.565584	-5.90148	19046
ENSMUSG00000014959	Gorasp2	-0.25818	6.53575	-3.4009	0.00310043	0.0591306	-1.8519	70231
ENSMUSG00000014980	Tsen15	-0.0521187	5.12388	-0.305438	0.763454	0.88979	-6.31524	66637
ENSMUSG00000015002	Efr3a	-0.108931	4.51536	-0.672465	0.509629	0.728498	-6.07094	76740
ENSMUSG00000015013	Trappc2l	-0.355004	5.78613	-3.49132	0.00253228	0.0546258	-1.64596	59005
ENSMUSG00000015016	Acsf3	-0.0464115	3.74151	-0.386748	0.70337	0.856124	-6.08682	257633
ENSMUSG00000015023	Ddx19a	-0.281203	6.34195	-2.11915	0.0478976	0.215303	-4.36913	13680
ENSMUSG00000015027	Galns	-0.186435	2.17275	-0.942865	0.357943	0.603612	-5.44385	50917
ENSMUSG00000015053	Gata2	-0.365656	1.54501	-0.933288	0.362734	0.607809	-5.344	14461
ENSMUSG00000015083	C8g	0.0182667	1.27618	0.0948356	0.925469	0.968314	-5.67559	69379
ENSMUSG00000015085	Entpd2	0.361142	1.29053	1.31162	0.20575	0.448542	-4.91283	12496
ENSMUSG00000015087	Rabl6	-0.0898129	6.32319	-1.0896	0.289927	0.538209	-5.83609	227624
ENSMUSG00000015090	Ptgds	-1.54595	6.92689	-2.0744	0.0523061	0.224379	-4.44814	19215
ENSMUSG00000015092	Edf1	-0.14879	6.7063	-1.47119	0.158104	0.392963	-5.38209	59022
ENSMUSG00000015093	Clic3	0.198517	0.705565	0.830291	0.416997	0.654135	-5.26453	69454
ENSMUSG00000015094	Npdc1	-0.0772691	7.60538	-0.818805	0.423356	0.6595	-6.09558	18146
ENSMUSG00000015095	Fbxw5	-0.149383	5.8946	-1.30659	0.207417	0.450415	-5.57585	30839
ENSMUSG00000015112	Slc25a13	0.310393	1.54486	1.42591	0.170607	0.409432	-4.83991	50799
ENSMUSG00000015120	Ube2i	-0.132426	7.22492	-1.52106	0.145212	0.375954	-5.31597	22196
ENSMUSG00000015126	Tsr3	-0.233227	5.49947	-1.90953	0.0718806	0.262996	-4.69156	68327
ENSMUSG00000015127	Unkl	-0.117857	4.3423	-1.00279	0.328944	0.57667	-5.76828	74154
ENSMUSG00000015133	Lrrk1	-0.212222	1.49665	-0.93883	0.359956	0.605377	-5.33685	233328
ENSMUSG00000015134	Aldh1a3	-0.294457	0.543979	-0.898997	0.380246	0.622562	-5.1908	56847
ENSMUSG00000015143	Actn1	-0.112852	4.67315	-0.905229	0.377023	0.619491	-5.90214	109711
ENSMUSG00000015149	Sirt2	0.190347	5.66697	1.62459	0.121224	0.342621	-5.13743	64383
ENSMUSG00000015165	Hnrnpl	-0.00403498	8.36292	-0.0489571	0.96148	0.984219	-6.42967	15388
ENSMUSG00000015176	Nolc1	0.0445213	5.55229	0.466903	0.64604	0.821551	-6.28419	70769
ENSMUSG00000015189	Casd1	0.2636	5.52125	2.67753	0.0151534	0.120384	-3.30364	213819
ENSMUSG00000015202	Cnksr3	0.0424412	2.17535	0.184957	0.855283	0.934989	-5.84978	215748
ENSMUSG00000015214	Mtmr1	0.110899	4.04248	0.766718	0.452956	0.685959	-5.92574	53332
ENSMUSG00000015217	Hmgb3	-0.489011	8.22994	-3.02161	0.00719007	0.0852571	-2.64335	15354
ENSMUSG00000015222	Map2	0.153444	10.0445	1.97796	0.0630761	0.245789	-4.60473	17756
ENSMUSG00000015224	Cyp2j9	-0.00242424	1.93928	-0.00933334	0.992653	0.996691	-5.85338	74519
ENSMUSG00000015243	Abca1	0.201494	5.27075	1.57573	0.132091	0.358545	-5.18365	11303
ENSMUSG00000015247	Nipsnap3b	-0.230195	6.49772	-1.86881	0.0776229	0.272944	-4.7906	66536
ENSMUSG00000015289	Lage3	-0.00648251	5.58314	-0.0694999	0.94534	0.977159	-6.39258	66192
ENSMUSG00000015290	Ubl4a	-0.274565	6.02156	-3.28486	0.00401664	0.0664785	-2.08789	27643
ENSMUSG00000015291	Gdi1	-0.0345452	8.93057	-0.458287	0.652102	0.825434	-6.32108	14567
ENSMUSG00000015305	Sash1	0.216483	4.71412	1.24366	0.229207	0.474953	-5.55492	70097
ENSMUSG00000015312	Gadd45b	0.267324	1.33841	1.39356	0.180025	0.419649	-4.83019	17873
ENSMUSG00000015335	Zdhhc12	-0.141332	2.11269	-0.590251	0.562188	0.767424	-5.69426	66220
ENSMUSG00000015337	Endog	-0.15469	5.29467	-1.06998	0.298439	0.546494	-5.8086	13804
ENSMUSG00000015341	Golga7	-0.169528	7.11752	-1.65903	0.114026	0.331727	-5.11833	628040
ENSMUSG00000015342	Xk	0.0505893	3.13058	0.37293	0.713454	0.862383	-5.97825	22439
ENSMUSG00000015354	Pcolce2	0.200688	0.240379	0.731734	0.47353	0.702956	-5.25186	76477
ENSMUSG00000015357	Clpx	-0.186435	4.56546	-1.41582	0.1735	0.412349	-5.33575	270166
ENSMUSG00000015363	Trabd	-0.0885302	4.60819	-0.729775	0.474699	0.704122	-6.03259	67976
ENSMUSG00000015377	Dennd6b	0.093315	5.68415	0.470599	0.643447	0.81992	-6.28697	69440
ENSMUSG00000015396	Cd83	-0.117244	3.67358	-0.319648	0.752829	0.88506	-6.10815	12522
ENSMUSG00000015405	Ace2	0.394468	-0.79355	0.776824	0.447116	0.68116	-5.08475	70008
ENSMUSG00000015451	C4a	0.0300058	0.595346	0.135125	0.893978	0.954508	-5.52392	625018
ENSMUSG00000015452	Ager	-0.464301	1.08708	-1.82286	0.0845844	0.285289	-4.25197	11596
ENSMUSG00000015461	Atf6b	0.20622	6.06587	1.90044	0.0731288	0.26496	-4.72828	12915
ENSMUSG00000015467	Egfl8	-0.137743	1.20925	-0.681089	0.504281	0.72519	-5.47166	81701
ENSMUSG00000015468	Notch4	0.339031	2.82073	3.01806	0.00724638	0.0857017	-2.37828	18132
ENSMUSG00000015474	Ppt2	-0.206521	3.02433	-1.43026	0.169373	0.407662	-5.07464	54397
ENSMUSG00000015476	Prrt1	0.389091	5.35921	1.72638	0.100999	0.31119	-4.95564	260297
ENSMUSG00000015478	Rnf5	-0.0248922	6.84601	-0.317745	0.754249	0.885793	-6.38124	54197
ENSMUSG00000015484	Fam163a	0.0900095	2.22283	0.273254	0.787696	0.902107	-5.8409	329274
ENSMUSG00000015488	Cacfd1	-0.277544	6.18588	-2.70675	0.0142363	0.116508	-3.27107	381356
ENSMUSG00000015501	Hivep2	0.0865805	6.90846	0.323932	0.749635	0.883316	-6.37943	15273
ENSMUSG00000015522	Arnt	0.0382704	4.25758	0.331254	0.744188	0.880422	-6.19565	11863
ENSMUSG00000015533	Itga2	0.178433	-0.0467216	0.552103	0.587509	0.782455	-5.31262	16398
ENSMUSG00000015536	Mocs2	-0.151669	6.31853	-1.57171	0.133023	0.35957	-5.23798	17434
ENSMUSG00000015542	Nat9	0.0973316	3.42775	0.690108	0.498722	0.721546	-5.86941	66176
ENSMUSG00000015568	Lpl	-0.301256	5.866	-0.914843	0.372085	0.61577	-5.99147	16956
ENSMUSG00000015575	Atp6v0e	-0.0834044	4.46145	-0.648974	0.524358	0.739503	-6.07103	11974
ENSMUSG00000015597	Zfp318	0.0514441	5.77431	0.534636	0.599291	0.790736	-6.26174	57908
ENSMUSG00000015599	Ttbk1	0.119811	6.45896	0.839797	0.411781	0.650202	-6.07264	106763
ENSMUSG00000015605	Srf	0.268398	5.03611	2.23382	0.0381026	0.192507	-4.09707	20807
ENSMUSG00000015647	Lama5	0.581242	3.15369	2.82448	0.01105	0.103655	-2.77347	16776
ENSMUSG00000015653	Steap2	0.679989	2.02424	3.09009	0.00618445	0.079926	-2.19051	74051
ENSMUSG00000015656	Hspa8	-0.100737	11.0722	-0.979682	0.339925	0.587122	-5.93461	15481
ENSMUSG00000015659	Serac1	0.540054	3.01443	3.02237	0.00717818	0.0852452	-2.38193	321007
ENSMUSG00000015668	Pdzd11	0.336213	5.29738	3.64058	0.0018112	0.0494401	-1.30446	72621
ENSMUSG00000015671	Psma2	-0.412675	7.78027	-3.56239	0.00215906	0.0518144	-1.51109	19166
ENSMUSG00000015672	Mrpl32	-0.330452	5.57426	-1.83408	0.0828359	0.282591	-4.81795	75398
ENSMUSG00000015697	Setdb1	0.204331	5.47922	1.95135	0.0663784	0.251967	-4.6217	84505
ENSMUSG00000015702	Anxa9	0.189021	0.0433257	0.717908	0.481813	0.710014	-5.21997	71790
ENSMUSG00000015709	Arnt2	-0.0417283	8.09313	-0.372451	0.713804	0.862607	-6.3611	11864
ENSMUSG00000015711	Prune1	0.226514	5.6962	2.22598	0.0387089	0.193983	-4.15809	229589
ENSMUSG00000015714	Cers2	-0.0202953	4.99544	-0.236685	0.815511	0.915832	-6.32068	76893
ENSMUSG00000015733	Capza2	-0.314617	8.33506	-2.37923	0.0283345	0.166471	-3.90433	12343
ENSMUSG00000015745	Plekho1	-0.00584388	6.23557	-0.0550178	0.956716	0.982605	-6.42277	67220
ENSMUSG00000015747	Vps45	0.104848	5.76013	0.855232	0.403401	0.643497	-6.03853	22365
ENSMUSG00000015748	Prpf3	0.0664185	4.07182	0.443869	0.662303	0.831531	-6.1213	70767
ENSMUSG00000015749	Anp32e	0.231251	6.60432	2.49604	0.0222357	0.145932	-3.68471	66471
ENSMUSG00000015750	Aph1a	-0.0891966	5.53805	-0.938414	0.360164	0.605377	-5.95353	226548
ENSMUSG00000015755	Tab2	-0.238447	5.69107	-2.90419	0.00929475	0.0958257	-2.8626	68652
ENSMUSG00000015757	Ppil4	-0.208448	4.99264	-1.64354	0.117216	0.336554	-5.06799	67418
ENSMUSG00000015759	Cnih1	-0.494569	6.78626	-3.26027	0.00424251	0.0681519	-2.14932	12793
ENSMUSG00000015766	Eps8	0.330912	3.74646	2.48904	0.0225634	0.147233	-3.48635	13860
ENSMUSG00000015776	Med22	-0.339742	6.64338	-3.05674	0.00665586	0.0831573	-2.57129	20933
ENSMUSG00000015790	Surf1	-0.111066	5.40567	-1.22707	0.235234	0.481476	-5.64664	20930
ENSMUSG00000015804	Med28	-0.344283	7.19218	-2.71085	0.0141118	0.116165	-3.27121	66999
ENSMUSG00000015806	Qdpr	-0.0563491	6.87437	-0.406426	0.689109	0.847843	-6.34869	110391
ENSMUSG00000015812	Gnrh1	-0.673213	-1.16981	-1.02417	0.319005	0.567203	-4.88327	14714
ENSMUSG00000015829	Tnr	0.467768	5.60274	1.97904	0.0629456	0.245663	-4.57289	21960
ENSMUSG00000015837	Sqstm1	-0.207545	8.13139	-1.91826	0.0707002	0.260944	-4.71239	18412
ENSMUSG00000015839	Nfe2l2	-0.391363	2.65206	-2.54688	0.0199869	0.138864	-3.2581	18024
ENSMUSG00000015843	Rxrg	-0.720643	3.80727	-1.21337	0.240304	0.487464	-5.49183	20183
ENSMUSG00000015846	Rxra	0.292203	3.85103	1.90165	0.0729614	0.264547	-4.51183	20181
ENSMUSG00000015850	Adamtsl4	1.12276	-0.432714	2.01981	0.0581794	0.235528	-3.86926	229595
ENSMUSG00000015852	Fcrl2	0.181182	3.22332	1.25885	0.223794	0.468007	-5.30526	80891
ENSMUSG00000015869	Prpsap1	0.0200127	6.18845	0.2444	0.80962	0.913045	-6.39293	67763
ENSMUSG00000015879	Fam184b	0.227169	2.7025	1.12914	0.273319	0.522074	-5.36457	58227
ENSMUSG00000015880	Ncapg	0.0397356	3.77383	0.372617	0.713682	0.862539	-6.10681	54392
ENSMUSG00000015882	Lcorl	-0.0759579	5.78224	-0.716509	0.482656	0.710473	-6.15064	209707
ENSMUSG00000015889	Lta4h	0.136224	4.80803	1.76032	0.0949349	0.301103	-4.86587	16993
ENSMUSG00000015932	Dstn	-0.0614399	7.82029	-0.640766	0.52956	0.74329	-6.22443	56431
ENSMUSG00000015937	Macroh2a1	0.339189	6.95659	3.53171	0.002313	0.0530762	-1.57659	26914
ENSMUSG00000015942	Gtf2ird2	0.00144323	4.0347	0.0145348	0.988559	0.995016	-6.21726	114674
ENSMUSG00000015943	Bola1	-0.560606	5.65874	-3.49584	0.00250679	0.0544258	-1.63262	69168
ENSMUSG00000015944	Castor2	-0.015526	6.00622	-0.166966	0.869215	0.942408	-6.40385	80909
ENSMUSG00000015947	Fcgr1	0.0193284	0.190331	0.0699249	0.945006	0.977127	-5.47413	14129
ENSMUSG00000015950	Ncf1	-0.00221689	-0.0593503	-0.00766566	0.993966	0.997082	-5.44714	17969
ENSMUSG00000015961	Adss2	-0.194508	7.20969	-1.74975	0.0967877	0.304415	-4.98169	11566
ENSMUSG00000015966	Il17rb	0.816736	0.00723299	2.53352	0.0205563	0.140726	-3.14731	50905
ENSMUSG00000015968	Cacna1d	0.419794	4.92026	2.59065	0.0182245	0.131868	-3.42375	12289
ENSMUSG00000015970	Chdh	0.499934	1.84088	2.65214	0.0159959	0.123977	-2.98581	218865
ENSMUSG00000015971	Actr8	-0.0588043	4.54478	-0.364475	0.71965	0.865744	-6.23235	56249
ENSMUSG00000015980	Lrrc27	0.3723	0.750233	1.9888	0.0617731	0.243322	-3.97626	76612
ENSMUSG00000015981	Stk32c	-0.0493776	5.61717	-0.337655	0.739438	0.876747	-6.34038	57740
ENSMUSG00000015994	Fnta	-0.262789	6.27428	-1.24389	0.229123	0.47493	-5.66405	14272
ENSMUSG00000016018	Mtrex	0.135193	5.7379	1.69853	0.106221	0.319642	-5.0342	72198
ENSMUSG00000016024	Lbp	-0.310956	0.15784	-0.555016	0.585555	0.781539	-5.37053	16803
ENSMUSG00000016028	Celsr1	0.614377	4.94474	2.56635	0.0191838	0.135715	-3.46537	12614
ENSMUSG00000016087	Fli1	-0.156544	1.73056	-0.812695	0.426764	0.662717	-5.49051	14247
ENSMUSG00000016128	Stard13	0.512562	1.82368	2.69064	0.0147351	0.11825	-2.91477	243362
ENSMUSG00000016150	Tenm1	0.288379	5.26404	2.22608	0.0387012	0.193983	-4.12998	23963
ENSMUSG00000016179	Camk1g	0.0100786	4.35387	0.0969307	0.923827	0.967795	-6.26019	215303
ENSMUSG00000016181	Utp25	-0.113641	4.61749	-0.954322	0.352267	0.598244	-5.85182	215193
ENSMUSG00000016194	Hsd11b1	-0.270373	1.01719	-1.03591	0.313643	0.562066	-5.17746	15483
ENSMUSG00000016200	Syt14	0.0842545	4.2165	0.708438	0.487535	0.714294	-5.98906	329324
ENSMUSG00000016206	H2-M3	-0.214517	0.248745	-0.70067	0.492258	0.717057	-5.27407	14991
ENSMUSG00000016239	Lonrf3	0.386558	0.53045	1.34501	0.194935	0.437043	-4.77252	74365
ENSMUSG00000016252	Atp5f1e	-0.367298	9.16521	-2.62285	0.0170231	0.127395	-3.43787	67126
ENSMUSG00000016253	Nelfcd	-0.194929	5.80046	-2.6029	0.0177582	0.13013	-3.46269	57314
ENSMUSG00000016256	Ctsz	0.345399	4.62952	2.22739	0.0385995	0.193603	-4.06703	64138
ENSMUSG00000016257	Prelid3b	-0.0591148	6.30298	-0.559634	0.582465	0.780029	-6.26671	66390
ENSMUSG00000016262	Sertad4	-0.164793	5.97634	-0.998106	0.331149	0.578615	-5.91937	214791
ENSMUSG00000016308	Ube2a	-0.158816	5.42829	-1.22087	0.237521	0.484263	-5.65502	22209
ENSMUSG00000016319	Slc25a5	-0.10962	7.47296	-1.14667	0.266183	0.515729	-5.78196	11740
ENSMUSG00000016344	Ppdpf	0.0850158	6.58157	0.949903	0.354449	0.600032	-5.9781	66496
ENSMUSG00000016346	Kcnq2	0.24054	7.25094	1.70535	0.104922	0.317337	-5.0493	16536
ENSMUSG00000016349	Eef1a2	0.0940168	7.32958	0.581687	0.567823	0.770489	-6.26192	13628
ENSMUSG00000016382	Pls3	0.186055	5.29978	1.1057	0.283077	0.53205	-5.76714	102866
ENSMUSG00000016386	Mpped2	0.243651	5.99881	1.65035	0.115804	0.334536	-5.11418	77015
ENSMUSG00000016409	Nkap	-0.181716	5.36425	-1.36218	0.189554	0.430508	-5.47981	67050
ENSMUSG00000016427	Ndufa1	-0.369665	5.87341	-2.4258	0.0257361	0.158706	-3.80243	54405
ENSMUSG00000016477	E2f3	0.0661937	3.72591	0.40731	0.688471	0.84724	-6.07827	13557
ENSMUSG00000016481	Cr1l	-0.257229	5.28587	-2.63544	0.0165741	0.125828	-3.37214	12946
ENSMUSG00000016487	Ppfibp1	-0.0567349	4.25886	-0.399492	0.694121	0.851332	-6.1656	67533
ENSMUSG00000016493	Cd46	0.0690355	2.06167	0.295806	0.770684	0.893606	-5.78993	17221
ENSMUSG00000016494	Cd34	0.515951	3.72115	2.61056	0.0174725	0.129352	-3.25312	12490
ENSMUSG00000016495	Plgrkt	-0.269922	5.4041	-1.94804	0.0668004	0.253161	-4.62369	67759
ENSMUSG00000016496	Cd274	0.190922	0.0991802	0.555638	0.585139	0.781165	-5.29877	60533
ENSMUSG00000016503	Gtf3a	-0.25152	6.80726	-2.28631	0.0342647	0.182071	-4.07655	66596
ENSMUSG00000016510	Mtif3	-0.216018	6.34791	-1.65147	0.115574	0.334308	-5.12321	76366
ENSMUSG00000016520	Lnx2	-0.189666	3.26542	-0.596313	0.558218	0.764654	-5.91022	140887
ENSMUSG00000016526	Dyrk3	-0.382942	4.88606	-2.81071	0.0113839	0.105381	-2.9969	226419
ENSMUSG00000016528	Mapkapk2	-0.0261808	5.41788	-0.23193	0.819148	0.917596	-6.35843	17164
ENSMUSG00000016534	Lamp2	-0.0870018	5.77535	-0.708918	0.487244	0.714148	-6.15547	16784
ENSMUSG00000016541	Atxn10	-0.133314	8.55369	-1.59974	0.126652	0.351554	-5.20111	54138
ENSMUSG00000016552	Foxred2	0.0290186	4.33508	0.141785	0.888788	0.951745	-6.23775	239554
ENSMUSG00000016554	Eif3d	-0.245049	7.24371	-2.35891	0.0295437	0.169879	-3.94458	55944
ENSMUSG00000016559	H3f3b	-0.0646976	10.534	-0.569078	0.576171	0.775605	-6.2537	15081
ENSMUSG00000016619	Nup50	-0.204782	5.45721	-2.22623	0.0386898	0.193983	-4.14829	18141
ENSMUSG00000016624	Phf21b	0.191306	4.32939	0.847566	0.407549	0.646059	-5.89581	271305
ENSMUSG00000016637	Ift27	-0.33324	5.85205	-4.05087	0.000718948	0.034763	-0.45136	67042
ENSMUSG00000016664	Pacsin2	0.348364	3.57035	2.39322	0.0275294	0.163506	-3.63769	23970
ENSMUSG00000016757	Ttll12	0.219544	5.34413	1.65325	0.115208	0.333727	-5.0731	223723
ENSMUSG00000016763	Scube1	-0.0259611	5.4323	-0.0868354	0.931739	0.971477	-6.37815	64706
ENSMUSG00000016831	Tox4	0.0385901	6.38854	0.394022	0.698085	0.852875	-6.3487	268741
ENSMUSG00000016833	Mrps18c	-0.817458	3.08951	-5.10357	6.91E-05	0.0170812	1.79436	68735
ENSMUSG00000016918	Sulf1	0.530684	3.29642	2.28006	0.034702	0.18364	-3.81335	240725
ENSMUSG00000016921	Srsf6	-0.0542517	7.95799	-0.511483	0.615085	0.801371	-6.29902	67996
ENSMUSG00000016933	Plcg1	-0.0279556	7.0073	-0.220259	0.82809	0.921593	-6.4088	18803
ENSMUSG00000016940	Kctd2	-0.512542	5.9262	-4.06501	0.000696414	0.034381	-0.422738	70382
ENSMUSG00000016946	Kctd5	-0.158663	6.17799	-1.87531	0.0766803	0.270962	-4.77442	69259
ENSMUSG00000016984	Etaa1	-0.138999	3.78856	-1.13677	0.270193	0.519599	-5.54575	68145
ENSMUSG00000016995	Matn4	-0.0234421	1.57259	-0.100745	0.920841	0.965838	-5.75655	17183
ENSMUSG00000017009	Sdc4	-0.223244	2.62545	-0.950475	0.354166	0.599965	-5.53895	20971
ENSMUSG00000017057	Il13ra1	-0.215393	3.0972	-0.711552	0.485649	0.712923	-5.80275	16164
ENSMUSG00000017119	Nbr1	0.268952	6.31911	2.47379	0.0232929	0.150179	-3.7228	17966
ENSMUSG00000017132	Cyth1	-0.0875774	5.73602	-0.815778	0.425042	0.66103	-6.07129	19157
ENSMUSG00000017144	Rnd3	0.061615	6.29609	0.430256	0.671997	0.837585	-6.33129	74194
ENSMUSG00000017146	Brca1	0.278315	2.05851	1.14188	0.268118	0.51787	-5.24767	12189
ENSMUSG00000017167	Cntnap1	0.788923	1.86379	1.48067	0.155583	0.389611	-4.80145	53321
ENSMUSG00000017176	Nt5c3b	-0.254896	7.1615	-2.33944	0.0307463	0.173616	-3.98043	68106
ENSMUSG00000017188	Coa3	-0.101271	7.54118	-1.01412	0.32365	0.571173	-5.92008	52469
ENSMUSG00000017210	Med24	0.0264982	5.87162	0.235876	0.81613	0.916124	-6.38357	23989
ENSMUSG00000017221	Psmd3	-0.149648	7.15349	-1.93298	0.068747	0.257619	-4.69027	22123
ENSMUSG00000017264	Exosc10	-0.0907214	5.55938	-1.09667	0.286905	0.53524	-5.7988	50912
ENSMUSG00000017286	Glod4	-0.160665	5.96268	-1.88582	0.0751763	0.268272	-4.75144	67201
ENSMUSG00000017288	Vps53	0.0345482	5.38446	0.412123	0.685002	0.846031	-6.29565	68299
ENSMUSG00000017291	Taok1	0.0550685	6.59689	0.556705	0.584424	0.780666	-6.27296	216965
ENSMUSG00000017299	Dnttip1	-0.222952	4.75248	-2.29536	0.0336403	0.180239	-3.96886	76233
ENSMUSG00000017307	Acot8	-0.0531674	3.9265	-0.390139	0.700904	0.854808	-6.11498	170789
ENSMUSG00000017314	Mpp2	0.274244	4.58097	1.54128	0.140238	0.36866	-5.15388	50997
ENSMUSG00000017344	Vtn	-0.113255	4.51159	-0.36856	0.716654	0.863774	-6.22182	22370
ENSMUSG00000017376	Nlk	-0.0296138	5.35978	-0.23337	0.818045	0.917216	-6.35658	18099
ENSMUSG00000017386	Traf4	-0.153677	6.5986	-1.21456	0.239861	0.487025	-5.70234	22032
ENSMUSG00000017390	Aldoc	0.0438395	7.72599	0.293367	0.772519	0.894062	-6.38925	11676
ENSMUSG00000017400	Stac2	0.388468	3.63324	2.19715	0.0410145	0.199698	-3.98598	217154
ENSMUSG00000017404	Rpl19	-0.479552	8.11034	-2.6007	0.0178412	0.130347	-3.48475	19921
ENSMUSG00000017405	Nek8	0.198118	1.90533	1.02306	0.319516	0.567654	-5.32681	140859
ENSMUSG00000017412	Cacnb4	0.115791	4.64015	1.09179	0.288987	0.537156	-5.71609	12298
ENSMUSG00000017417	Plxdc1	0.699948	-0.115946	1.40465	0.17675	0.416488	-4.61407	72324
ENSMUSG00000017418	Arl5b	-0.0116512	5.00471	-0.105712	0.916953	0.964511	-6.34419	75869
ENSMUSG00000017421	Zfp207	-0.195514	7.34797	-1.29089	0.212695	0.456824	-5.61514	22680
ENSMUSG00000017428	Psmd11	0.0765808	6.03312	0.950885	0.353963	0.599965	-5.96526	69077
ENSMUSG00000017446	C1qtnf1	0.205568	2.2864	1.39412	0.179858	0.419626	-4.99992	56745
ENSMUSG00000017453	Pipox	0.297638	1.08735	1.08998	0.289764	0.537964	-5.1112	19193
ENSMUSG00000017466	Timp2	-0.219135	8.00863	-2.61365	0.0173586	0.128951	-3.46019	21858
ENSMUSG00000017478	Zc3h18	-0.0331165	5.25424	-0.292184	0.773408	0.894474	-6.32887	76014
ENSMUSG00000017485	Top2b	0.0627453	7.94447	0.7625	0.455407	0.687693	-6.13866	21974
ENSMUSG00000017491	Rarb	-0.752286	3.1144	-1.58012	0.131084	0.357595	-4.89924	218772
ENSMUSG00000017493	Igfbp4	-0.141014	6.01999	-1.0939	0.288085	0.536318	-5.82387	16010
ENSMUSG00000017499	Cdc6	0.554053	0.815103	1.72644	0.100988	0.31119	-4.33769	23834
ENSMUSG00000017548	Suz12	0.203121	5.7616	2.1968	0.0410437	0.199698	-4.21521	52615
ENSMUSG00000017550	Atad5	-0.450026	3.45289	-2.58409	0.0184791	0.133208	-3.28742	237877
ENSMUSG00000017561	Crlf3	-0.296621	3.02011	-1.55182	0.137704	0.364944	-4.93172	54394
ENSMUSG00000017615	Tnfaip1	0.0855996	5.60922	1.0673	0.299613	0.547545	-5.83211	21927
ENSMUSG00000017631	Abr	-0.0437302	8.31176	-0.565424	0.578602	0.777242	-6.26832	109934
ENSMUSG00000017639	Rab11fip4	0.0248293	7.26536	0.177311	0.861198	0.937836	-6.418	268451
ENSMUSG00000017652	Cd40	-0.0235144	1.40187	-0.121329	0.904743	0.958801	-5.69873	21939
ENSMUSG00000017664	Slc35c2	-0.055837	4.46384	-0.641742	0.52894	0.743034	-6.07553	228875
ENSMUSG00000017667	Zfp334	-0.181867	4.36197	-1.60811	0.124802	0.348327	-5.04098	228876
ENSMUSG00000017670	Elmo2	0.220744	5.90912	2.03567	0.0564148	0.232869	-4.50001	140579
ENSMUSG00000017677	Wsb1	0.358983	7.7021	2.70924	0.0141605	0.116237	-3.27411	78889
ENSMUSG00000017679	Ttpal	0.119843	4.77599	1.08431	0.292203	0.54049	-5.74541	76080
ENSMUSG00000017686	Rhot1	-0.116883	6.31951	-1.00951	0.325797	0.57303	-5.91782	59040
ENSMUSG00000017692	Rhbdl3	-0.350527	3.28108	-2.64248	0.0163282	0.124618	-3.15461	246104
ENSMUSG00000017697	Ada	-0.0805206	2.45075	-0.379896	0.708363	0.858994	-5.85032	11486
ENSMUSG00000017707	Serinc3	-0.190324	6.37291	-2.0673	0.0530381	0.226115	-4.45935	26943
ENSMUSG00000017713	Tha1	0.135736	0.86859	0.450629	0.657511	0.828773	-5.51073	71776
ENSMUSG00000017715	Pgs1	0.00973064	5.2623	0.121691	0.90446	0.958801	-6.36623	74451
ENSMUSG00000017716	Birc5	0.395327	3.62589	2.0297	0.0570729	0.233411	-4.27836	11799
ENSMUSG00000017718	Afmid	0.257053	-0.5546	0.618521	0.543799	0.754299	-5.17989	71562
ENSMUSG00000017721	Pigt	-0.15347	6.51242	-1.65029	0.115817	0.334536	-5.12723	78928
ENSMUSG00000017723	Wfdc2	0.135836	0.748747	0.387312	0.70296	0.855925	-5.50037	67701
ENSMUSG00000017724	Etv4	0.0923289	3.8943	0.718058	0.481723	0.710014	-5.92986	18612
ENSMUSG00000017734	Dbndd2	0.0146455	2.53003	0.0644199	0.949329	0.979194	-5.93931	52840
ENSMUSG00000017737	Mmp9	1.10946	3.00473	4.99818	8.70E-05	0.0188608	1.55326	17395
ENSMUSG00000017740	Slc12a5	0.336498	6.46068	0.972848	0.343221	0.590166	-5.95347	57138
ENSMUSG00000017747	Ghdc	0.180017	1.97854	0.790881	0.43907	0.674372	-5.53648	80860
ENSMUSG00000017754	Pltp	0.0918745	4.21625	0.46455	0.647693	0.822732	-6.13048	18830
ENSMUSG00000017756	Slc12a7	0.153041	3.17458	0.84013	0.411599	0.650093	-5.71749	20499
ENSMUSG00000017760	Ctsa	-0.0442771	5.70472	-0.46221	0.649339	0.823723	-6.29589	19025
ENSMUSG00000017764	Zswim1	-0.255115	3.4694	-2.06166	0.0536271	0.227007	-4.20568	71971
ENSMUSG00000017765	Slc12a4	0.245655	4.0022	1.70004	0.105932	0.319052	-4.84971	20498
ENSMUSG00000017767	Spata25	-0.547707	1.11878	-2.63153	0.0167126	0.126435	-2.98527	75642
ENSMUSG00000017774	Myo1c	0.180928	4.1165	1.21016	0.241504	0.48899	-5.49868	17913
ENSMUSG00000017776	Crk	-0.241857	7.86073	-1.55581	0.136752	0.363876	-5.26614	12928
ENSMUSG00000017778	Cox7c	-0.326963	7.79101	-2.36399	0.0292368	0.168844	-3.93434	12867
ENSMUSG00000017781	Pitpna	-0.00192133	7.62763	-0.0279299	0.978018	0.991544	-6.43331	18738
ENSMUSG00000017801	Mlx	-0.350597	6.04944	-2.63251	0.0166778	0.126337	-3.41254	21428
ENSMUSG00000017802	Retreg3	-0.299559	6.42324	-2.49066	0.0224872	0.147013	-3.69325	67998
ENSMUSG00000017817	Jph2	0.576752	-0.00370195	1.15549	0.262647	0.511355	-4.8713	59091
ENSMUSG00000017830	Dhx58	0.0379675	-0.140367	0.113964	0.910498	0.961577	-5.40591	80861
ENSMUSG00000017831	Rab5a	-0.191946	6.65019	-1.82613	0.0840711	0.284761	-4.86043	271457
ENSMUSG00000017837	Nkiras2	-0.105918	6.06498	-1.40132	0.177729	0.417443	-5.46263	71966
ENSMUSG00000017843	Ppp2r5c	-0.314914	7.33445	-2.65096	0.016036	0.124032	-3.38873	26931
ENSMUSG00000017858	Ift52	0.0860399	4.51557	0.71184	0.485475	0.712886	-6.03498	245866
ENSMUSG00000017861	Mybl2	0.668953	1.73478	2.8957	0.00946794	0.0964646	-2.53559	17865
ENSMUSG00000017897	Eya2	-0.131973	2.02488	-0.520299	0.609047	0.79729	-5.71896	14049
ENSMUSG00000017929	B4galt5	-0.0802919	5.99383	-0.690986	0.498183	0.721316	-6.17547	56336
ENSMUSG00000017943	Gdap1l1	-0.126498	6.32652	-1.55261	0.137514	0.364851	-5.26505	228858
ENSMUSG00000017969	Ptgis	-0.277697	1.92411	-1.19547	0.247056	0.494083	-5.16879	19223
ENSMUSG00000017978	Cadps2	0.174257	4.0467	0.931733	0.363517	0.608366	-5.78153	320405
ENSMUSG00000017999	Ddx27	-0.25661	5.13484	-2.60533	0.0176672	0.130069	-3.42172	228889
ENSMUSG00000018001	Cyth3	-0.175903	5.82167	-1.16163	0.260207	0.509055	-5.74291	19159
ENSMUSG00000018008	Cyth4	0.106654	1.39908	0.499627	0.623248	0.806433	-5.60609	72318
ENSMUSG00000018012	Rac3	-0.261387	8.88793	-2.02428	0.0576772	0.234777	-4.53311	170758
ENSMUSG00000018040	Rrp7a	-0.0769636	6.1573	-1.1045	0.283582	0.532188	-5.81656	74778
ENSMUSG00000018042	Cyb5r3	-0.252173	6.12691	-3.50324	0.0024655	0.0542003	-1.62968	109754
ENSMUSG00000018068	Ints2	0.215066	4.2982	1.88417	0.0754107	0.268997	-4.60863	70422
ENSMUSG00000018076	Med13l	0.0351265	6.28368	0.215499	0.831744	0.923573	-6.40111	76199
ENSMUSG00000018102	H2bc4	-0.0743118	3.50563	-0.403462	0.69125	0.849509	-6.03294	68024
ENSMUSG00000018126	Baiap2l2	-0.292192	2.46292	-1.56002	0.135756	0.362942	-4.81331	207495
ENSMUSG00000018143	Mafk	-0.110843	3.5247	-0.792451	0.438177	0.673599	-5.82108	17135
ENSMUSG00000018160	Med1	-0.00150693	5.53643	-0.015157	0.98807	0.995016	-6.39491	19014
ENSMUSG00000018166	Erbb3	0.594353	-0.777388	1.31128	0.205861	0.448672	-4.65817	13867
ENSMUSG00000018167	Stard3	0.0886459	4.46642	0.960227	0.349366	0.595388	-5.82275	59045
ENSMUSG00000018169	Mfng	0.216424	2.9396	1.15227	0.263933	0.513108	-5.38389	17305
ENSMUSG00000018171	Vmp1	-0.272458	6.99168	-1.60141	0.126281	0.350805	-5.20202	75909
ENSMUSG00000018189	Uchl5	0.0449081	3.9167	0.38359	0.70567	0.857454	-6.1271	56207
ENSMUSG00000018196	Glrx2	0.0700188	5.90444	0.916457	0.37126	0.615289	-5.99141	69367
ENSMUSG00000018199	Ro60	0.382934	5.77761	2.67318	0.0152945	0.120453	-3.32311	20822
ENSMUSG00000018209	Stk4	-0.127865	4.78603	-0.884032	0.388063	0.628887	-5.93812	58231
ENSMUSG00000018217	Pmp22	0.241614	3.18282	1.81679	0.0855435	0.286238	-4.54842	18858
ENSMUSG00000018238	Gdf9	-0.21547	0.932101	-0.463553	0.648394	0.823147	-5.54041	14566
ENSMUSG00000018239	Zcchc10	-0.34173	2.73078	-2.25611	0.0364271	0.188373	-3.78747	67966
ENSMUSG00000018286	Psmb6	-0.508034	8.68523	-4.13854	0.000590198	0.0322723	-0.272074	19175
ENSMUSG00000018287	Spag7	-0.171039	5.20951	-1.24887	0.227339	0.472365	-5.60622	216873
ENSMUSG00000018293	Pfn1	-0.0307858	7.06218	-0.417242	0.68132	0.843135	-6.34487	18643
ENSMUSG00000018322	Tomm34	-0.0708669	4.40662	-0.540514	0.595313	0.787869	-6.12142	67145
ENSMUSG00000018326	Ywhab	-0.0955298	8.65587	-1.27194	0.219207	0.463617	-5.63385	54401
ENSMUSG00000018334	Ksr1	0.260211	4.45487	2.03943	0.0560039	0.231914	-4.36696	16706
ENSMUSG00000018339	Gpx3	-0.200424	2.77363	-0.746057	0.465041	0.695107	-5.72619	14778
ENSMUSG00000018340	Anxa6	0.538791	4.88375	3.3735	0.00329626	0.0606575	-1.83821	11749
ENSMUSG00000018341	Il12rb2	0.692023	1.61184	3.50852	0.0024365	0.0538366	-1.40609	16162
ENSMUSG00000018347	Zkscan6	-0.273651	3.86971	-1.72156	0.101886	0.312041	-4.8042	52712
ENSMUSG00000018362	Kpna2	0.107445	5.34283	0.642091	0.528718	0.742923	-6.17518	16647
ENSMUSG00000018363	Smurf2	-0.157246	5.38213	-1.40044	0.177987	0.417746	-5.43274	66313
ENSMUSG00000018372	Cep95	0.0880015	3.31664	0.745182	0.465556	0.695697	-5.81679	320162
ENSMUSG00000018377	Vezf1	0.0264106	5.50464	0.284194	0.779429	0.897786	-6.35344	22344
ENSMUSG00000018378	Cuedc1	0.131061	5.87321	1.21279	0.240524	0.487754	-5.68569	103841
ENSMUSG00000018379	Srsf1	0.0716778	8.06784	0.791562	0.438682	0.673956	-6.11569	110809
ENSMUSG00000018381	Abi3	0.657553	0.173658	2.03645	0.0563292	0.232794	-3.86448	66610
ENSMUSG00000018387	Shroom1	0.226735	0.743897	0.866936	0.397121	0.637659	-5.24757	71774
ENSMUSG00000018395	Kif3a	0.223514	6.56989	1.97442	0.0635074	0.246594	-4.61806	16568
ENSMUSG00000018398	Septin8	0.312259	5.20776	2.14514	0.0454952	0.209797	-4.26954	20362
ENSMUSG00000018401	Mtmr4	0.119623	6.27033	1.34247	0.195742	0.438056	-5.54298	170749
ENSMUSG00000018405	Mrm1	0.117446	3.66275	0.854128	0.403996	0.643794	-5.78962	217038
ENSMUSG00000018411	Mapt	0.222702	10.5735	1.91891	0.0706122	0.260944	-4.69935	17762
ENSMUSG00000018412	Kansl1	0.141393	5.97841	1.15929	0.261134	0.509731	-5.75077	76719
ENSMUSG00000018415	Gid4	0.113835	4.95632	1.13715	0.270039	0.519467	-5.70685	66771
ENSMUSG00000018417	Myo1b	0.157727	5.55376	1.5844	0.130106	0.356114	-5.18981	17912
ENSMUSG00000018425	Dhx40	-0.370951	5.10573	-2.56295	0.0193221	0.136272	-3.5024	67487
ENSMUSG00000018427	Ypel2	0.442549	2.90168	2.69199	0.0146926	0.118207	-3.00649	77864
ENSMUSG00000018428	Akap1	0.0423502	5.73005	0.442745	0.663101	0.831958	-6.30736	11640
ENSMUSG00000018433	Nol11	-0.311012	5.22775	-2.53754	0.0203832	0.139929	-3.56013	68979
ENSMUSG00000018442	Derl2	0.134213	4.75076	1.18585	0.25074	0.497668	-5.62818	116891
ENSMUSG00000018446	C1qbp	-0.363094	7.09742	-3.61804	0.00190533	0.0503398	-1.39288	12261
ENSMUSG00000018449	Rpain	-0.112372	4.62718	-0.691786	0.497692	0.721143	-6.06373	69723
ENSMUSG00000018451	6330403K07Rik	-0.0993117	9.16163	-0.715902	0.483022	0.710672	-6.16731	103712
ENSMUSG00000018459	Slc13a3	-0.240832	2.61808	-0.706868	0.488487	0.714879	-5.7225	114644
ENSMUSG00000018470	Kcnab3	0.0387477	2.68544	0.239727	0.813187	0.914883	-5.93721	16499
ENSMUSG00000018474	Chd3	0.236562	9.03527	1.36398	0.188996	0.430145	-5.51894	216848
ENSMUSG00000018476	Kdm6b	0.120154	6.54859	0.785066	0.442388	0.677542	-6.1185	216850
ENSMUSG00000018479	Chct1	-0.444688	-0.0657523	-1.64412	0.117096	0.336279	-4.37223	73634
ENSMUSG00000018481	Appbp2	-0.0125668	6.28996	-0.180475	0.858749	0.936803	-6.40941	66884
ENSMUSG00000018500	Adora2b	-0.0134148	0.0115743	-0.0347661	0.97264	0.989281	-5.42767	11541
ENSMUSG00000018501	Ncor1	0.235767	7.28026	1.6835	0.109136	0.324571	-5.08212	20185
ENSMUSG00000018507	Trpv2	0.617718	3.36057	4.15377	0.000570314	0.0319054	-0.115934	22368
ENSMUSG00000018509	Cenpv	0.38369	5.33014	2.95237	0.00836756	0.0911046	-2.74036	73139
ENSMUSG00000018537	Pcgf2	-0.185271	5.96209	-1.51411	0.146955	0.378368	-5.30778	22658
ENSMUSG00000018541	Cwc25	-0.298518	3.99635	-3.04065	0.0068956	0.0840791	-2.44834	67480
ENSMUSG00000018547	Pip4k2b	0.0860951	7.82091	0.69953	0.492954	0.717521	-6.18523	108083
ENSMUSG00000018548	Trim37	0.237206	7.27797	2.75104	0.0129461	0.112361	-3.19184	68729
ENSMUSG00000018554	Ybx2	0.426975	2.90497	2.39746	0.0272899	0.163209	-3.53129	53422
ENSMUSG00000018559	Ctdnep1	-0.0425657	5.63061	-0.547318	0.590725	0.784259	-6.2478	67181
ENSMUSG00000018565	Elp5	-0.135037	6.00929	-1.74677	0.0973163	0.305233	-4.97167	54351
ENSMUSG00000018566	Slc2a4	0.0655295	1.20943	0.288365	0.776285	0.896499	-5.61956	20528
ENSMUSG00000018567	Gabarap	-0.0363829	7.26267	-0.413209	0.68422	0.84544	-6.34682	56486
ENSMUSG00000018570	2810408A11Rik	-0.154425	3.08403	-0.748422	0.463647	0.693788	-5.76964	70419
ENSMUSG00000018572	Phf23	-0.0322898	5.15908	-0.231258	0.819662	0.917704	-6.34155	78246
ENSMUSG00000018574	Acadvl	0.0606791	4.87392	0.714792	0.483692	0.711173	-6.07866	11370
ENSMUSG00000018581	Dnah11	0.599737	0.484054	2.23591	0.0379431	0.192085	-3.59174	13411
ENSMUSG00000018583	G3bp1	0.0329652	7.1244	0.357917	0.72447	0.868651	-6.36842	27041
ENSMUSG00000018585	Atox1	-0.39394	6.41073	-4.25381	0.000455468	0.0298104	-0.0231542	11927
ENSMUSG00000018589	Glra2	-0.10775	6.93012	-0.79463	0.436939	0.672709	-6.11462	237213
ENSMUSG00000018593	Sparc	0.0501377	7.58907	0.350818	0.729702	0.871416	-6.37062	20692
ENSMUSG00000018599	Mief2	-0.152481	4.60777	-1.47589	0.156849	0.391364	-5.25796	237781
ENSMUSG00000018604	Tbx3	0.123946	0.0125484	0.35519	0.726479	0.869851	-5.35932	21386
ENSMUSG00000018634	Crhr1	0.430972	2.96434	2.46442	0.0237525	0.151709	-3.43067	12921
ENSMUSG00000018648	Dusp14	-0.212088	2.64627	-1.21821	0.238505	0.485426	-5.25715	56405
ENSMUSG00000018651	Tada2a	-0.216503	4.30251	-1.58317	0.130387	0.356493	-5.07203	217031
ENSMUSG00000018654	Ikzf1	-0.198553	1.92914	-0.388275	0.70226	0.855616	-5.77405	22778
ENSMUSG00000018659	Pnpo	-0.118461	3.39209	-0.914403	0.37231	0.61585	-5.69883	103711
ENSMUSG00000018661	Cog1	0.0211601	5.70243	0.256249	0.800596	0.90968	-6.3706	16834
ENSMUSG00000018666	Cbx1	0.0553933	6.47971	0.452694	0.656051	0.827801	-6.32455	12412
ENSMUSG00000018669	Cdk5rap3	-0.166456	5.62018	-1.80855	0.0868616	0.288335	-4.86036	80280
ENSMUSG00000018672	Copz2	-0.381407	1.92347	-1.48325	0.154903	0.388754	-4.83855	56358
ENSMUSG00000018677	Slc25a39	0.297658	4.98145	2.16141	0.044048	0.206262	-4.21985	68066
ENSMUSG00000018678	Sp2	0.126329	3.65047	0.546774	0.591091	0.784565	-5.98542	78912
ENSMUSG00000018697	Aatf	-0.0795793	4.03622	-0.683974	0.502499	0.724275	-5.98398	56321
ENSMUSG00000018698	Lhx1	0.969263	1.10121	1.47744	0.156439	0.390962	-4.67904	16869
ENSMUSG00000018707	Dync1h1	0.211405	9.09224	1.26195	0.222699	0.466766	-5.644	13424
ENSMUSG00000018733	Pex12	-0.228127	4.04357	-1.2842	0.214976	0.458928	-5.42535	103737
ENSMUSG00000018736	Ndel1	-0.091328	6.03762	-0.914654	0.372182	0.615812	-5.99979	83431
ENSMUSG00000018740	Slc25a35	0.0712048	3.76216	0.637322	0.531751	0.7455	-5.95438	71998
ENSMUSG00000018750	Zbtb4	0.393536	3.86352	2.27932	0.0347541	0.183644	-3.88075	75580
ENSMUSG00000018761	Mpdu1	-0.323455	6.24771	-2.19489	0.0412006	0.199698	-4.23449	24070
ENSMUSG00000018765	Fxr2	-0.0164922	6.57193	-0.17199	0.865319	0.940309	-6.41561	23879
ENSMUSG00000018770	Atp5mc3	-0.324905	9.297	-2.68479	0.0149203	0.119135	-3.31612	228033
ENSMUSG00000018774	Cd68	-0.289508	1.25722	-1.27273	0.21893	0.463559	-4.96793	12514
ENSMUSG00000018796	Acsl1	-0.389355	4.51379	-4.06789	0.000691917	0.034381	-0.354448	14081
ENSMUSG00000018800	Abca5	0.277273	4.30952	1.72892	0.100533	0.310719	-4.85102	217265
ENSMUSG00000018809	Smyd4	0.0323982	3.67908	0.261946	0.796268	0.907338	-6.11762	319822
ENSMUSG00000018819	Lsp1	-0.265	1.51918	-1.33324	0.198696	0.441001	-4.9471	16985
ENSMUSG00000018820	Zfyve27	-0.0532268	5.89242	-0.577522	0.570573	0.772039	-6.24324	319740
ENSMUSG00000018821	Avpi1	-0.630435	4.10186	-3.28943	0.00397595	0.0659815	-1.9535	69534
ENSMUSG00000018822	Sfrp5	-0.244671	0.606578	-0.721564	0.479615	0.708192	-5.33054	54612
ENSMUSG00000018830	Myh11	0.30615	-0.460373	0.837557	0.413006	0.651244	-5.08133	17880
ENSMUSG00000018841	Rad51d	0.140604	3.60101	1.07697	0.295385	0.543901	-5.57184	19364
ENSMUSG00000018845	Unc45b	0.105741	0.31179	0.436435	0.667589	0.834818	-5.4226	217012
ENSMUSG00000018846	Pank3	0.0489565	6.11204	0.533261	0.600223	0.791454	-6.27664	211347
ENSMUSG00000018848	Rars1	0.0620703	4.94716	0.754537	0.460057	0.690584	-6.05836	104458
ENSMUSG00000018849	Wwc1	0.0969564	6.09645	0.567445	0.577257	0.77622	-6.25622	211652
ENSMUSG00000018858	Mrpl58	-0.269345	6.4463	-2.86683	0.0100812	0.0997666	-2.95602	68572
ENSMUSG00000018861	Fdxr	0.0997233	3.9185	0.860289	0.40068	0.64111	-5.8272	14149
ENSMUSG00000018865	Sult4a1	-0.111075	7.18181	-1.12868	0.273507	0.52226	-5.80169	29859
ENSMUSG00000018882	Mrpl45	0.126352	4.50981	1.41556	0.173575	0.412432	-5.31816	67036
ENSMUSG00000018899	Irf1	-0.216752	1.20335	-0.897489	0.381029	0.62296	-5.29424	16362
ENSMUSG00000018900	Slc22a5	-0.0989999	3.79815	-0.721014	0.479945	0.708341	-5.91621	20520
ENSMUSG00000018906	P4ha2	0.0899601	2.67717	0.364189	0.71986	0.865827	-5.89187	18452
ENSMUSG00000018909	Arrb1	0.324763	6.83032	2.05705	0.0541121	0.228049	-4.48073	109689
ENSMUSG00000018919	Tm4sf5	-1.0471	-0.162312	-1.8076	0.0870146	0.288363	-4.15642	75604
ENSMUSG00000018920	Cxcl16	0.224827	0.634326	0.766132	0.453296	0.686099	-5.30042	66102
ENSMUSG00000018921	Pelp1	-0.101751	5.41287	-1.13166	0.272284	0.521422	-5.7522	75273
ENSMUSG00000018923	Med11	-0.272842	4.90601	-1.33143	0.199278	0.441452	-5.48005	66172
ENSMUSG00000018927	Ccl6	-0.0240207	0.962468	-0.106789	0.91611	0.964259	-5.62129	20305
ENSMUSG00000018931	Natd1	0.152122	4.74634	0.965806	0.346641	0.593139	-5.85094	24083
ENSMUSG00000018932	Map2k3	-0.0241189	3.26359	-0.192487	0.849465	0.932753	-6.06625	26397
ENSMUSG00000018965	Ywhah	-0.00283791	9.53457	-0.0193929	0.984736	0.993657	-6.42475	22629
ENSMUSG00000018974	Sart3	0.0844611	5.52756	1.06304	0.301491	0.549579	-5.83036	53890
ENSMUSG00000018983	E2f2	0.286235	1.1122	1.18023	0.252912	0.500121	-5.0222	242705
ENSMUSG00000018995	Nars2	-0.199473	3.97133	-1.28797	0.213689	0.457936	-5.40302	244141
ENSMUSG00000018999	Slc35b4	0.0639988	4.37939	0.490755	0.62939	0.810887	-6.15207	58246
ENSMUSG00000019027	Dnah1	0.14691	2.14745	0.737048	0.47037	0.699984	-5.59613	110084
ENSMUSG00000019039	Dalrd3	-0.0506158	6.655	-0.570436	0.575269	0.775081	-6.26573	67789
ENSMUSG00000019054	Fis1	-0.400498	8.21221	-2.94389	0.0085239	0.0923837	-2.80228	66437
ENSMUSG00000019055	Plod1	0.226572	3.59022	1.33798	0.197174	0.439778	-5.27529	18822
ENSMUSG00000019066	Rab3d	0.0330236	4.96877	0.172045	0.865277	0.940309	-6.32709	19340
ENSMUSG00000019080	Mfsd3	0.0988406	2.56675	0.711688	0.485567	0.712923	-5.70683	69572
ENSMUSG00000019082	Slc25a22	-0.166563	6.44661	-1.73994	0.0985368	0.306723	-4.99136	68267
ENSMUSG00000019087	Atp6ap1	0.00928947	7.30012	0.102896	0.919157	0.965126	-6.42868	54411
ENSMUSG00000019088	Dnase1l1	0.787862	0.0874859	2.83801	0.0107313	0.102332	-2.68022	69537
ENSMUSG00000019122	Ccl9	-0.506465	1.85612	-2.66299	0.0156307	0.121879	-2.97207	20308
ENSMUSG00000019124	Scrn1	0.188362	7.31267	1.97624	0.0632847	0.246228	-4.61878	69938
ENSMUSG00000019132	BC005537	0.0123225	7.75646	0.118181	0.907202	0.959613	-6.42622	79555
ENSMUSG00000019139	Isyna1	0.297623	5.41463	1.9986	0.0606167	0.240449	-4.53348	71780
ENSMUSG00000019143	Hars2	-0.204126	5.75924	-1.32242	0.202199	0.444553	-5.55262	70791
ENSMUSG00000019146	Cacng2	0.236571	5.00289	1.56455	0.134691	0.361673	-5.1732	12300
ENSMUSG00000019158	Tmem160	-0.379179	6.31694	-2.70983	0.0141425	0.116165	-3.26711	69094
ENSMUSG00000019173	Rab5c	-0.0838621	7.32341	-1.09722	0.286669	0.535033	-5.83537	19345
ENSMUSG00000019179	Mdh2	-0.27125	7.90299	-3.39738	0.00312493	0.0592058	-1.86108	17448
ENSMUSG00000019188	H13	-0.107365	6.41602	-1.2902	0.212928	0.456992	-5.61076	14950
ENSMUSG00000019189	Rnf145	-0.22142	6.65352	-2.44884	0.024535	0.154696	-3.77477	74315
ENSMUSG00000019194	Scn1b	-0.330863	4.18046	-2.5695	0.0190568	0.135182	-3.38965	20266
ENSMUSG00000019210	Atp6v1e1	-0.335506	7.58272	-2.62834	0.016826	0.126959	-3.43256	11973
ENSMUSG00000019214	Chtf18	-0.122535	2.66738	-0.851475	0.40543	0.644688	-5.61526	214901
ENSMUSG00000019230	Lhx9	0.834576	3.1825	1.32953	0.19989	0.442096	-5.22042	16876
ENSMUSG00000019235	Rps6kl1	0.0353949	4.71402	0.340277	0.737495	0.875283	-6.24809	238323
ENSMUSG00000019254	Ppp1r12c	0.0238512	6.00303	0.239556	0.813317	0.914883	-6.38794	232807
ENSMUSG00000019256	Ahr	-0.108819	2.27043	-0.698488	0.493589	0.71819	-5.64752	11622
ENSMUSG00000019261	Map1s	-0.0196917	5.59439	-0.174011	0.863753	0.939398	-6.38059	270058
ENSMUSG00000019295	Tmem129	-0.265907	3.13714	-1.57115	0.133151	0.359769	-4.91605	68366
ENSMUSG00000019297	Nop9	0.0195071	4.27643	0.184608	0.855552	0.935047	-6.238	67842
ENSMUSG00000019302	Atp6v0a1	0.0502697	7.54047	0.378288	0.709537	0.859611	-6.36072	11975
ENSMUSG00000019303	Psmc3ip	-0.276429	4.68085	-1.87726	0.0763987	0.270854	-4.67281	19183
ENSMUSG00000019312	Grb7	0.288852	-0.116554	0.896314	0.38164	0.623271	-5.08412	14786
ENSMUSG00000019320	Noxo1	-0.239268	2.67627	-1.58439	0.130109	0.356114	-4.81611	71893
ENSMUSG00000019338	Zfp687	0.186013	4.1661	1.52603	0.143976	0.373846	-5.12105	78266
ENSMUSG00000019359	Gdpd2	0.23131	2.90519	0.882618	0.388807	0.629221	-5.61956	71584
ENSMUSG00000019362	D8Ertd738e	-0.180673	5.78178	-1.82709	0.0839211	0.284666	-4.83836	101966
ENSMUSG00000019370	Calm3	0.0597453	10.1439	0.515646	0.61223	0.799233	-6.28561	12315
ENSMUSG00000019373	Cops3	-0.421137	7.49674	-2.69077	0.0147309	0.11825	-3.31056	26572
ENSMUSG00000019428	Fkbp8	-0.210798	8.29407	-2.82164	0.0111181	0.103862	-3.04884	14232
ENSMUSG00000019432	Ddx39b	-0.094671	7.86673	-1.10724	0.282426	0.531421	-5.82358	53817
ENSMUSG00000019433	Gipc1	-0.148254	7.0773	-1.45041	0.163744	0.401952	-5.4118	67903
ENSMUSG00000019437	Tlcd1	-0.126123	9.03521	-1.1883	0.249799	0.496689	-5.7295	68385
ENSMUSG00000019461	Plscr3	-0.142603	4.84003	-1.00389	0.328428	0.576146	-5.82752	70310
ENSMUSG00000019464	Ptger1	0.241992	6.14648	1.89669	0.0736494	0.265785	-4.73695	19216
ENSMUSG00000019467	Arhgef25	0.280654	5.79374	1.82418	0.0843762	0.28524	-4.83798	52666
ENSMUSG00000019470	Xab2	-0.19526	5.83232	-1.62186	0.121811	0.343412	-5.15238	67439
ENSMUSG00000019471	Cdc37	0.0824599	6.92371	1.07429	0.296554	0.545019	-5.85874	12539
ENSMUSG00000019478	Rab4a	-0.235649	5.19724	-2.58196	0.0185625	0.133642	-3.47115	19341
ENSMUSG00000019487	Trip10	0.640042	2.12994	3.78383	0.00131203	0.0434303	-0.860549	106628
ENSMUSG00000019494	Cops6	0.104007	6.82969	1.21147	0.241016	0.488277	-5.70806	26893
ENSMUSG00000019505	Ubb	-0.209633	10.5734	-2.42273	0.0259004	0.158982	-3.81235	22187
ENSMUSG00000019518	Ap4m1	0.163215	5.39289	2.17573	0.0428089	0.203716	-4.23153	11781
ENSMUSG00000019528	Gyg1	-0.0337424	4.70537	-0.326927	0.747406	0.882195	-6.26398	27357
ENSMUSG00000019539	Rcn3	0.106595	3.90231	0.611244	0.548501	0.757841	-6.00779	52377
ENSMUSG00000019558	Slc6a8	0.107012	5.31007	0.882428	0.388907	0.629324	-5.98298	102857
ENSMUSG00000019564	Arid3a	0.123948	1.95363	0.667959	0.512436	0.730499	-5.61621	13496
ENSMUSG00000019577	Pdk4	-0.335828	1.80567	-1.76584	0.0939787	0.299763	-4.43247	27273
ENSMUSG00000019578	Ubxn6	-0.483724	7.64119	-3.6589	0.0017381	0.0493958	-1.30527	66530
ENSMUSG00000019579	Mydgf	-0.279243	6.02479	-2.74481	0.0131206	0.112904	-3.19184	28106
ENSMUSG00000019590	Cyb561	0.161861	4.27036	0.779651	0.44549	0.680243	-5.94352	13056
ENSMUSG00000019647	Sema6a	0.399735	5.28911	2.31143	0.0325573	0.1778	-3.97849	20358
ENSMUSG00000019659	Ccdc12	-0.31232	4.65822	-1.72676	0.100929	0.311143	-4.90566	72654
ENSMUSG00000019689	Fmc1	-0.398864	6.29387	-2.24148	0.0375187	0.190912	-4.15108	66117
ENSMUSG00000019699	Akt3	0.0923094	7.687	0.497132	0.624972	0.807515	-6.30751	23797
ENSMUSG00000019710	Mrpl24	0.139202	6.00118	1.78249	0.0911458	0.295869	-4.91434	67707
ENSMUSG00000019715	Gle1	-0.310029	6.2249	-2.89192	0.00954626	0.0967404	-2.90257	74412
ENSMUSG00000019718	L3hypdh	-0.0164801	3.27829	-0.124445	0.90231	0.958023	-6.07269	67217
ENSMUSG00000019726	Lyst	0.119927	3.83987	0.888111	0.385922	0.627077	-5.79855	17101
ENSMUSG00000019731	Slc35e1	0.0712345	5.10924	0.744107	0.466191	0.69632	-6.07955	270066
ENSMUSG00000019732	Calr3	-0.0250043	0.444343	-0.106001	0.916727	0.964467	-5.5165	73316
ENSMUSG00000019734	Tmc4	0.315618	1.24444	0.976532	0.341442	0.588939	-5.22805	353499
ENSMUSG00000019737	Syne4	0.157408	0.974091	0.558182	0.583436	0.780206	-5.48432	233066
ENSMUSG00000019738	Polr2i	-0.482668	5.98984	-3.76412	0.0013716	0.0441503	-1.06981	69920
ENSMUSG00000019761	Krt10	-0.398494	3.95367	-2.96747	0.00809587	0.0902313	-2.59285	16661
ENSMUSG00000019762	Iyd	-0.868732	-0.313614	-2.19198	0.041441	0.200296	-3.64256	70337
ENSMUSG00000019763	Rmnd1	0.708438	3.61958	6.39611	4.51E-06	0.0151935	4.26427	66084
ENSMUSG00000019768	Esr1	-0.108055	0.741286	-0.347508	0.732146	0.873007	-5.53398	13982
ENSMUSG00000019773	Fbxo5	0.293701	2.52045	1.90919	0.0719269	0.262996	-4.30928	67141
ENSMUSG00000019774	Mtrf1l	0.57463	2.19242	3.40958	0.0030409	0.0584903	-1.58595	108853
ENSMUSG00000019775	Rgs17	-0.047247	5.11762	-0.209807	0.836119	0.925931	-6.33821	56533
ENSMUSG00000019777	Hdac2	0.109934	7.92578	1.2732	0.218769	0.463415	-5.63544	15182
ENSMUSG00000019782	Rwdd1	-0.553539	7.11792	-4.72814	0.000157891	0.0196007	0.990463	66521
ENSMUSG00000019785	Clvs2	-0.15722	4.01504	-1.28384	0.215099	0.459048	-5.41903	215890
ENSMUSG00000019789	Hey2	0.431562	1.26288	1.65996	0.113836	0.331658	-4.48575	15214
ENSMUSG00000019790	Stxbp5	-0.203097	5.31782	-2.42821	0.0256078	0.158311	-3.76882	78808
ENSMUSG00000019791	Hint3	0.0398691	3.26888	0.287872	0.776656	0.896601	-6.038	66847
ENSMUSG00000019792	Trmt11	0.100709	3.12853	0.459007	0.651595	0.825169	-5.95584	73681
ENSMUSG00000019794	Katna1	-0.458534	3.92505	-2.41528	0.026303	0.160545	-3.65918	23924
ENSMUSG00000019795	Pcmt1	-0.302997	7.18735	-2.04296	0.0556199	0.231185	-4.50622	18537
ENSMUSG00000019796	Lrp11	0.0125001	6.16149	0.1464	0.885195	0.949604	-6.41098	237253
ENSMUSG00000019797	Mtres1	-0.201897	4.93242	-1.55702	0.136466	0.363719	-5.17809	67851
ENSMUSG00000019802	Sec63	0.0382288	5.78378	0.44536	0.661245	0.830615	-6.30736	140740
ENSMUSG00000019803	Nr2e1	0.0576416	3.27533	0.249408	0.805803	0.910974	-6.04153	21907
ENSMUSG00000019804	Snx3	-0.144315	6.96859	-1.39703	0.178996	0.418791	-5.48168	54198
ENSMUSG00000019806	Aig1	0.0793396	4.75316	0.835345	0.414218	0.652025	-5.97052	66253
ENSMUSG00000019808	Adat2	-0.16266	3.60034	-1.398	0.178707	0.418531	-5.21369	66757
ENSMUSG00000019809	Pex3	-0.282403	5.17159	-1.69778	0.106365	0.319963	-5.00198	56535
ENSMUSG00000019810	Fuca2	0.0928942	4.64999	0.575417	0.571966	0.772653	-6.13967	66848
ENSMUSG00000019813	Cep57l1	0.575786	1.69168	3.70938	0.00155148	0.0467039	-1.02379	103268
ENSMUSG00000019814	Ltv1	0.205944	3.57286	1.09079	0.289416	0.537608	-5.56586	353258
ENSMUSG00000019817	Plagl1	0.46528	4.41866	2.8539	0.0103679	0.101186	-2.85722	22634
ENSMUSG00000019818	Cd164	0.140953	4.82863	1.20546	0.243269	0.490999	-5.61674	53599
ENSMUSG00000019820	Utrn	0.430156	3.91343	2.05962	0.0538409	0.227573	-4.25946	22288
ENSMUSG00000019822	Smpd2	0.069176	4.49212	0.682191	0.5036	0.724927	-6.04822	20598
ENSMUSG00000019823	Mical1	0.0493283	4.86001	0.297	0.769787	0.893114	-6.28383	171580
ENSMUSG00000019826	Zbtb24	-0.108373	3.26578	-0.713697	0.484353	0.711843	-5.84181	268294
ENSMUSG00000019828	Grm1	0.536124	3.68041	2.42667	0.0256901	0.158585	-3.59027	14816
ENSMUSG00000019831	Wasf1	-0.303732	7.01503	-3.18944	0.00496503	0.0730818	-2.29822	83767
ENSMUSG00000019832	Rab32	-0.712262	0.875675	-3.61013	0.00193948	0.0504745	-1.26433	67844
ENSMUSG00000019837	Gtf3c6	0.00488608	5.4249	0.0412339	0.967553	0.986799	-6.38723	67371
ENSMUSG00000019838	Slc16a10	0.298001	0.902688	1.2854	0.214566	0.458615	-4.89749	72472
ENSMUSG00000019841	Rev3l	0.0572676	6.58053	0.476486	0.639327	0.81708	-6.31488	19714
ENSMUSG00000019842	Traf3ip2	-0.173714	3.84746	-1.35325	0.192336	0.43397	-5.30306	103213
ENSMUSG00000019843	Fyn	-0.0286517	7.81283	-0.296726	0.769992	0.893188	-6.38801	14360
ENSMUSG00000019845	Tube1	0.178357	1.88805	0.9953	0.332475	0.579994	-5.33939	71924
ENSMUSG00000019846	Lama4	0.463713	3.87245	2.69193	0.0146946	0.118207	-3.11645	16775
ENSMUSG00000019848	Popdc3	0.0452028	0.49358	0.158634	0.875682	0.945112	-5.5046	78977
ENSMUSG00000019849	Prep	0.103407	5.67684	1.02294	0.319571	0.567678	-5.88013	19072
ENSMUSG00000019850	Tnfaip3	0.0933462	1.04825	0.346198	0.733113	0.873498	-5.57464	21929
ENSMUSG00000019851	Perp	-0.185898	2.72549	-0.643352	0.527918	0.742293	-5.79001	64058
ENSMUSG00000019852	Arfgef3	0.0866506	5.01645	0.781095	0.444662	0.679578	-6.04151	215821
ENSMUSG00000019853	Hebp2	0.290549	2.48037	1.41126	0.17482	0.41409	-5.00306	56016
ENSMUSG00000019854	Reps1	-0.20006	5.29233	-1.80519	0.0874036	0.289079	-4.84562	19707
ENSMUSG00000019856	Fam184a	0.173513	3.18946	0.738613	0.469442	0.699307	-5.79306	75906
ENSMUSG00000019857	Asf1a	-0.198257	4.76911	-1.88967	0.0746323	0.267346	-4.66521	66403
ENSMUSG00000019861	Gopc	-0.0688768	5.01082	-0.80667	0.430141	0.665824	-6.02596	94221
ENSMUSG00000019863	Qrsl1	-0.524004	3.35069	-3.11668	0.00583215	0.0780586	-2.23842	76563
ENSMUSG00000019864	Rtn4ip1	0.182288	2.75041	1.24404	0.229071	0.47488	-5.25643	170728
ENSMUSG00000019865	Nmbr	-0.486198	0.200474	-1.27103	0.219522	0.464022	-4.82178	18101
ENSMUSG00000019866	Crybg1	-0.665999	-0.814822	-1.72817	0.10067	0.310719	-4.22112	11630
ENSMUSG00000019868	Vta1	-0.224029	6.60616	-1.78892	0.0900718	0.294085	-4.91829	125179616
ENSMUSG00000019872	Smpdl3a	0.045081	4.73405	0.353275	0.727889	0.870334	-6.25202	57319
ENSMUSG00000019873	Reep3	0.249143	4.99783	1.81246	0.0862333	0.287594	-4.8036	28193
ENSMUSG00000019874	Fabp7	0.220581	9.53859	1.66602	0.112609	0.329959	-5.09981	12140
ENSMUSG00000019876	Pkib	-0.854711	1.37217	-2.19901	0.0408623	0.199452	-3.72695	18768
ENSMUSG00000019877	Serinc1	-0.222052	9.49631	-1.41791	0.172899	0.411507	-5.44614	56442
ENSMUSG00000019878	Hsf2	-0.080902	5.60178	-0.675629	0.507663	0.727672	-6.16842	15500
ENSMUSG00000019880	Rspo3	0.0685306	2.64889	0.278928	0.783405	0.899671	-5.93169	72780
ENSMUSG00000019883	Echdc1	-0.023286	5.91606	-0.255899	0.800862	0.909688	-6.3819	52665
ENSMUSG00000019888	Mgat4c	-0.271117	4.14259	-1.13447	0.271135	0.52026	-5.60845	67569
ENSMUSG00000019889	Ptprk	-0.166728	6.27694	-0.620129	0.542763	0.753466	-6.22937	19272
ENSMUSG00000019890	Nts	-0.588178	7.72887	-1.46993	0.15844	0.393345	-5.38505	67405
ENSMUSG00000019891	Dcbld1	-0.336427	4.62613	-2.93733	0.00864689	0.0927603	-2.72497	66686
ENSMUSG00000019892	Lrriq1	0.902741	-0.381972	2.14044	0.0459221	0.210939	-3.71257	74978
ENSMUSG00000019894	Slc6a15	-0.0382588	6.82749	-0.283629	0.779855	0.897862	-6.39172	103098
ENSMUSG00000019897	Ccdc59	-0.259974	5.59108	-2.06233	0.0535573	0.226943	-4.44116	52713
ENSMUSG00000019899	Lama2	0.0635652	3.35612	0.2557	0.801013	0.909795	-6.05409	16773
ENSMUSG00000019906	Lin7a	0.0824703	2.97339	0.375644	0.711469	0.861014	-5.95392	108030
ENSMUSG00000019907	Ppp1r12a	0.135241	5.27269	1.10544	0.283187	0.53205	-5.76674	17931
ENSMUSG00000019916	P4ha1	0.697709	4.18952	3.9956	0.000814242	0.035439	-0.478109	18451
ENSMUSG00000019917	Septin10	0.284852	3.75179	2.06969	0.0527916	0.225621	-4.2345	103080
ENSMUSG00000019920	Lims1	0.278089	4.41641	2.6707	0.0153758	0.120818	-3.22114	110829
ENSMUSG00000019923	Zwint	-0.125731	8.30482	-0.7367	0.470577	0.700104	-6.15643	52696
ENSMUSG00000019927	Ube2d1	-0.0199778	6.13281	-0.208518	0.837111	0.926486	-6.40008	216080
ENSMUSG00000019929	Dcn	-0.716948	3.92619	-2.03521	0.056465	0.232877	-4.33066	13179
ENSMUSG00000019935	Slc17a8	1.02144	0.333107	2.47405	0.0232803	0.150153	-3.22875	216227
ENSMUSG00000019942	Cdk1	0.256015	4.26034	1.4113	0.17481	0.41409	-5.29515	12534
ENSMUSG00000019943	Atp2b1	0.190859	7.25086	2.15956	0.0442103	0.206574	-4.30447	67972
ENSMUSG00000019944	Rhobtb1	-0.0753407	3.42307	-0.568073	0.57684	0.7759	-5.95571	69288
ENSMUSG00000019947	Arid5b	0.229527	3.92999	1.43431	0.16823	0.406381	-5.20857	71371
ENSMUSG00000019948	Actr6	-0.330365	6.08514	-1.80154	0.0879966	0.290281	-4.88902	67019
ENSMUSG00000019951	Bltp3b	-0.141431	5.27504	-1.52541	0.144128	0.37399	-5.25827	75089
ENSMUSG00000019952	Poc1b	0.0711397	3.89505	0.510244	0.615935	0.801774	-6.06028	382406
ENSMUSG00000019960	Dusp6	0.18473	5.01378	1.31724	0.203895	0.446697	-5.49886	67603
ENSMUSG00000019961	Tmpo	0.316288	6.90078	4.12792	0.000604463	0.0323615	-0.297065	21917
ENSMUSG00000019966	Kitl	0.0400659	6.00788	0.163644	0.871792	0.943932	-6.40512	17311
ENSMUSG00000019969	Psen1	0.379229	4.94476	3.14861	0.00543475	0.0757968	-2.31508	19164
ENSMUSG00000019970	Sgk1	-0.285719	5.13903	-2.7066	0.0142407	0.116508	-3.22446	20393
ENSMUSG00000019971	Cep290	0.0387228	3.26885	0.191188	0.850468	0.933209	-6.07235	216274
ENSMUSG00000019975	Ikbip	0.208943	2.47239	0.940362	0.359191	0.604623	-5.51493	67454
ENSMUSG00000019977	Hbs1l	-0.0462417	6.23301	-0.452089	0.656479	0.82823	-6.32032	56422
ENSMUSG00000019978	Epb41l2	0.301344	5.09378	2.41015	0.0265834	0.160963	-3.78058	13822
ENSMUSG00000019979	Apaf1	0.475311	4.68817	3.86423	0.00109469	0.0397376	-0.79319	11783
ENSMUSG00000019982	Myb	0.278201	1.75209	1.32824	0.200307	0.44254	-4.97781	17863
ENSMUSG00000019984	Med23	-0.0409443	4.84772	-0.428444	0.673292	0.838292	-6.2384	70208
ENSMUSG00000019986	Ahi1	0.00936113	7.23268	0.0415892	0.967273	0.986688	-6.43323	52906
ENSMUSG00000019988	Nedd1	0.160694	1.9751	0.679491	0.50527	0.726033	-5.63193	17997
ENSMUSG00000019989	Enpp3	1.27211	-0.399398	2.76297	0.0126181	0.111013	-2.85375	209558
ENSMUSG00000019990	Pde7b	0.384616	2.23976	1.36225	0.18953	0.430508	-5.02546	29863
ENSMUSG00000019992	Mtfr2	-0.00481538	0.00558237	-0.0137234	0.989198	0.995188	-5.44967	71804
ENSMUSG00000019996	Map7	0.0018866	2.64662	0.0122576	0.990352	0.995661	-5.96595	17761
ENSMUSG00000019997	Ccn2	-0.56066	4.01571	-3.60857	0.00194632	0.0505721	-1.29153	14219
ENSMUSG00000019998	Stx7	-0.0751499	8.20924	-0.765596	0.453607	0.686264	-6.13531	53331
ENSMUSG00000020000	Moxd1	-0.0537878	0.723886	-0.189014	0.852147	0.933703	-5.58394	59012
ENSMUSG00000020003	Pex7	-0.183937	5.3295	-0.932375	0.363194	0.608229	-5.94745	18634
ENSMUSG00000020009	Ifngr1	-0.0115808	3.07232	-0.0756995	0.940474	0.975651	-6.04582	15979
ENSMUSG00000020014	Cfap54	0.715665	1.45605	2.68125	0.0150334	0.119706	-2.90663	380654
ENSMUSG00000020015	Cdk17	-0.124283	6.67037	-1.50428	0.149449	0.38172	-5.33685	237459
ENSMUSG00000020018	Snrpf	-0.0583274	5.25582	-0.463362	0.648529	0.823178	-6.26572	69878
ENSMUSG00000020019	Ntn4	0.356964	3.16787	1.85757	0.0792779	0.276345	-4.48264	57764
ENSMUSG00000020021	Fgd6	0.101525	2.43358	0.613759	0.546874	0.75661	-5.74208	13998
ENSMUSG00000020022	Ndufa12	-0.235124	6.71387	-2.40821	0.0266907	0.161258	-3.85133	66414
ENSMUSG00000020023	Tmcc3	0.00406615	3.11396	0.0211367	0.983364	0.993309	-6.04618	319880
ENSMUSG00000020024	Cep83	-0.095839	4.4034	-0.965099	0.346985	0.593336	-5.81576	77048
ENSMUSG00000020027	Socs2	-0.05165	5.58814	-0.479862	0.636969	0.815682	-6.28071	216233
ENSMUSG00000020029	Nudt4	-0.20144	7.44277	-1.5753	0.132191	0.358689	-5.23971	71207
ENSMUSG00000020032	Nuak1	0.158126	6.20766	0.647888	0.525044	0.740003	-6.20931	77976
ENSMUSG00000020034	Tcp11l2	0.154703	3.73324	1.08327	0.292652	0.541	-5.59861	216198
ENSMUSG00000020037	Rfx4	0.0442287	2.3462	0.222213	0.826591	0.920809	-5.89789	71137
ENSMUSG00000020038	Cry1	-0.672136	4.90968	-3.03059	0.00704972	0.0847094	-2.56291	12952
ENSMUSG00000020042	Abtb3	0.0156475	4.20501	0.106294	0.916497	0.964404	-6.23416	74007
ENSMUSG00000020044	Timp3	0.0677442	5.35887	0.514922	0.612726	0.799705	-6.2471	21859
ENSMUSG00000020048	Hsp90b1	0.311508	6.79274	2.34488	0.030406	0.172597	-3.96888	22027
ENSMUSG00000020052	Ascl1	-0.123128	3.26603	-0.538815	0.596462	0.788636	-5.94384	17172
ENSMUSG00000020053	Igf1	0.174141	2.87144	0.640988	0.529418	0.74329	-5.80833	16000
ENSMUSG00000020056	Washc3	0.0266865	4.07838	0.231291	0.819636	0.917704	-6.18919	67282
ENSMUSG00000020057	Dram1	0.0840916	0.615275	0.324364	0.749314	0.883178	-5.49701	71712
ENSMUSG00000020059	Sycp3	-0.0952783	0.898827	-0.336082	0.740604	0.877401	-5.5599	20962
ENSMUSG00000020063	Sirt1	-0.220584	4.47678	-1.79894	0.0884205	0.290736	-4.76959	93759
ENSMUSG00000020064	Herc4	-0.00551415	5.52307	-0.0310287	0.97558	0.990351	-6.39485	67345
ENSMUSG00000020069	Hnrnph3	0.493174	5.45433	3.33993	0.00355273	0.0627685	-1.94572	432467
ENSMUSG00000020070	Rufy2	0.0130508	6.03749	0.158368	0.875889	0.945112	-6.40587	70432
ENSMUSG00000020074	Ccar1	-0.134865	5.75417	-1.19661	0.246619	0.493667	-5.69959	67500
ENSMUSG00000020075	Ddx21	-0.0317191	5.5784	-0.2647	0.794177	0.90626	-6.36217	56200
ENSMUSG00000020076	Ddx50	-0.336942	5.90739	-2.11134	0.048642	0.216589	-4.37226	94213
ENSMUSG00000020077	Srgn	-0.763724	2.46675	-3.34519	0.00351126	0.0624832	-1.72515	19073
ENSMUSG00000020078	Vps26a	-0.290156	5.51956	-1.55248	0.137545	0.364851	-5.23794	30930
ENSMUSG00000020079	Supv3l1	0.0162546	4.29957	0.147368	0.884442	0.94915	-6.24522	338359
ENSMUSG00000020083	Fam241b	-0.153196	7.04555	-1.11897	0.277519	0.527067	-5.81191	69894
ENSMUSG00000020085	Aifm2	0.202255	5.05724	2.03037	0.0569993	0.233323	-4.45556	71361
ENSMUSG00000020086	Macroh2a2	0.0820634	7.08226	1.02605	0.318145	0.566316	-5.90826	404634
ENSMUSG00000020087	Tysnd1	-0.106362	5.39291	-1.30816	0.206896	0.449963	-5.54642	71767
ENSMUSG00000020088	Sar1a	-0.271161	7.13577	-3.02562	0.007127	0.0849879	-2.6372	20224
ENSMUSG00000020089	Ppa1	-0.0100713	6.55689	-0.108806	0.914532	0.96354	-6.42436	67895
ENSMUSG00000020090	Npffr1	-0.326535	-0.432832	-0.509615	0.616368	0.802163	-5.2527	237362
ENSMUSG00000020091	Eif4ebp2	0.0746398	6.6079	0.437305	0.66697	0.834388	-6.33315	13688
ENSMUSG00000020092	Pald1	0.169233	4.74787	1.23987	0.230575	0.476592	-5.56217	27355
ENSMUSG00000020096	Tbata	0.0936951	-0.357421	0.145225	0.886109	0.950289	-5.34536	65971
ENSMUSG00000020097	Sgpl1	0.154094	5.5252	1.55374	0.137245	0.364524	-5.23171	20397
ENSMUSG00000020098	Pcbd1	0.171888	2.60104	0.522619	0.607464	0.796466	-5.81239	13180
ENSMUSG00000020099	Unc5b	0.78816	3.36589	4.96065	9.45E-05	0.0188608	1.51392	107449
ENSMUSG00000020100	Slc29a3	0.450277	3.09147	1.92763	0.0694513	0.259183	-4.35232	71279
ENSMUSG00000020101	Vsir	0.243225	1.62413	1.34705	0.19429	0.436162	-4.94964	74048
ENSMUSG00000020102	Slc16a7	1.01876	3.99231	4.24381	0.000465814	0.0298104	0.054172	20503
ENSMUSG00000020105	Lrig3	0.553882	1.36177	2.18829	0.0417481	0.200826	-3.71947	320398
ENSMUSG00000020107	Anapc16	-0.110577	6.37439	-1.38006	0.184076	0.42437	-5.49736	52717
ENSMUSG00000020108	Ddit4	0.0240935	6.95556	0.162488	0.872689	0.94415	-6.42	74747
ENSMUSG00000020109	Dnajb12	-0.166549	4.86533	-2.08296	0.0514352	0.222856	-4.35011	56709
ENSMUSG00000020111	Micu1	0.0779838	5.69681	0.783223	0.443442	0.678554	-6.09373	216001
ENSMUSG00000020114	Cand1	-0.0884066	6.75829	-1.0856	0.291648	0.539895	-5.8461	71902
ENSMUSG00000020115	Tbk1	-0.593742	4.88142	-2.72594	0.0136628	0.114936	-3.1701	56480
ENSMUSG00000020116	Pno1	-0.424329	6.09519	-3.26012	0.00424396	0.0681519	-2.14122	66249
ENSMUSG00000020120	Plek	-0.287594	5.44387	-3.67547	0.00167448	0.0484646	-1.24202	56193
ENSMUSG00000020121	Srgap1	0.336589	5.95823	2.3404	0.0306861	0.17356	-3.96046	117600
ENSMUSG00000020122	Egfr	0.354807	3.67719	2.17463	0.0429025	0.203993	-4.03758	13649
ENSMUSG00000020123	Avpr1a	-0.0509985	2.02665	-0.283984	0.779588	0.897853	-5.80639	54140
ENSMUSG00000020124	Usp15	0.125718	5.26488	1.56671	0.134186	0.361129	-5.19642	14479
ENSMUSG00000020128	Vps54	-0.0217893	4.76396	-0.210019	0.835956	0.92581	-6.30104	245944
ENSMUSG00000020130	Tbc1d15	-0.434752	5.28629	-3.19132	0.00494433	0.0730818	-2.25499	66687
ENSMUSG00000020131	Pcsk4	0.256837	2.01816	1.4748	0.15714	0.391694	-4.84261	18551
ENSMUSG00000020132	Rab21	0.176867	5.5329	0.954535	0.352162	0.598212	-5.94071	216344
ENSMUSG00000020133	2310011J03Rik	-0.17386	5.29981	-1.64199	0.11754	0.337034	-5.09103	66374
ENSMUSG00000020134	Peli1	-0.307244	6.477	-1.83712	0.0823668	0.281902	-4.84096	67245
ENSMUSG00000020135	Apc2	0.0720763	9.11953	0.490639	0.629471	0.810887	-6.30463	23805
ENSMUSG00000020137	Thap2	0.0872805	2.74969	0.28661	0.777607	0.897127	-5.95738	66816
ENSMUSG00000020142	Slc1a4	0.237159	6.42869	1.76747	0.0936972	0.299737	-4.94866	55963
ENSMUSG00000020143	Dock2	0.360194	-0.246184	0.954414	0.352222	0.598244	-5.00989	94176
ENSMUSG00000020149	Rab1a	-0.0552966	8.0003	-0.679297	0.50539	0.726085	-6.19829	19324
ENSMUSG00000020150	Gamt	0.294711	2.06097	0.933596	0.36258	0.607664	-5.43149	14431
ENSMUSG00000020151	Ptprr	0.155751	3.95316	1.20662	0.242835	0.49045	-5.48999	19279
ENSMUSG00000020152	Actr2	0.00242374	7.85251	0.0324058	0.974497	0.99014	-6.43239	66713
ENSMUSG00000020153	Ndufs7	-0.480077	6.83801	-3.88152	0.00105286	0.0393116	-0.827252	75406
ENSMUSG00000020154	Ptprb	0.110042	3.27545	0.682888	0.50317	0.724703	-5.85546	19263
ENSMUSG00000020156	Pwwp3a	0.0935437	5.28957	0.847779	0.407433	0.646025	-6.01285	68114
ENSMUSG00000020160	Meis1	0.297696	2.56887	0.66496	0.514309	0.732082	-5.74432	17268
ENSMUSG00000020163	Uqcr11	-0.308841	7.20129	-2.83849	0.01072	0.102281	-3.01721	66594
ENSMUSG00000020164	Kcnmb4os1	-0.45758	4.9939	-3.36686	0.0033455	0.0612664	-1.87061	NA
ENSMUSG00000020166	Cnot2	-0.0955736	5.5323	-1.02146	0.320255	0.568258	-5.87466	72068
ENSMUSG00000020167	Tcf3	0.117355	6.06533	0.953958	0.352447	0.598456	-5.96307	21423
ENSMUSG00000020170	Frs2	-0.160833	5.12844	-1.5943	0.127868	0.352966	-5.14573	327826
ENSMUSG00000020171	Yeats4	-0.429317	7.24247	-2.71126	0.0140993	0.116121	-3.27032	64050
ENSMUSG00000020173	Cobl	0.24443	4.60754	1.34522	0.194869	0.437008	-5.41224	12808
ENSMUSG00000020175	Rab36	-0.0419317	3.85187	-0.277259	0.784666	0.900199	-6.14143	76877
ENSMUSG00000020176	Grb10	0.506226	4.86309	4.11823	0.000617789	0.0327447	-0.2629	14783
ENSMUSG00000020178	Adora2a	-0.639783	3.37916	-1.73094	0.100165	0.31017	-4.72175	11540
ENSMUSG00000020180	Snrpd3	-0.391026	7.15589	-3.75455	0.00140147	0.0448082	-1.10071	67332
ENSMUSG00000020181	Nav3	-0.108463	6.4616	-0.744595	0.465903	0.696035	-6.14846	260315
ENSMUSG00000020182	Ddc	0.00517002	1.45306	0.00960519	0.992439	0.996592	-5.75405	13195
ENSMUSG00000020183	Cpm	0.626772	0.713156	3.00075	0.0075268	0.0875039	-2.35807	70574
ENSMUSG00000020184	Mdm2	-0.150098	5.42538	-1.51579	0.146531	0.377954	-5.2794	17246
ENSMUSG00000020185	E2f7	0.19013	1.79991	0.774727	0.448324	0.682158	-5.51162	52679
ENSMUSG00000020186	Csrp2	-0.0425392	7.14842	-0.309362	0.760515	0.888539	-6.38491	13008
ENSMUSG00000020189	Osbpl8	-0.208986	6.55761	-1.63922	0.118121	0.337916	-5.14444	237542
ENSMUSG00000020190	Mknk2	-0.096065	5.90508	-0.953066	0.352887	0.598971	-5.95813	17347
ENSMUSG00000020191	Spmip7	-0.315382	-0.332073	-0.847067	0.40782	0.64614	-5.11427	73862
ENSMUSG00000020193	Zpbp	0.0444727	1.09806	0.132755	0.895825	0.955147	-5.63921	53604
ENSMUSG00000020196	Cabin1	0.255925	5.95075	1.72462	0.101322	0.311464	-5.00102	104248
ENSMUSG00000020198	Ap3d1	0.219412	6.88467	1.86841	0.0776804	0.273035	-4.79418	11776
ENSMUSG00000020205	Phlda1	0.034512	4.20086	0.228389	0.821858	0.918962	-6.20987	21664
ENSMUSG00000020211	Sf3a2	-0.104404	6.251	-1.3784	0.184579	0.424905	-5.49718	20222
ENSMUSG00000020212	Mdm1	0.389948	4.36637	3.72036	0.00151361	0.0465346	-1.07265	17245
ENSMUSG00000020216	Jsrp1	-0.545512	-0.779129	-0.938687	0.360028	0.605377	-4.94869	71912
ENSMUSG00000020218	Wif1	0.708371	0.0336645	1.26698	0.220935	0.465019	-4.77992	24117
ENSMUSG00000020219	Timm13	-0.236896	7.25181	-2.27846	0.0348153	0.183855	-4.09193	30055
ENSMUSG00000020220	Vps13d	0.255269	5.63926	2.25689	0.0363694	0.188238	-4.101	230895
ENSMUSG00000020224	Llph	-0.355118	3.95474	-2.68187	0.0150137	0.119604	-3.15938	66225
ENSMUSG00000020225	Tmbim4	-0.244188	4.17518	-1.84544	0.0810984	0.279643	-4.66523	68212
ENSMUSG00000020228	Helb	0.0450379	2.16421	0.297434	0.769461	0.893036	-5.8272	117599
ENSMUSG00000020230	Prmt2	0.266578	7.13725	1.90815	0.072069	0.263103	-4.73082	15468
ENSMUSG00000020231	Dip2a	0.195289	5.66901	2.15332	0.0447628	0.207918	-4.28548	64451
ENSMUSG00000020232	Hmg20b	0.29681	4.00485	2.28144	0.0346053	0.18325	-3.89484	15353
ENSMUSG00000020234	Tektip1	0.535835	3.24071	4.2115	0.000500888	0.0299165	0.00237462	432479
ENSMUSG00000020235	Fzr1	-0.0198419	6.472	-0.271421	0.789083	0.902709	-6.39138	56371
ENSMUSG00000020238	Ncln	-0.00537203	5.82643	-0.0573785	0.954861	0.982086	-6.40632	103425
ENSMUSG00000020241	Col6a2	-0.289729	3.29734	-0.6932	0.496825	0.720637	-5.8544	12834
ENSMUSG00000020246	Hcfc2	-0.0940784	4.39989	-0.942867	0.357942	0.603612	-5.83174	67933
ENSMUSG00000020248	Nfyb	0.0429064	5.71831	0.389438	0.701414	0.855129	-6.3289	18045
ENSMUSG00000020250	Txnrd1	0.117073	6.96223	1.14987	0.264895	0.514516	-5.77806	50493
ENSMUSG00000020251	Glt8d2	0.0899407	1.17996	0.530396	0.602168	0.792752	-5.54778	74782
ENSMUSG00000020253	Ppm1m	0.278994	3.06823	1.91173	0.0715812	0.262669	-4.37815	67905
ENSMUSG00000020255	Nopchap1	0.167449	5.56886	1.47207	0.157868	0.392583	-5.34589	28109
ENSMUSG00000020256	Aldh1l2	0.432998	4.97057	2.28259	0.0345248	0.183104	-4.00209	216188
ENSMUSG00000020257	Wdr82	0.18164	7.58529	2.00357	0.0600376	0.239162	-4.57276	77305
ENSMUSG00000020258	Glyctk	-0.030446	1.75668	-0.190588	0.850931	0.933302	-5.76054	235582
ENSMUSG00000020260	Pofut2	-0.00821464	4.20019	-0.079157	0.937761	0.974444	-6.23572	80294
ENSMUSG00000020261	Slc36a1	0.195776	4.18212	1.23085	0.233853	0.480024	-5.49267	215335
ENSMUSG00000020262	Adarb1	-0.027396	5.14794	-0.344204	0.734588	0.874277	-6.30332	110532
ENSMUSG00000020263	Appl2	0.0641468	4.53109	0.507848	0.617582	0.803191	-6.15606	216190
ENSMUSG00000020265	Sumo3	-0.396624	6.97486	-3.47559	0.00262314	0.0553574	-1.69596	20610
ENSMUSG00000020267	Hint1	-0.68689	9.71931	-6.14121	7.61E-06	0.0157849	3.8996	15254
ENSMUSG00000020268	Lyrm7	0.0112715	3.04642	0.0722711	0.943164	0.976683	-6.03378	75530
ENSMUSG00000020271	Fbxw11	-0.0429091	6.90357	-0.550656	0.588481	0.782844	-6.27885	103583
ENSMUSG00000020272	Stk10	0.581893	1.68661	3.66123	0.00172898	0.0493273	-1.11308	20868
ENSMUSG00000020273	Papolg	-0.274868	4.68718	-1.22829	0.234789	0.480905	-5.58099	216578
ENSMUSG00000020275	Rel	0.0168521	0.693698	0.0548877	0.956818	0.982605	-5.5501	19696
ENSMUSG00000020277	Pfkl	0.720189	5.91627	3.60008	0.00198379	0.0511411	-1.41226	18641
ENSMUSG00000020280	Pus10	-0.1364	4.16476	-1.16372	0.259378	0.508429	-5.5785	74467
ENSMUSG00000020282	Rhbdf1	0.23805	4.13705	1.42367	0.171247	0.410002	-5.2409	13650
ENSMUSG00000020283	Pex13	-0.0445829	5.35907	-0.30496	0.763812	0.889959	-6.33688	72129
ENSMUSG00000020284	Cfap410	-0.25774	4.54923	-2.87055	0.0100001	0.0993626	-2.84866	67884
ENSMUSG00000020287	Mpg	-0.141555	5.32338	-1.34195	0.195906	0.438252	-5.4993	268395
ENSMUSG00000020288	Ahsa2	0.14526	6.19091	1.42416	0.171106	0.410002	-5.43669	268390
ENSMUSG00000020289	Nprl3	-0.114362	5.56968	-1.26406	0.221957	0.465911	-5.61174	17168
[truncated: 15,187 more rows]

## Sheet: Supplementary Table 2
Ensemble Gene Name	Gene Name	logFC	AveExpr	t	P.Value	adj.P.Val	B	Entrez Gene ID
ENSMUSG00000002732	Fkbp7	-1.3176	1.90467	-5.78875	2.03E-05	0.0354108	2.75037	14231
ENSMUSG00000003865	Gys1	1.27417	3.18996	5.77711	2.08E-05	0.0354108	2.90008	14936
ENSMUSG00000020267	Hint1	-0.800887	9.71931	-5.70923	2.38E-05	0.0354108	2.8197	15254
ENSMUSG00000020722	Cacng1	-1.83514	0.426772	-6.47683	5.20E-06	0.0354108	3.0937	12299
ENSMUSG00000024151	Msh2	0.715376	4.73981	5.74898	2.20E-05	0.0354108	2.91803	17685
ENSMUSG00000024376	Epb41l4a	1.0682	3.62016	5.70057	2.43E-05	0.0354108	2.80438	13824
ENSMUSG00000025986	Slc39a10	0.726546	5.76629	5.91442	1.58E-05	0.0354108	3.22678	227059
ENSMUSG00000027309	Dnaaf9	0.675161	6.18296	5.55399	3.27E-05	0.0354108	2.51657	228602
ENSMUSG00000027778	Ift80	1.13319	2.46797	5.82007	1.90E-05	0.0354108	2.87114	68259
ENSMUSG00000028890	Mtf1	-0.649994	6.64509	-5.84172	1.82E-05	0.0354108	3.07939	17764
ENSMUSG00000030403	Vasp	0.639742	5.10522	5.66257	2.62E-05	0.0354108	2.74642	22323
ENSMUSG00000031700	Gpt2	0.769067	4.70035	5.46508	3.93E-05	0.0354108	2.36614	108682
ENSMUSG00000042043	Tbca	-0.73632	8.21738	-5.52236	3.49E-05	0.0354108	2.44872	21371
ENSMUSG00000043065	Spice1	1.19768	2.69274	6.00462	1.32E-05	0.0354108	3.23099	212514
ENSMUSG00000045519	Zfp560	-1.04693	4.85503	-6.30364	7.29E-06	0.0354108	3.96765	434377
ENSMUSG00000057841	Rpl32	-0.856117	10.4055	-5.50307	3.63E-05	0.0354108	2.41215	19951
ENSMUSG00000058886	Deaf1	-0.585878	7.00856	-5.46085	3.96E-05	0.0354108	2.32626	54006
ENSMUSG00000072694	Gm57857	-0.758175	7.2947	-5.54597	3.33E-05	0.0354108	2.49583	330173
ENSMUSG00000085028	Slc2a4rg-ps	1.81899	0.96647	6.93346	2.19E-06	0.0354108	3.49189	NA
ENSMUSG00000110129	Gm45453	-0.938811	2.81916	-5.54504	3.33E-05	0.0354108	2.47319	NA
ENSMUSG00000037845	Fdxacb1	-1.04634	4.09591	-5.38049	4.68E-05	0.03636	2.20695	382137
ENSMUSG00000045932	Ifit2	0.87629	2.78031	5.39742	4.52E-05	0.03636	2.17889	15958
ENSMUSG00000062328	Rpl17	-0.908869	11.2074	-5.40544	4.45E-05	0.03636	2.21794	319195
ENSMUSG00000033940	Brk1	-0.698008	8.25712	-5.3534	4.95E-05	0.0368592	2.11036	101314
ENSMUSG00000025049	Taf5	-0.892938	6.94438	-5.24022	6.27E-05	0.0373611	1.8826	226182
ENSMUSG00000025971	Maip1	-0.771785	6.35091	-5.29938	5.54E-05	0.0373611	2.0047	68115
ENSMUSG00000028889	Yrdc	-0.614966	6.2135	-5.24888	6.16E-05	0.0373611	1.90367	230734
ENSMUSG00000058594	Fbh1	0.653087	5.27739	5.26681	5.93E-05	0.0373611	1.95819	50755
ENSMUSG00000073609	D2hgdh	1.04754	2.90305	5.29431	5.60E-05	0.0373611	1.98731	98314
ENSMUSG00000074578	Zfas1	-1.21392	6.95184	-5.22409	6.48E-05	0.0373611	1.85011	68949
ENSMUSG00000093674	Rpl41	-0.830543	11.1561	-5.23418	6.35E-05	0.0373611	1.87281	67945
ENSMUSG00000034192	Lsm3	-0.847363	6.16623	-5.20732	6.72E-05	0.0374856	1.82045	67678
ENSMUSG00000009927	Rps25	-0.757008	10.2458	-5.08119	8.75E-05	0.0377346	1.56029	75617
ENSMUSG00000019763	Rmnd1	0.750742	3.61958	5.10896	8.26E-05	0.0377346	1.67527	66084
ENSMUSG00000020485	Supt4a	-0.769417	6.99397	-5.16126	7.40E-05	0.0377346	1.72205	20922
ENSMUSG00000027009	Itga4	1.24978	2.12017	5.12556	7.97E-05	0.0377346	1.55765	16401
ENSMUSG00000036513	Commd2	-0.791739	6.98066	-5.02405	9.87E-05	0.0377346	1.44206	52245
ENSMUSG00000037563	Rps16	-0.721904	10.2089	-5.14747	7.61E-05	0.0377346	1.69538	20055
ENSMUSG00000039771	Polr2j	-0.596751	6.92677	-5.03746	9.60E-05	0.0377346	1.46942	20022
ENSMUSG00000041912	Tdrkh	0.829093	5.37875	5.03033	9.74E-05	0.0377346	1.48113	72634
ENSMUSG00000045466	Zfp956	-0.709244	4.40317	-5.07263	8.91E-05	0.0377346	1.58825	101197
ENSMUSG00000048000	Gigyf2	0.691707	5.50923	5.0238	9.88E-05	0.0377346	1.46162	227331
ENSMUSG00000061983	Rps12	-0.797515	10.8888	-5.01144	0.000101403	0.0377346	1.41862	20042
ENSMUSG00000062006	Rpl34	-0.853404	9.92025	-5.081	8.76E-05	0.0377346	1.55946	68436
ENSMUSG00000071528	Atp5mk	-0.924	8.98714	-5.16918	7.27E-05	0.0377346	1.7381	102639577
ENSMUSG00000082806	Rpl13-ps1	-1.67048	0.483315	-5.11873	8.09E-05	0.0377346	1.19764	NA
ENSMUSG00000090862	Rps13	-0.723831	9.67874	-5.12549	7.97E-05	0.0377346	1.64989	68052
ENSMUSG00000118537	Shld3	-1.00225	3.63796	-5.01778	0.000100053	0.0377346	1.49779	113002583
ENSMUSG00000009733	Tfcp2	0.72022	4.1054	4.97055	0.000110568	0.038959	1.40073	21422
ENSMUSG00000038900	Rpl12	-0.773965	10.4114	-4.97304	0.000109987	0.038959	1.33906	269261
ENSMUSG00000056536	Pign	0.774319	3.52361	4.95969	0.000113142	0.038959	1.38431	27392
ENSMUSG00002075524	Gm55094	-2.78041	0.172441	-4.95854	0.000113418	0.038959	0.760803	NA
ENSMUSG00000021221	Dpf3	1.257	2.69397	4.87779	0.000134633	0.0407596	1.18604	70127
ENSMUSG00000022820	Ndufb4	-0.706771	7.05603	-4.91471	0.00012447	0.0407596	1.21714	100041273
ENSMUSG00000024427	Spry4	0.888351	2.79177	4.89722	0.000129182	0.0407596	1.23606	24066
ENSMUSG00000024986	Hhex	-1.61722	0.417166	-4.87981	0.000134055	0.0407596	0.805068	15242
ENSMUSG00000046792	Zfp787	-0.948174	4.84001	-4.88861	0.00013157	0.0407596	1.20258	67109
ENSMUSG00000063316	Rpl27	-0.723057	10.1717	-4.89038	0.000131077	0.0407596	1.16858	19942
ENSMUSG00000085436	Zfp335os	-1.06911	2.86965	-4.88477	0.000132649	0.0407596	1.23032	629777
ENSMUSG00000118665	Lin54	-0.864834	3.62943	-4.85086	0.000142578	0.0424456	1.16618	231506
ENSMUSG00000034686	Prr7	-0.464987	6.29883	-4.83345	0.000147965	0.0433272	1.05281	432763
ENSMUSG00000002014	Ssr4	-0.67004	7.04419	-4.80283	0.000157954	0.0434059	0.986031	20832
ENSMUSG00000037805	Rpl10a	-0.650138	10.1846	-4.81237	0.000154769	0.0434059	1.00753	19896
ENSMUSG00000044534	Ackr2	3.89415	-1.13545	4.82431	0.000150877	0.0434059	-1.08897	59289
ENSMUSG00000120669	Gm56531	-1.59557	0.407871	-4.80307	0.000157872	0.0434059	0.627306	NA
ENSMUSG00000019782	Rwdd1	-0.683551	7.11792	-4.68845	0.000201757	0.0434951	0.748528	66521
ENSMUSG00000020460	Rps27a	-0.679399	10.2793	-4.68162	0.000204737	0.0434951	0.736569	78294
ENSMUSG00000020526	Znhit3	-0.938994	6.53143	-4.66071	0.000214133	0.0434951	0.69382	448850
ENSMUSG00000021131	Erh	-0.710294	8.91684	-4.69566	0.00019866	0.0434951	0.76368	13877
ENSMUSG00000021537	Cetn3	-0.7636	7.87397	-4.75934	0.000173335	0.0434951	0.895261	12626
ENSMUSG00000021611	Tert	1.3755	1.75	4.6696	0.000210084	0.0434951	0.665241	21752
ENSMUSG00000021660	Btf3	-0.645379	9.69397	-4.78442	0.000164287	0.0434951	0.948898	218490
ENSMUSG00000024661	Fth1	-0.472497	9.04822	-4.70791	0.000193514	0.0434951	0.78928	14319
ENSMUSG00000028962	Slc4a2	0.793427	4.06276	4.66579	0.000211809	0.0434951	0.789239	20535
ENSMUSG00000031512	Tex29	-1.93073	-0.245455	-4.74253	0.000179682	0.0434951	0.250186	75528
ENSMUSG00000032513	Gorasp1	0.526154	5.01679	4.73449	0.000182802	0.0434951	0.883803	74498
ENSMUSG00000033282	Rpgrip1l	0.697428	3.58991	4.65872	0.000215051	0.0434951	0.78861	244585
ENSMUSG00000041571	Selenow	-0.590077	10.7464	-4.73948	0.00018086	0.0434951	0.857481	20364
ENSMUSG00000042396	Rbm7	-0.893559	6.82687	-4.68161	0.000204739	0.0434951	0.735223	67010
ENSMUSG00000057497	Fam136a	0.713567	5.52371	4.67758	0.000206516	0.0434951	0.750127	66488
ENSMUSG00000060261	Gtf2i	0.681648	7.35966	4.78533	0.000163968	0.0434951	0.949453	14886
ENSMUSG00000062997	Rpl35	-0.821801	11.0189	-4.71413	0.000190952	0.0434951	0.80545	66489
ENSMUSG00000069089	Cdk7	-0.821717	5.22147	-4.66416	0.000212554	0.0434951	0.727741	12572
ENSMUSG00000071636	Rimbp3	1.37561	0.693737	4.65512	0.000216721	0.0434951	0.31302	239731
ENSMUSG00000079084	Ccdc82	0.823576	3.73361	4.69244	0.000200038	0.0434951	0.854577	66396
ENSMUSG00000089706	B230216N24Rik	-0.992341	3.47037	-4.74218	0.000179818	0.0434951	0.955349	78603
ENSMUSG00000097411	B430218F22Rik	-0.672032	5.26984	-4.68505	0.000203236	0.0434951	0.767262	NA
ENSMUSG00000109588	Lnp1	-2.16521	0.562083	-4.65734	0.000215691	0.0434951	0.413479	100503609
ENSMUSG00000113722	Snhg10	-1.14759	4.2863	-4.701	0.000196399	0.0434951	0.844994	NA
ENSMUSG00000060636	Rpl35a	-0.784003	9.61752	-4.64201	0.000222912	0.0442406	0.653015	57808
ENSMUSG00000003546	Klc4	0.520483	4.30093	4.57747	0.000256116	0.0452107	0.597114	74764
ENSMUSG00000020477	Mrps24	-0.675428	7.05673	-4.55567	0.000268432	0.0452107	0.47191	64660
ENSMUSG00000020801	Med31	-0.812318	5.60273	-4.57344	0.000258348	0.0452107	0.526288	67279
ENSMUSG00000020914	Top2a	1.05	4.98086	4.55034	0.00027154	0.0452107	0.513317	21973
ENSMUSG00000020917	Acly	0.550082	7.24741	4.5664	0.000262299	0.0452107	0.494147	104112
ENSMUSG00000024215	Spdef	-1.63803	0.979642	-4.58072	0.000254328	0.0452107	0.448886	30051
ENSMUSG00000025290	Rps24	-0.760278	10.9077	-4.56791	0.000261444	0.0452107	0.500963	20088
ENSMUSG00000028407	Smim27	-0.658729	6.25327	-4.54296	0.000275891	0.0452107	0.450154	100504309
ENSMUSG00000032705	Exd2	0.511954	5.04109	4.5869	0.000250967	0.0452107	0.58092	97827
ENSMUSG00000034875	Nudt19	-0.62494	6.61269	-4.61348	0.000237011	0.0452107	0.594041	110959
ENSMUSG00000039253	Fn3krp	0.680337	3.03249	4.62232	0.000232547	0.0452107	0.719912	238024
ENSMUSG00000039345	Mettl22	-0.636708	4.34064	-4.54758	0.000273158	0.0452107	0.526924	239706
ENSMUSG00000043929	Klhl15	-0.757133	3.01539	-4.57384	0.000258129	0.0452107	0.624335	236904
ENSMUSG00000049878	Rlf	-0.581555	5.58542	-4.61233	0.0002376	0.0452107	0.606466	109263
ENSMUSG00000050668	Gpatch11	0.822764	3.42894	4.56237	0.000264587	0.0452107	0.600281	53951
ENSMUSG00000057278	Snrpg	-0.759701	7.65395	-4.55091	0.000271202	0.0452107	0.461369	68011
ENSMUSG00000057506	Bloc1s2	-0.791866	7.64342	-4.54674	0.000273653	0.0452107	0.452662	73689
ENSMUSG00000071014	Ndufb6	-0.66472	7.75805	-4.60682	0.000240432	0.0452107	0.578015	230075
ENSMUSG00000078570	1110065P20Rik	-0.582455	7.713	-4.54727	0.00027334	0.0452107	0.453692	68920
ENSMUSG00000116718	Gm49668	0.787372	2.25282	4.52663	0.000285788	0.0464068	0.506194	NA
ENSMUSG00000032551	1110059G10Rik	-0.819082	5.17867	-4.51549	0.000292739	0.0471072	0.419503	66202
ENSMUSG00000033543	Gtf2a2	-0.747901	7.67024	-4.50976	0.000296385	0.0472682	0.375328	235459
ENSMUSG00000000295	Hddc2	-0.782001	6.00736	-4.46827	0.000324182	0.0474245	0.297884	69692
ENSMUSG00000000740	Rpl13	-0.61001	10.7728	-4.44728	0.000339242	0.0474245	0.248489	270106
ENSMUSG00000010554	Mettl16	0.705429	3.76854	4.4912	0.000308506	0.0474245	0.448217	67493
ENSMUSG00000010607	Pigyl	-0.705397	6.51139	-4.44704	0.00033942	0.0474245	0.247389	66268
ENSMUSG00000018796	Acsl1	-0.516883	4.51379	-4.49616	0.000305222	0.0474245	0.412203	14081
ENSMUSG00000029027	Dffb	-0.789137	4.08246	-4.50214	0.000301306	0.0474245	0.446618	13368
ENSMUSG00000029632	Ndufa4	-0.680096	9.09847	-4.45494	0.00033367	0.0474245	0.261467	17992
ENSMUSG00000032251	Irak1bp1	-0.651764	6.08176	-4.4438	0.000341804	0.0474245	0.245146	65099
ENSMUSG00000033854	Kcnk10	0.75342	4.41578	4.47594	0.00031885	0.0474245	0.384442	72258
ENSMUSG00000035268	Pkig	-0.59008	6.67291	-4.47917	0.000316631	0.0474245	0.3133	18769
ENSMUSG00000047888	Tnrc6b	0.75178	5.31106	4.46721	0.000324931	0.0474245	0.325455	213988
ENSMUSG00000056204	Pgpep1	0.722795	3.86467	4.44286	0.000342501	0.0474245	0.345563	66522
ENSMUSG00000056310	Tyw1	0.659479	3.60761	4.45375	0.000334527	0.0474245	0.37368	100929
ENSMUSG00000057863	Rpl36	-0.761532	9.98506	-4.45572	0.000333103	0.0474245	0.264627	54217
ENSMUSG00000064061	Dzip3	0.534405	6.59915	4.45453	0.000333959	0.0474245	0.263132	224170
ENSMUSG00000070493	Chchd2	-0.740065	9.11479	-4.46828	0.000324178	0.0474245	0.2895	14004
ENSMUSG00000071477	Zfp777	-0.557439	4.91296	-4.46231	0.000328391	0.0474245	0.320725	72306
ENSMUSG00000003184	Irf3	0.661557	3.76115	4.37547	0.000396336	0.0474622	0.21239	54131
ENSMUSG00000005054	Cstb	-0.668743	5.75211	-4.36777	0.000403012	0.0474622	0.0923698	13014
ENSMUSG00000016833	Mrps18c	-0.900604	3.08951	-4.40366	0.000372846	0.0474622	0.283866	68735
ENSMUSG00000018507	Trpv2	0.801807	3.36057	4.3461	0.000422413	0.0474622	0.171524	22368
ENSMUSG00000019979	Apaf1	0.646728	4.68817	4.38436	0.000388772	0.0474622	0.179901	11783
ENSMUSG00000022677	Cep20	-0.647963	7.7914	-4.36168	0.000408372	0.0474622	0.0649077	66086
ENSMUSG00000024691	Fam111a	1.35158	1.58332	4.40033	0.000375548	0.0474622	0.176482	107373
ENSMUSG00000028082	Sh3d19	0.806901	4.34729	4.38996	0.000384083	0.0474622	0.211427	27059
ENSMUSG00000028093	Acp6	1.05525	2.12858	4.34763	0.000421013	0.0474622	0.146371	66659
ENSMUSG00000029761	Cald1	0.956487	4.42094	4.34966	0.000419159	0.0474622	0.131347	109624
ENSMUSG00000032216	Nedd4	0.706653	8.2664	4.37745	0.000394643	0.0474622	0.0980668	17999
ENSMUSG00000033760	Rbm4b	0.471044	5.53317	4.40808	0.00036929	0.0474622	0.185722	66704
ENSMUSG00000034258	Flvcr2	1.30556	0.989642	4.39527	0.000379683	0.0474622	0.0015641	217721
ENSMUSG00000034509	Mad2l1bp	-0.827798	3.95108	-4.43537	0.000348098	0.0474622	0.313	66591
ENSMUSG00000034854	Mfsd12	0.791421	4.04774	4.35465	0.00041465	0.0474622	0.158575	73822
ENSMUSG00000035295	Wdr38	-0.767626	10.8074	-4.4273	0.000354233	0.0474622	0.206673	76646
ENSMUSG00000037361	Sf3b6	-0.679889	7.812	-4.37049	0.000400645	0.0474622	0.0834069	66055
ENSMUSG00000040269	Mrps28	-0.759	4.58693	-4.36918	0.000401781	0.0474622	0.146464	66230
ENSMUSG00000040952	Rps19	-0.725431	10.7168	-4.3531	0.000416047	0.0474622	0.0509174	20085
ENSMUSG00000048603	Gm9828	-0.661671	8.08601	-4.43892	0.000345436	0.0474622	0.226991	105246056
ENSMUSG00000049517	Rps23	-0.591194	9.73981	-4.40218	0.000374041	0.0474622	0.151902	66475
ENSMUSG00000068391	Chrac1	-0.890316	6.06676	-4.41795	0.000361478	0.0474622	0.192025	93696
ENSMUSG00000069020	Urm1	-0.602529	6.3297	-4.36145	0.000408574	0.0474622	0.0694019	68205
ENSMUSG00000070858	Nicol1	-0.563739	8.13042	-4.39004	0.000384015	0.0474622	0.12448	381633
ENSMUSG00000078974	Sec61g	-0.824722	7.97391	-4.38575	0.000387605	0.0474622	0.115487	20335
ENSMUSG00000081219	Bambi-ps1	-0.851577	2.4227	-4.34337	0.000424924	0.0474622	0.167205	NA
ENSMUSG00000096199	Ptrhd1	-0.648427	3.91245	-4.34313	0.000425146	0.0474622	0.126524	69709
ENSMUSG00000101320	Gm28529	-0.989581	4.51129	-4.39982	0.000375964	0.0474622	0.211812	NA
ENSMUSG00000109293	Dcst2	-1.7722	-0.435364	-4.37112	0.000400094	0.0474622	-0.388734	329702
ENSMUSG00000120224	2810001A02Rik	-0.759207	4.60204	-4.35928	0.0004105	0.0474622	0.12301	NA
ENSMUSG00000120300	Gm56828	-1.02002	2.7746	-4.37942	0.000392959	0.0474622	0.241434	118567552
ENSMUSG00000073616	Cops9	-0.603057	7.9318	-4.33264	0.000434938	0.0482538	0.00391468	66915
ENSMUSG00000063787	Chchd1	-0.767625	8.1128	-4.30814	0.000458711	0.0505771	-0.0475073	66121
ENSMUSG00000045128	Rpl18a	-0.501209	9.14126	-4.30435	0.000462506	0.0506828	-0.0544451	76808
ENSMUSG00000008475	Arpc5	-0.742853	9.70591	-4.28124	0.000486325	0.0510338	-0.102063	67771
ENSMUSG00000020265	Sumo3	-0.573374	6.97486	-4.28416	0.000483246	0.0510338	-0.0971629	20610
ENSMUSG00000022553	Maf1	-0.667139	7.96932	-4.28695	0.000480328	0.0510338	-0.0920822	68877
ENSMUSG00000027076	Timm10	-0.608126	6.04918	-4.27908	0.000488618	0.0510338	-0.0994278	30059
ENSMUSG00000035051	Dhx57	0.542882	5.999	4.29385	0.000473182	0.0510338	-0.065396	106794
ENSMUSG00000047617	Paxx	-0.583409	6.51762	-4.2858	0.000481535	0.0510338	-0.0911653	227622
ENSMUSG00000060938	Rpl26	-0.534256	9.44115	-4.28788	0.000479363	0.0510338	-0.0886437	19941
ENSMUSG00000073775	Kti12	-0.556981	4.33212	-4.27645	0.000491424	0.0510338	-0.0309847	100087
ENSMUSG00000090553	Snrpe	-0.760437	7.37065	-4.27973	0.000487925	0.0510338	-0.107074	20643
ENSMUSG00000002550	Uck1	-0.513938	5.91882	-4.24844	0.000522295	0.0510428	-0.163052	22245
ENSMUSG00000008683	Rps15a	-0.644405	10.0118	-4.25279	0.00051737	0.0510428	-0.161335	267019
ENSMUSG00000013495	Tmem175	0.695047	4.10725	4.22895	0.000544927	0.0510428	-0.102105	72392
ENSMUSG00000020102	Slc16a7	1.29099	3.99231	4.26228	0.0005068	0.0510428	-0.0151353	20503
ENSMUSG00000020440	Arf5	-0.545558	8.55447	-4.21893	0.000556941	0.0510428	-0.23485	11844
ENSMUSG00000024608	Rps14	-0.732368	10.6463	-4.24538	0.000525778	0.0510428	-0.175466	20044
ENSMUSG00000027933	Ints3	0.63975	5.81434	4.24888	0.000521794	0.0510428	-0.153485	229543
ENSMUSG00000029815	Malsu1	-0.759181	6.23852	-4.24666	0.000524323	0.0510428	-0.170026	75593
ENSMUSG00000030226	Lmo3	-0.451197	7.50917	-4.2584	0.000511093	0.0510428	-0.152165	109593
ENSMUSG00000031072	LTO1	0.541702	4.42067	4.21634	0.000560093	0.0510428	-0.152879	72284
ENSMUSG00000038170	Pde4dip	0.530513	6.64534	4.22275	0.000552326	0.0510428	-0.224158	83679
ENSMUSG00000039414	Heatr5b	0.898458	4.46064	4.24557	0.000525565	0.0510428	-0.0882781	320473
ENSMUSG00000039652	Cpeb3	0.730038	3.94443	4.24404	0.000527311	0.0510428	-0.059547	208922
ENSMUSG00000044408	Sptssa	-0.593384	7.31117	-4.22157	0.000553748	0.0510428	-0.229416	104725
ENSMUSG00000047248	C2cd3	1.1165	4.1053	4.2701	0.000498247	0.0510428	-0.00995738	277939
ENSMUSG00000056824	Zfp663	2.00348	0.376233	4.23998	0.000531994	0.0510428	-0.452098	381405
ENSMUSG00000062961	Ccdc177	0.875914	4.00701	4.24415	0.000527195	0.0510428	-0.0640499	380768
ENSMUSG00000069682	Gm10275	-0.8453	3.60845	-4.23094	0.000542565	0.0510428	-0.0820172	NA
ENSMUSG00000071451	Psmg4	-0.587324	6.17245	-4.21994	0.000555714	0.0510428	-0.225054	69666
ENSMUSG00000073987	Ggh	-0.621103	5.88014	-4.22142	0.000553933	0.0510428	-0.216871	14590
ENSMUSG00000078681	Tm2d3	-0.76971	5.02167	-4.23038	0.000543229	0.0510428	-0.167033	68634
ENSMUSG00000097509	B230322F03Rik	-0.642433	4.93206	-4.23228	0.00054099	0.0510428	-0.15814	NA
ENSMUSG00000100192	Gm29587	-0.538535	4.73072	-4.21809	0.000557959	0.0510428	-0.176789	NA
ENSMUSG00000120308	Gm56915	-0.62356	4.78374	-4.26358	0.000505366	0.0510428	-0.0835329	NA
ENSMUSG00000086429	Gt(ROSA)26Sor	-0.743679	5.81848	-4.21089	0.000566776	0.0513896	-0.237013	14910
ENSMUSG00000024841	Eif1ad	-0.773283	6.08377	-4.20651	0.000572209	0.0516202	-0.252406	69860
ENSMUSG00000021024	Psma6	-0.762796	8.92386	-4.20105	0.000579055	0.0518669	-0.27201	26443
ENSMUSG00000025794	Rpl14	-0.514678	9.49764	-4.19971	0.000580751	0.0518669	-0.274017	67115
ENSMUSG00000114540	Gm6421	-0.742016	3.84436	-4.19571	0.00058583	0.0520601	-0.166351	NA
ENSMUSG00000021598	Med10	-0.587699	7.07331	-4.17304	0.000615497	0.052888	-0.331044	28077
ENSMUSG00000021710	Nln	0.639563	5.35135	4.17591	0.000611665	0.052888	-0.292252	75805
ENSMUSG00000034687	Fras1	0.902606	3.3246	4.18015	0.000606031	0.052888	-0.160805	231470
ENSMUSG00000035215	Lsm7	-0.745527	7.86794	-4.17355	0.000614822	0.052888	-0.33076	66094
ENSMUSG00000057234	Mettl15	1.0157	1.82396	4.18015	0.000606034	0.052888	-0.197268	76894
ENSMUSG00000097048	1600020E01Rik	-0.855234	5.20871	-4.17382	0.00061445	0.052888	-0.294161	NA
ENSMUSG00000112945	Gm32151	-1.05532	0.653706	-4.17276	0.000615871	0.052888	-0.335512	NA
ENSMUSG00000029535	Triap1	-0.761292	6.6681	-4.16903	0.000620901	0.0530647	-0.337463	69076
ENSMUSG00000001289	Pfdn5	-0.699023	9.09564	-4.1508	0.000646087	0.0534278	-0.377645	56612
ENSMUSG00000016918	Sulf1	0.991111	3.29642	4.15609	0.000638665	0.0534278	-0.212839	240725
ENSMUSG00000024911	Fibp	-0.515813	6.04206	-4.15503	0.000640151	0.0534278	-0.36075	58249
ENSMUSG00000028081	Rps3a1	-0.56376	10.2157	-4.15139	0.000645257	0.0534278	-0.37429	20091
ENSMUSG00000033610	Pank1	0.751005	3.75647	4.1538	0.000641862	0.0534278	-0.236184	75735
ENSMUSG00000059291	Rpl11	-0.584531	9.82774	-4.15525	0.000639836	0.0534278	-0.36687	67025
ENSMUSG00000075227	Znhit2	-0.509467	4.38093	-4.15093	0.000645903	0.0534278	-0.29774	29805
ENSMUSG00000120456	1700080G18Rik	-1.05171	0.809395	-4.14469	0.000654743	0.0538941	-0.353613	NA
ENSMUSG00000020576	Nbas	0.819598	4.26272	4.13369	0.00067064	0.0544084	-0.307127	71169
ENSMUSG00000051344	Plekhm3	0.75744	3.19455	4.13112	0.000674411	0.0544084	-0.256821	241075
ENSMUSG00000062963	Ufc1	-0.857992	7.85965	-4.1299	0.000676221	0.0544084	-0.422678	66155
ENSMUSG00000099591	Gm17969	-0.765935	1.35212	-4.13037	0.000675528	0.0544084	-0.292024	NA
ENSMUSG00000109118	Gm32031	-1.03568	2.94574	-4.13232	0.000672651	0.0544084	-0.252727	NA
ENSMUSG00000021234	Fam161b	1.07744	2.59495	4.12728	0.000680095	0.0544747	-0.2541	217705
ENSMUSG00000028126	Pip5k1a	-0.487043	5.26382	-4.12315	0.00068625	0.0547223	-0.40575	18720
ENSMUSG00000022769	Sdf2l1	0.64788	3.08995	4.11658	0.00069616	0.0550213	-0.2784	64136
ENSMUSG00000117440	Gm50087	0.701981	3.29375	4.11671	0.000695961	0.0550213	-0.289512	NA
ENSMUSG00000020514	Mrpl22	-0.751793	5.79407	-4.11392	0.00070021	0.0550578	-0.440912	216767
ENSMUSG00000021290	Atp5mj	-0.67535	8.19177	-4.10113	0.000720034	0.0550578	-0.483283	70257
ENSMUSG00000024235	Map3k8	-1.31392	0.820931	-4.10198	0.000718698	0.0550578	-0.455895	26410
ENSMUSG00000026021	Sumo1	-0.653548	7.64734	-4.10814	0.000709102	0.0550578	-0.468582	22218
ENSMUSG00000028690	Mmachc	0.616474	3.2389	4.10267	0.000717604	0.0550578	-0.315498	67096
ENSMUSG00000055991	Zkscan5	-0.604295	4.12386	-4.10033	0.000721282	0.0550578	-0.386047	22757
ENSMUSG00000097736	9530059O14Rik	-1.20291	0.734434	-4.10127	0.000719812	0.0550578	-0.456348	319626
ENSMUSG00000113335	Gm48296	-1.20528	1.03886	-4.11121	0.00070436	0.0550578	-0.410619	NA
ENSMUSG00000041471	Shld2	-0.716015	2.1787	-4.09771	0.000725428	0.0551387	-0.31246	75698
ENSMUSG00000026600	Soat1	0.68427	3.31819	4.08811	0.00074078	0.056067	-0.350107	20652
ENSMUSG00000081895	Rpl17-ps10	-0.789607	7.27878	-4.08195	0.000750823	0.0564765	-0.523288	100042880
ENSMUSG00000097383	1500026H17Rik	-0.708904	2.73583	-4.07943	0.000754967	0.0564765	-0.351335	69002
ENSMUSG00000116632	Magef1	-0.578402	4.95661	-4.079	0.000755675	0.0564765	-0.481727	NA
ENSMUSG00000057133	Chd6	0.653984	5.4827	4.06742	0.000775027	0.0576814	-0.524519	71389
ENSMUSG00000004667	Polr2e	-0.695088	7.75415	-4.04368	0.000816272	0.0588022	-0.604441	66420
ENSMUSG00000007646	Rad51c	1.35546	1.29622	4.04605	0.000812052	0.0588022	-0.524301	114714
ENSMUSG00000025823	Pdia4	0.56473	5.25365	4.04823	0.000808201	0.0588022	-0.552302	12304
ENSMUSG00000027111	Itga6	0.58727	4.64392	4.05291	0.000799986	0.0588022	-0.506686	16403
ENSMUSG00000046230	Vps13a	1.0456	3.15888	4.04175	0.000819714	0.0588022	-0.431715	271564
ENSMUSG00000047721	Bola2	-0.601907	7.06953	-4.05311	0.000799625	0.0588022	-0.583775	66162
ENSMUSG00000071073	Lrrc73	-0.426178	5.57257	-4.04949	0.000805971	0.0588022	-0.56868	224813
ENSMUSG00000109102	1700019A23Rik	1.65757	-0.785614	4.04274	0.000817946	0.0588022	-1.22779	NA
ENSMUSG00000116165	Pdxp	-0.533054	6.17625	-4.05475	0.000796762	0.0588022	-0.57365	57028
ENSMUSG00000002997	Prkar2b	0.387703	7.87099	4.01638	0.000866445	0.0588458	-0.662086	19088
ENSMUSG00000023791	Pigx	-0.729201	6.86631	-4.01855	0.000862343	0.0588458	-0.655815	72084
ENSMUSG00000030579	Tyrobp	-0.722589	3.49666	-4.03297	0.000835602	0.0588458	-0.481278	22177
ENSMUSG00000030842	Lamtor1	-0.473718	6.90196	-4.02804	0.000844651	0.0588458	-0.636308	66508
ENSMUSG00000036781	Rps27l	-0.645681	6.83998	-4.01874	0.000861996	0.0588458	-0.655309	67941
ENSMUSG00000037997	Parp11	0.608248	4.68569	4.0372	0.000827913	0.0588458	-0.541703	101187
ENSMUSG00000038274	Fau	-0.621842	10.1216	-4.03134	0.000838588	0.0588458	-0.627322	14109
ENSMUSG00000049047	Armcx3	0.443421	4.83935	4.02625	0.000847966	0.0588458	-0.573278	71703
ENSMUSG00000052712	BC004004	-0.66641	6.31974	-4.02059	0.000858511	0.0588458	-0.647534	80748
ENSMUSG00000057147	Dph6	0.981976	2.66861	4.02401	0.000852118	0.0588458	-0.455952	66632
ENSMUSG00000064330	Pde6h	-0.719942	2.52043	-4.0382	0.000826101	0.0588458	-0.430652	78600
ENSMUSG00000073678	Pgap1	0.660972	5.61653	4.02531	0.000849699	0.0588458	-0.616157	241062
ENSMUSG00000098234	Snhg6	-0.727153	6.54205	-4.02535	0.000849625	0.0588458	-0.639215	NA
ENSMUSG00000114934	Gm48342	0.590329	7.20763	4.01804	0.000863316	0.0588458	-0.657669	NA
ENSMUSG00000052609	Plekhg3	1.59019	0.876633	4.00993	0.000878747	0.0594552	-0.643589	263406
ENSMUSG00000082969	Gm12630	-2.02361	-0.69361	-4.00686	0.000884663	0.0596296	-0.994171	NA
ENSMUSG00000031780	Ccl17	-1.83689	-0.67616	-4.00248	0.000893183	0.059791	-0.960844	20295
ENSMUSG00000040174	Alkbh3	-0.762718	3.5392	-4.00219	0.000893752	0.059791	-0.545785	69113
ENSMUSG00000021711	Trappc13	0.842541	4.49852	4.00034	0.000897362	0.0598085	-0.606668	66975
ENSMUSG00000020176	Grb10	0.623188	4.86309	3.99232	0.00091325	0.0599723	-0.645775	14783
ENSMUSG00000020611	Gna13	-0.449678	5.90905	-3.9939	0.000910087	0.0599723	-0.696918	14674
ENSMUSG00000044573	Acp1	-0.626975	6.51749	-3.99338	0.000911125	0.0599723	-0.707213	11431
ENSMUSG00000106990	Gm42547	1.5948	-0.322548	3.99282	0.000912239	0.0599723	-0.960722	NA
ENSMUSG00000005672	Kit	0.534752	5.32619	3.98828	0.00092135	0.0600373	-0.682666	16590
ENSMUSG00000018585	Atox1	-0.47116	6.41073	-3.9802	0.000937768	0.0600373	-0.733583	11927
ENSMUSG00000022639	Dubr	0.89777	3.48496	3.98824	0.000921427	0.0600373	-0.553705	NA
ENSMUSG00000036606	Plxnb2	0.616516	6.97565	3.98539	0.00092719	0.0600373	-0.725683	140570
ENSMUSG00000048495	Tyw5	-0.640007	6.01815	-3.98031	0.000937549	0.0600373	-0.727156	68736
ENSMUSG00000052387	Trpm3	0.863083	5.17764	3.98373	0.000930555	0.0600373	-0.677133	226025
ENSMUSG00000056952	Tatdn2	-0.403488	5.85046	-3.98068	0.000936773	0.0600373	-0.724393	381801
ENSMUSG00000033916	Chmp2a	-0.587035	7.67462	-3.97658	0.000945214	0.0600833	-0.745922	68953
ENSMUSG00000111082	Gm30934	-0.813912	9.01806	-3.97812	0.000942045	0.0600833	-0.741661	NA
ENSMUSG00000038943	Prc1	0.6731	3.70268	3.97138	0.000956021	0.0605548	-0.61489	233406
ENSMUSG00000021608	Lpcat1	-0.370537	7.31077	-3.96417	0.000971217	0.0608697	-0.771957	210992
ENSMUSG00000035842	Ddx11	0.998065	1.48953	3.96595	0.000967443	0.0608697	-0.618152	320209
ENSMUSG00000088984	Gm25604	-1.61688	-0.78343	-3.96561	0.000968167	0.0608697	-1.11693	115486291
ENSMUSG00000033276	Stk36	1.25667	3.30059	3.95868	0.000982957	0.0611792	-0.599149	269209
ENSMUSG00000078713	Tomm5	-0.731274	6.87452	-3.95866	0.000983005	0.0611792	-0.782014	68512
ENSMUSG00000031167	Rbm3	-0.849232	9.52928	-3.95706	0.000986433	0.0611794	-0.785021	19652
ENSMUSG00000024135	Srbd1	0.699973	3.59567	3.95206	0.00099728	0.0614256	-0.639414	78586
ENSMUSG00000049091	Sephs2	-0.500982	6.05268	-3.95254	0.000996248	0.0614256	-0.78714	20768
ENSMUSG00000024044	Epb41l3	0.575801	5.14367	3.94709	0.0010082	0.0618849	-0.759393	13823
ENSMUSG00000003534	Ddr1	0.517919	6.03235	3.93372	0.00103811	0.0620658	-0.823672	12305
ENSMUSG00000007570	Fance	-0.509361	4.78064	-3.92784	0.00105156	0.0620658	-0.786021	72775
ENSMUSG00000009563	Tor2a	-0.502019	4.64554	-3.93266	0.00104053	0.0620658	-0.768037	30933
ENSMUSG00000025937	Lactb2	0.85262	1.84075	3.92278	0.00106327	0.0620658	-0.668974	212442
ENSMUSG00000030744	Rps3	-0.690359	11.3211	-3.94078	0.0010222	0.0620658	-0.815305	27050
ENSMUSG00000039041	Adrm1	-0.390391	6.25257	-3.92284	0.00106312	0.0620658	-0.853085	56436
ENSMUSG00000040495	Chrm4	-1.91682	-0.48505	-3.92983	0.00104698	0.0620658	-1.03629	12672
ENSMUSG00000041629	Vcf1	-0.514479	7.29426	-3.93348	0.00103867	0.0620658	-0.836519	28081
ENSMUSG00000056687	Gm11696	-0.816657	4.07568	-3.94236	0.00101867	0.0620658	-0.703364	100036768
ENSMUSG00000071547	Nt5dc2	0.651799	5.50605	3.94347	0.00101621	0.0620658	-0.786148	70021
ENSMUSG00000082848	Gm16066	-0.692991	2.50388	-3.92664	0.00105431	0.0620658	-0.648677	NA
ENSMUSG00000104279	Gm38300	-1.10435	0.56731	-3.92715	0.00105314	0.0620658	-0.776306	NA
ENSMUSG00000115685	D730044K07Rik	-0.64254	8.54956	-3.93224	0.00104147	0.0620658	-0.838996	NA
ENSMUSG00000118219	Gm29695	1.46813	0.879711	3.92821	0.00105071	0.0620658	-0.787069	NA
ENSMUSG00000120999	Gm17586	-0.723575	3.87188	-3.92531	0.00105738	0.0620658	-0.724091	NA
ENSMUSG00000027905	Ddx20	-0.53957	4.92981	-3.92044	0.00106872	0.0621807	-0.811042	53975
ENSMUSG00000024146	Cript	-0.565869	7.15774	-3.91038	0.00109251	0.0633583	-0.884886	56724
ENSMUSG00000027835	Pdcd10	-0.899898	7.2095	-3.90644	0.00110198	0.0637006	-0.893174	56426
ENSMUSG00000029726	Mepce	-0.44582	5.07884	-3.90493	0.00110561	0.0637043	-0.853825	231803
ENSMUSG00000032503	Arpp21	-0.636759	6.54999	-3.90127	0.00111451	0.0640106	-0.901225	74100
ENSMUSG00000027079	Clp1	-0.749074	3.99103	-3.89336	0.00113396	0.0643611	-0.802248	98985
ENSMUSG00000030780	Rusf1	0.68387	3.03738	3.89149	0.00113862	0.0643611	-0.729298	233913
ENSMUSG00000041945	Mfsd9	0.732262	2.37927	3.89687	0.00112529	0.0643611	-0.703291	211798
ENSMUSG00000070327	Rnf213	1.31586	2.17803	3.89167	0.00113816	0.0643611	-0.723761	672511
ENSMUSG00000107002	Ncbp2as2	-0.443037	6.81317	-3.89339	0.00113389	0.0643611	-0.91977	106264
ENSMUSG00000025781	Atp5f1c	-0.488464	8.5872	-3.88319	0.0011595	0.0653142	-0.94238	11949
ENSMUSG00000037808	Fam76b	-0.53206	5.47788	-3.88045	0.00116646	0.0653142	-0.923117	72826
ENSMUSG00000040824	Snrpd2	-0.58248	8.53066	-3.88179	0.00116306	0.0653142	-0.94539	107686
ENSMUSG00000025787	Tgm4	-1.29757	1.04753	-3.87177	0.00118882	0.0663587	-0.806397	331046
ENSMUSG00000020234	Tektip1	0.629954	3.24071	3.8675	0.0012	0.0667739	-0.79351	432479
ENSMUSG00000002679	Med6	-0.709912	5.42551	-3.8592	0.00122199	0.066886	-0.963649	69792
ENSMUSG00000031231	Cox7b	-0.598357	8.58353	-3.86438	0.00120823	0.066886	-0.982009	66142
ENSMUSG00000035572	Dcaf10	-0.391804	5.09248	-3.85688	0.00122823	0.066886	-0.953493	242418
ENSMUSG00000044367	Slc16a13	0.75126	2.39215	3.85726	0.00122719	0.066886	-0.780556	69309
ENSMUSG00000063457	Rps15	-0.595868	10.4681	-3.86108	0.00121698	0.066886	-0.9853	20054
ENSMUSG00000092564	BC051226	-0.535107	5.20343	-3.85754	0.00122645	0.066886	-0.954704	NA
ENSMUSG00000093483	AA465934	-0.944069	3.47283	-3.85899	0.00122256	0.066886	-0.83088	NA
ENSMUSG00000041769	Ppp2r2d	-0.589151	7.00009	-3.85408	0.00123577	0.0670921	-1.00332	52432
ENSMUSG00000030319	Cand2	-0.717809	7.52047	-3.85048	0.00124554	0.0672196	-1.01159	67088
ENSMUSG00000044364	Tmem74b	0.470209	4.24038	3.84916	0.00124915	0.0672196	-0.897354	108832
ENSMUSG00000111905	Gm48045	-0.601137	5.89534	-3.84907	0.00124941	0.0672196	-1.0008	NA
ENSMUSG00000020099	Unc5b	0.808541	3.36589	3.83587	0.00128601	0.0689814	-0.854302	107449
ENSMUSG00000000581	C1d	-0.675107	8.03287	-3.83371	0.00129212	0.0691015	-1.04696	57316
ENSMUSG00000058600	Rpl30	-0.613568	8.87987	-3.83213	0.00129659	0.0691333	-1.04952	19946
ENSMUSG00000071753	Cdr1os	0.663102	3.27124	3.82725	0.00131054	0.0696692	-0.863813	331424
ENSMUSG00000036995	Asap3	1.20689	1.93595	3.82114	0.00132816	0.0701883	-0.861679	230837
ENSMUSG00000042564	Fam227a	0.734506	3.21437	3.82119	0.00132802	0.0701883	-0.876737	75729
ENSMUSG00000031818	Cox4i1	-0.644099	10.1462	-3.81923	0.00133375	0.0702756	-1.07412	12857
ENSMUSG00000033106	Slc7a6os	-0.633328	6.02148	-3.81246	0.00135367	0.0711152	-1.08128	66432
ENSMUSG00000073600	Prob1	1.29985	0.943733	3.80978	0.00136163	0.0713237	-0.97336	381148
ENSMUSG00000027170	Eif3m	-0.603924	7.98539	-3.80683	0.00137046	0.0713676	-1.1036	98221
ENSMUSG00000039043	Arpin	0.650166	3.61224	3.80784	0.00136741	0.0713676	-0.931306	70420
ENSMUSG00000016940	Kctd2	-0.611903	5.9262	-3.79762	0.00139837	0.0723917	-1.11166	70382
ENSMUSG00000036120	Rfxank	-0.506647	5.58089	-3.79396	0.00140961	0.0723917	-1.10765	19727
ENSMUSG00000036941	Elac1	-0.479171	3.87029	-3.79491	0.00140668	0.0723917	-0.991976	114615
ENSMUSG00000044894	Uqcrq	-0.543452	8.30284	-3.79109	0.00141849	0.0723917	-1.13661	22272
ENSMUSG00000059070	Rpl18	-0.468047	9.77621	-3.79132	0.0014178	0.0723917	-1.13377	19899
ENSMUSG00000060743	H3f3a	-0.57574	11.432	-3.79129	0.00141787	0.0723917	-1.12986	15078
ENSMUSG00000098087	Gm17750	-1.18881	7.43462	-3.79818	0.00139664	0.0723917	-1.12122	553095
ENSMUSG00000024844	Banf1	-0.537446	7.99359	-3.7883	0.0014272	0.0726288	-1.14263	23825
ENSMUSG00000020546	Stxbp4	0.807132	2.94243	3.78199	0.00144703	0.0731595	-0.942385	20913
ENSMUSG00000031644	Nek1	0.746904	4.1284	3.78108	0.00144992	0.0731595	-1.02371	18004
ENSMUSG00000046295	Ankle1	1.91136	0.165309	3.78265	0.00144495	0.0731595	-1.28644	234396
ENSMUSG00000002395	Use1	-0.570528	7.62075	-3.77848	0.00145819	0.0733697	-1.16329	67023
ENSMUSG00000027932	Slc27a3	0.448009	4.45397	3.77413	0.00147216	0.0734345	-1.07047	26568
ENSMUSG00000027937	Jtb	-0.561334	6.07189	-3.77599	0.00146619	0.0734345	-1.15889	23922
ENSMUSG00000031629	Cenpu	0.60412	2.01224	3.77413	0.00147216	0.0734345	-0.940946	71876
ENSMUSG00000052291	5330438D12Rik	-0.494249	3.77577	-3.77239	0.00147779	0.0734345	-1.03048	102633868
ENSMUSG00000074064	Mlycd	-0.58123	4.61193	-3.77169	0.00148004	0.0734345	-1.10399	56690
ENSMUSG00000012296	Tjap1	0.518777	3.52323	3.75048	0.00155039	0.0734429	-1.04758	74094
ENSMUSG00000018286	Psmb6	-0.593469	8.68523	-3.7529	0.0015422	0.0734429	-1.21652	19175
ENSMUSG00000020385	Clk4	-0.511184	6.12262	-3.7569	0.00152875	0.0734429	-1.19919	12750
ENSMUSG00000021326	Trim27	-0.481563	5.84577	-3.76458	0.00150328	0.0734429	-1.17918	19720
ENSMUSG00000022483	Col2a1	0.99488	3.24095	3.75013	0.00155158	0.0734429	-1.01865	12824
ENSMUSG00000025967	Eef1b2	-0.614337	10.099	-3.76553	0.00150014	0.0734429	-1.18729	55949
ENSMUSG00000027203	Dut	-0.493192	6.37724	-3.74854	0.00155702	0.0734429	-1.22121	110074
ENSMUSG00000030443	Zfp583	-0.942269	2.85069	-3.75735	0.00152724	0.0734429	-0.995824	213011
ENSMUSG00000031697	Orc6	-0.884554	5.64947	-3.75031	0.00155098	0.0734429	-1.20337	56452
ENSMUSG00000033166	Dis3	-0.519764	5.65213	-3.76119	0.00151446	0.0734429	-1.18084	72662
ENSMUSG00000036339	Tmem260	0.650756	3.60051	3.74815	0.00155833	0.0734429	-1.06101	218989
ENSMUSG00000036438	Calm2	-0.554605	11.3527	-3.76501	0.00150184	0.0734429	-1.18531	12314
ENSMUSG00000041577	Prelp	1.67526	1.14443	3.75625	0.00153095	0.0734429	-1.05895	116847
ENSMUSG00000045503	Sys1	-0.492478	4.55022	-3.76452	0.00150347	0.0734429	-1.11311	66460
ENSMUSG00000048578	Mlec	0.447487	5.96511	3.75184	0.00154579	0.0734429	-1.20495	109154
ENSMUSG00000062352	Itgb1bp1	-0.421562	5.96146	-3.74862	0.00155674	0.0734429	-1.21362	16413
ENSMUSG00000064030	Pym1	-0.625196	5.91325	-3.75126	0.00154776	0.0734429	-1.20781	78428
ENSMUSG00000074398	Gm15441	1.19466	5.42234	3.76322	0.00150774	0.0734429	-1.13865	NA
ENSMUSG00000108414	Snhg1	-0.816843	6.37924	-3.76077	0.00151586	0.0734429	-1.19272	NA
ENSMUSG00000023206	Il15ra	-1.54813	-0.841672	-3.74693	0.00156249	0.0734451	-1.36213	16169
ENSMUSG00000068749	Psma5	-0.527266	7.63317	-3.74052	0.00158458	0.074288	-1.24317	26442
ENSMUSG00000040721	Zfhx2	1.12073	4.9369	3.73696	0.00159699	0.0746739	-1.16538	239102
ENSMUSG00000009566	Fpgs	-0.562855	3.91674	-3.7344	0.00160597	0.0748978	-1.11793	14287
ENSMUSG00000003848	Nob1	-0.518724	5.33963	-3.73196	0.00161457	0.0749454	-1.22923	67619
ENSMUSG00000045996	Polr2k	-0.64074	5.09162	-3.73054	0.00161958	0.0749454	-1.21556	17749
ENSMUSG00000067274	Rplp0	-0.573301	11.2635	-3.73121	0.00161721	0.0749454	-1.25643	11837
ENSMUSG00000050947	Amigo1	0.467787	4.60426	3.72751	0.00163038	0.0752501	-1.17934	229715
ENSMUSG00000020153	Ndufs7	-0.585822	6.83801	-3.71645	0.00167032	0.0760181	-1.29233	75406
ENSMUSG00000021550	Qng1	0.636239	3.43984	3.71023	0.00169325	0.0760181	-1.11857	70153
ENSMUSG00000022774	Ncbp2	0.423765	5.68436	3.71409	0.00167898	0.0760181	-1.27738	68092
ENSMUSG00000026203	Dnajb2	0.615421	4.92367	3.71819	0.00166399	0.0760181	-1.22104	56812
ENSMUSG00000026377	Nifk	-0.527485	5.81038	-3.71251	0.0016848	0.0760181	-1.28684	67949
ENSMUSG00000030638	Sh3gl3	-0.517566	6.80844	-3.71745	0.00166667	0.0760181	-1.28978	20408
ENSMUSG00000037363	Letm2	0.8494	2.49832	3.71007	0.00169383	0.0760181	-1.06688	270035
ENSMUSG00000046330	Rpl37a	-0.467208	9.31875	-3.71747	0.00166661	0.0760181	-1.29009	19981
ENSMUSG00000059355	Wdr83os	-0.399107	5.40701	-3.72124	0.0016529	0.0760181	-1.25357	414077
ENSMUSG00000089665	Fcor	-0.612877	2.32399	-3.71212	0.00168623	0.0760181	-1.06434	100503924
ENSMUSG00000102344	9430053O09Rik	-0.62951	5.44087	-3.71141	0.00168888	0.0760181	-1.27192	NA
ENSMUSG00000013822	Elof1	-0.585309	6.96134	-3.70652	0.00170705	0.0761323	-1.31357	66126
ENSMUSG00000024579	Pcyox1l	0.565151	3.91158	3.70691	0.00170559	0.0761323	-1.16559	240334
ENSMUSG00000041881	Ndufa7	-0.588598	8.32197	-3.70518	0.00171207	0.0761323	-1.31728	66416
ENSMUSG00000050608	Micos10	-0.538499	7.13488	-3.70482	0.00171342	0.0761323	-1.3177	433771
ENSMUSG00000055660	Mettl4	0.759374	3.71965	3.70106	0.00172759	0.0765712	-1.16049	76781
ENSMUSG00000120807	Gm36629	-0.49647	5.78751	-3.6994	0.00173386	0.0766588	-1.3128	NA
ENSMUSG00000002228	Ppm1j	1.40615	-0.600841	3.69323	0.00175743	0.0767078	-1.5712	71887
ENSMUSG00000030720	Cln3	0.791345	2.65953	3.69351	0.00175635	0.0767078	-1.10305	12752
ENSMUSG00000030785	Cox6a2	-1.43255	-0.0696569	-3.69626	0.00174583	0.0767078	-1.30122	12862
ENSMUSG00000031971	Ccsap	-0.626141	4.36668	-3.69372	0.00175555	0.0767078	-1.24632	73420
ENSMUSG00000036620	Mgat4b	-0.342768	7.09056	-3.69126	0.00176503	0.0767078	-1.34615	103534
ENSMUSG00000044216	Kcnj4	-0.973506	3.39781	-3.69186	0.00176271	0.0767078	-1.16785	16520
ENSMUSG00000046442	Ppm1e	0.549362	6.37343	3.69276	0.00175926	0.0767078	-1.33625	320472
ENSMUSG00000058729	Lin9	-0.573676	3.13479	-3.68977	0.00177081	0.0767725	-1.15343	72568
ENSMUSG00000012405	Rpl15	-0.438891	9.80828	-3.68019	0.00180834	0.0769062	-1.36734	66480
ENSMUSG00000026181	Ppm1f	0.526164	4.05353	3.68253	0.00179909	0.0769062	-1.23389	68606
ENSMUSG00000028243	Ubxn2b	0.422989	4.72519	3.68305	0.00179706	0.0769062	-1.28692	68053
ENSMUSG00000037337	Map4k1	-0.464607	3.6775	-3.68127	0.00180408	0.0769062	-1.2047	26411
ENSMUSG00000081176	H3f3a-ps2	-1.04764	1.55937	-3.68305	0.00179703	0.0769062	-1.12057	NA
ENSMUSG00000085437	1700047A11Rik	1.33999	0.272827	3.6868	0.00178237	0.0769062	-1.32866	76604
ENSMUSG00000111080	Gm20300	0.561681	3.66943	3.68122	0.00180425	0.0769062	-1.19168	100504586
ENSMUSG00000120144	Gm56517	0.696561	2.74031	3.68267	0.00179856	0.0769062	-1.13313	NA
ENSMUSG00000028653	Trit1	-0.754566	4.78474	-3.67516	0.00182837	0.0775735	-1.31198	66966
ENSMUSG00000021302	Ggps1	-0.471941	5.80852	-3.67218	0.00184033	0.0777116	-1.3711	14593
ENSMUSG00000028234	Rps20	-0.461183	9.10486	-3.67244	0.00183929	0.0777116	-1.38508	67427
ENSMUSG00000000056	Narf	0.516081	6.26457	3.66275	0.00187871	0.0778888	-1.39704	67608
ENSMUSG00000019969	Psen1	0.537367	4.94476	3.66962	0.00185066	0.0778888	-1.32669	19164
ENSMUSG00000026339	Ccdc93	0.63268	4.12529	3.66152	0.00188377	0.0778888	-1.26672	70829
ENSMUSG00000031059	Ndufb11	-0.464332	7.37806	-3.6657	0.0018666	0.0778888	-1.40024	104130
ENSMUSG00000031970	Dbndd1	0.358255	5.54246	3.66344	0.00187586	0.0778888	-1.37566	72185
ENSMUSG00000047989	Ino80c	-0.668962	5.20437	-3.66734	0.00185994	0.0778888	-1.36034	225280
ENSMUSG00000048402	Gli2	1.16774	2.17525	3.66522	0.00186859	0.0778888	-1.14969	14633
ENSMUSG00000055078	Gabra5	-0.374596	6.21825	-3.66473	0.0018706	0.0778888	-1.39594	110886
ENSMUSG00000056014	A430033K04Rik	-0.754255	3.50461	-3.66224	0.0018808	0.0778888	-1.24096	243308
ENSMUSG00000003190	Bcl2l12	0.660759	2.51	3.65357	0.00191683	0.0780732	-1.18031	75736
ENSMUSG00000022354	Ndufb9	-0.620233	5.87442	-3.65503	0.00191072	0.0780732	-1.40905	66218
ENSMUSG00000027331	Knstrn	0.782415	3.61776	3.65759	0.00190006	0.0780732	-1.23897	51944
ENSMUSG00000036748	Cuedc2	-0.487409	8.81933	-3.6577	0.0018996	0.0780732	-1.4165	67116
ENSMUSG00000040913	Fbxw4	0.465968	4.12233	3.65594	0.0019069	0.0780732	-1.28409	30838
ENSMUSG00000055188	Rbm3os	-0.871559	7.35321	-3.65163	0.00192499	0.0780732	-1.42955	NA
ENSMUSG00000056919	Cep162	0.703614	2.36947	3.65323	0.00191828	0.0780732	-1.18129	382090
ENSMUSG00000074182	Znhit6	0.534014	3.39616	3.65102	0.00192757	0.0780732	-1.23694	229937
ENSMUSG00000113380	Gm48682	1.35781	1.28083	3.65269	0.00192052	0.0780732	-1.20896	NA
ENSMUSG00000020180	Snrpd3	-0.483425	7.15589	-3.6495	0.001934	0.0781565	-1.43397	67332
ENSMUSG00000021054	Sgpp1	-0.436545	5.02452	-3.64619	0.00194807	0.0783703	-1.39177	81535
ENSMUSG00000037995	Igsf9	0.870343	5.39465	3.64687	0.00194514	0.0783703	-1.38981	93842
ENSMUSG00000029348	Asphd2	-0.358032	6.3548	-3.64499	0.00195316	0.0783985	-1.43835	72898
ENSMUSG00000027881	Prpf38b	0.421894	5.27942	3.64031	0.00197331	0.0786768	-1.40972	66921
ENSMUSG00000071266	Zfp946	0.509986	4.5666	3.64225	0.00196492	0.0786768	-1.35326	74149
ENSMUSG00000079641	Rpl39	-0.445746	8.17702	-3.64131	0.00196895	0.0786768	-1.4515	67248
ENSMUSG00000002728	Naa20	-0.609124	6.58416	-3.63066	0.0020154	0.0789537	-1.4707	67877
ENSMUSG00000021843	Ktn1	0.363505	5.59919	3.62563	0.00203771	0.0789537	-1.45888	16709
ENSMUSG00000021963	Sap18	-0.430845	6.93397	-3.63176	0.00201056	0.0789537	-1.47062	20220
ENSMUSG00000021967	Mrpl57	-0.610011	6.97584	-3.6327	0.00200642	0.0789537	-1.46849	67840
ENSMUSG00000024767	Otub1	-0.404055	7.28942	-3.6287	0.00202406	0.0789537	-1.47785	107260
ENSMUSG00000025858	Get4	-0.769792	6.88912	-3.62605	0.00203585	0.0789537	-1.48218	67604
ENSMUSG00000028807	Zbtb8a	-0.603667	3.53222	-3.62707	0.0020313	0.0789537	-1.31045	73680
ENSMUSG00000036009	Mettl25	-0.816269	3.83102	-3.62731	0.00203022	0.0789537	-1.34258	216292
ENSMUSG00000047843	Bri3	-0.562599	7.4924	-3.62563	0.0020377	0.0789537	-1.48443	55950
ENSMUSG00000058881	Zfp516	0.677217	3.33982	3.62969	0.00201968	0.0789537	-1.27413	329003
ENSMUSG00000073676	Hspe1	-0.517958	8.51507	-3.63495	0.00199656	0.0789537	-1.46459	15528
ENSMUSG00000085882	2610507I01Rik	0.535357	4.35298	3.63102	0.0020138	0.0789537	-1.35537	NA
ENSMUSG00000107000	Gm43481	1.73789	-0.442374	3.62683	0.00203235	0.0789537	-1.62383	NA
ENSMUSG00000036985	Zdhhc9	0.678247	5.0702	3.61793	0.00207232	0.0799478	-1.43368	208884
ENSMUSG00000037570	Mcrs1	-0.363789	6.84809	-3.618	0.00207201	0.0799478	-1.49922	51812
ENSMUSG00000002379	Ndufa11	-0.570737	7.66881	-3.61374	0.00209144	0.0802966	-1.50944	69875
ENSMUSG00000028609	Magoh	-0.570534	6.00224	-3.6136	0.00209208	0.0802966	-1.49769	17149
ENSMUSG00000047793	Sned1	1.5312	2.90899	3.61299	0.00209485	0.0802966	-1.26709	208777
ENSMUSG00000102205	9430092D12Rik	-0.638269	5.03965	-3.61118	0.00210318	0.0804431	-1.46193	NA
ENSMUSG00000010538	Tsacc	-0.914524	0.59727	-3.60953	0.00211078	0.0804537	-1.32303	76927
ENSMUSG00000031813	Mvb12a	-0.589423	5.22117	-3.60917	0.00211246	0.0804537	-1.47865	73711
ENSMUSG00000071553	Cpa2	-0.661451	3.25026	-3.60693	0.00212284	0.0806769	-1.3249	232680
ENSMUSG00000001943	Vsig2	-0.853528	2.26456	-3.60459	0.00213371	0.0809179	-1.27292	57276
ENSMUSG00000039110	Mycbpap	2.09277	-0.594324	3.59845	0.00216257	0.0818385	-1.74045	104601
ENSMUSG00000030077	Chl1	0.477326	8.97058	3.5967	0.00217088	0.0819793	-1.5444	12661
ENSMUSG00000054723	Vmac	-0.496435	7.41545	-3.5918	0.00219428	0.0826883	-1.5553	106639
ENSMUSG00000028545	Bend5	-0.490128	5.8101	-3.58754	0.00221482	0.0832867	-1.54887	67621
ENSMUSG00000003873	Bax	-0.490015	6.3024	-3.58431	0.00223052	0.0835254	-1.56473	12028
ENSMUSG00000044912	Syt16	-0.367793	6.95138	-3.58501	0.00222709	0.0835254	-1.56869	238266
ENSMUSG00000027605	Acss2	0.586305	4.16922	3.57667	0.00226811	0.0835318	-1.44787	60525
ENSMUSG00000028495	Rps6	-0.41867	9.3718	-3.57729	0.00226502	0.0835318	-1.58413	20104
ENSMUSG00000032570	Atp2c1	0.42792	6.38234	3.58231	0.00224028	0.0835318	-1.56872	235574
ENSMUSG00000036864	Proser3	1.47014	1.93352	3.57781	0.00226246	0.0835318	-1.31728	333193
ENSMUSG00000057286	St6galnac2	-1.18772	3.97283	-3.57868	0.00225814	0.0835318	-1.44485	20446
ENSMUSG00000078684	5830417I10Rik	0.651322	4.13405	3.58011	0.0022511	0.0835318	-1.44055	NA
ENSMUSG00000085829	Gm4285	-0.717523	2.47211	-3.5774	0.00226447	0.0835318	-1.3335	NA
ENSMUSG00000095195	Gm3005	-0.759004	2.6568	-3.57828	0.00226013	0.0835318	-1.33919	100040870
ENSMUSG00000034614	Pik3ip1	-0.486997	4.91444	-3.57097	0.00229657	0.0835789	-1.54	216505
ENSMUSG00000038836	Agbl3	-0.488357	4.41852	-3.57082	0.00229732	0.0835789	-1.49958	76223
ENSMUSG00000041594	Tmtc4	0.464187	4.91534	3.57336	0.0022846	0.0835789	-1.52489	70551
ENSMUSG00000058454	Dhcr7	0.467966	5.35789	3.57079	0.00229746	0.0835789	-1.55513	13360
ENSMUSG00000071757	Zhx2	0.691583	3.73237	3.5731	0.00228586	0.0835789	-1.42501	387609
ENSMUSG00000106547	B230303O12Rik	-1.67148	-0.496776	-3.57203	0.00229125	0.0835789	-1.63005	NA
ENSMUSG00000001844	Zdhhc4	-0.467028	4.4052	-3.55554	0.00237536	0.0841838	-1.53182	72881
ENSMUSG00000014959	Gorasp2	-0.338465	6.53575	-3.55576	0.00237425	0.0841838	-1.62753	70231
ENSMUSG00000019767	Ccdc170	2.99482	-1.46135	3.55695	0.00236807	0.0841838	-2.27513	100504234
ENSMUSG00000027650	Tti1	0.739217	2.75348	3.5567	0.00236936	0.0841838	-1.38251	75425
ENSMUSG00000027886	Cfap276	1.57076	-0.812422	3.55653	0.00237022	0.0841838	-1.84403	75504
ENSMUSG00000031765	Mt1	-0.698817	4.86599	-3.56372	0.00233325	0.0841838	-1.55558	17748
ENSMUSG00000031838	Ifi30	-0.851334	2.58831	-3.55573	0.00237439	0.0841838	-1.383	65972
ENSMUSG00000037325	Bbs7	0.74488	3.37183	3.56211	0.00234148	0.0841838	-1.4123	71492
ENSMUSG00000039701	Usp53	-0.617348	3.61163	-3.56538	0.00232479	0.0841838	-1.43748	99526
ENSMUSG00000042410	Agps	0.514771	5.04887	3.56641	0.00231957	0.0841838	-1.55497	228061
ENSMUSG00000049124	Gm8186	-0.6759	6.30472	-3.5598	0.00235335	0.0841838	-1.61465	NA
ENSMUSG00000049288	Lix1l	0.499989	6.34585	3.5617	0.00234358	0.0841838	-1.61104	280411
ENSMUSG00000091537	Tma7	-0.523979	8.61765	-3.55784	0.00236345	0.0841838	-1.62609	66167
ENSMUSG00000029804	Herc3	0.607261	5.09195	3.55414	0.00238264	0.0842747	-1.57741	73998
ENSMUSG00000036986	Pml	0.994035	2.25254	3.55145	0.00239671	0.0846047	-1.36806	18854
ENSMUSG00000000127	Fer	0.777284	3.58487	3.54821	0.00241375	0.084708	-1.45663	14158
ENSMUSG00000019738	Polr2i	-0.582229	5.98984	-3.54729	0.0024186	0.084708	-1.637	69920
ENSMUSG00000027296	Itpka	-0.904413	2.42866	-3.54819	0.00241386	0.084708	-1.39558	228550
ENSMUSG00000030057	Cnbp	-0.688315	9.52074	-3.54784	0.00241573	0.084708	-1.64531	12785
ENSMUSG00000031993	Snx19	0.414591	4.67438	3.5456	0.00242757	0.0848558	-1.56262	102607
ENSMUSG00000023169	Slc38a1	0.525398	6.88317	3.5444	0.00243396	0.0849129	-1.6527	105727
ENSMUSG00000038717	Atp5mg	-0.755166	8.85413	-3.54294	0.00244174	0.0850184	-1.6569	27425
ENSMUSG00000026049	Tex30	-0.73491	3.47658	-3.54116	0.00245124	0.0851829	-1.48261	75623
ENSMUSG00000021113	Snapc1	0.471141	4.23541	3.5364	0.00247689	0.0857472	-1.54481	75627
ENSMUSG00000021917	Spcs1	-0.493874	7.32092	-3.53636	0.00247708	0.0857472	-1.67125	69019
ENSMUSG00000038855	Itpkb	0.745829	3.70062	3.53161	0.00250298	0.0864763	-1.50647	320404
ENSMUSG00000037896	Rcor1	0.51859	4.11596	3.53007	0.00251141	0.0866001	-1.54866	217864
ENSMUSG00000027447	Cst3	-0.56889	8.14075	-3.52632	0.00253207	0.0869251	-1.69234	13010
ENSMUSG00000032641	Gpr19	-0.477822	3.62933	-3.52571	0.00253544	0.0869251	-1.52282	14760
ENSMUSG00000033361	Prrg3	0.936136	4.18004	3.52676	0.00252962	0.0869251	-1.53576	208748
ENSMUSG00000105879	Gm6204	-0.880381	1.25139	-3.52442	0.00254261	0.0870041	-1.41898	NA
ENSMUSG00000042626	Shc1	0.725549	3.13404	3.52295	0.00255079	0.0871171	-1.47086	20416
ENSMUSG00000004100	Ppan	-0.461023	5.41432	-3.51375	0.00260259	0.0871273	-1.68326	235036
ENSMUSG00000019578	Ubxn6	-0.592149	7.64119	-3.50403	0.00265848	0.0871273	-1.73905	66530
ENSMUSG00000024217	Snrpc	-0.517746	7.03948	-3.51321	0.00260568	0.0871273	-1.71904	20630
ENSMUSG00000024913	Lrp5	0.55098	3.42907	3.50132	0.00267426	0.0871273	-1.54664	16973
ENSMUSG00000028172	Tacr3	1.14132	1.46575	3.52153	0.0025587	0.0871273	-1.43565	21338
ENSMUSG00000028936	Rpl22	-0.555251	8.7138	-3.50776	0.0026369	0.0871273	-1.73061	19934
ENSMUSG00000029283	Cdc7	0.614672	4.31597	3.50356	0.00266117	0.0871273	-1.62426	12545
ENSMUSG00000031558	Slit2	0.691106	4.3443	3.50069	0.00267791	0.0871273	-1.62518	20563
ENSMUSG00000031910	Has3	0.544961	4.90991	3.51423	0.00259984	0.0871273	-1.64283	15118
ENSMUSG00000034471	Caskin2	0.564056	3.75486	3.51898	0.00257301	0.0871273	-1.53816	140721
ENSMUSG00000037013	Ss18	0.52242	4.77724	3.50333	0.00266252	0.0871273	-1.66312	268996
ENSMUSG00000039640	Mrpl12	-0.575432	7.66764	-3.50476	0.00265425	0.0871273	-1.73753	56282
ENSMUSG00000041926	Rnpep	0.627602	4.68976	3.51156	0.00261508	0.0871273	-1.62098	215615
ENSMUSG00000054400	Cklf	0.846273	3.08635	3.511	0.0026183	0.0871273	-1.48596	75458
ENSMUSG00000059534	Uqcr10	-0.575642	7.47503	-3.50115	0.00267522	0.0871273	-1.74497	66152
ENSMUSG00000061607	Mdc1	0.604734	4.38372	3.51329	0.00260524	0.0871273	-1.60219	240087
ENSMUSG00000062691	Cebpzos	-0.485065	5.43665	-3.51754	0.00258115	0.0871273	-1.6786	68554
ENSMUSG00000063019	Manbal	-0.363926	5.75888	-3.50171	0.00267199	0.0871273	-1.72583	69161
ENSMUSG00000071064	Zfp827	0.508861	4.81558	3.50376	0.00266003	0.0871273	-1.65867	622675
ENSMUSG00000071324	Armc2	0.824194	2.23916	3.50435	0.0026566	0.0871273	-1.45893	213402
ENSMUSG00000073374	C030034I22Rik	-0.558291	3.0974	-3.50939	0.0026275	0.0871273	-1.50922	NA
ENSMUSG00000085946	AA387200	2.55102	0.135387	3.51475	0.00259691	0.0871273	-1.74866	102633593
ENSMUSG00000097320	Tmem147os	-0.492065	3.67669	-3.52059	0.00256397	0.0871273	-1.53561	NA
ENSMUSG00000103901	Gm37499	1.23866	0.37398	3.50764	0.00263755	0.0871273	-1.57105	NA
ENSMUSG00000109408	A930037H05Rik	1.26815	0.7853	3.50377	0.00265999	0.0871273	-1.53199	78439
ENSMUSG00000117822	Eef1a1-ps1	-0.725739	2.49188	-3.51818	0.0025775	0.0871273	-1.45757	NA
ENSMUSG00000021079	Timm9	-0.564088	5.66306	-3.4997	0.00268374	0.087158	-1.72633	30056
ENSMUSG00000022336	Eif3e	-0.629119	8.67314	-3.49645	0.00270288	0.0876205	-1.75428	16341
ENSMUSG00000039016	Timm8b	-0.480751	7.80783	-3.49372	0.002719	0.0879834	-1.76061	30057
ENSMUSG00000010376	Nedd8	-0.429718	7.30183	-3.48901	0.00274716	0.0880629	-1.77018	18002
ENSMUSG00000020441	2310033P09Rik	0.535551	3.41295	3.48774	0.00275479	0.0880629	-1.5715	67862
ENSMUSG00000020812	Snhg16	-1.02462	5.04931	-3.48939	0.00274487	0.0880629	-1.71431	66293
ENSMUSG00000026082	Rev1	-0.589675	5.60993	-3.48766	0.00275524	0.0880629	-1.75215	56210
ENSMUSG00000028971	Cort	-1.08021	1.24902	-3.48836	0.00275103	0.0880629	-1.48661	12854
ENSMUSG00000063531	Sema3e	0.846322	2.43674	3.49055	0.00273791	0.0880629	-1.49777	20349
ENSMUSG00000097793	Gm17259	-0.521669	5.58259	-3.48754	0.00275597	0.0880629	-1.74679	NA
ENSMUSG00000008668	Rps18	-0.536983	10.1353	-3.48112	0.00279489	0.0889881	-1.7833	20084
ENSMUSG00000046364	Rpl27a	-0.499593	10.039	-3.48124	0.00279417	0.0889881	-1.78336	26451
ENSMUSG00000032386	Trip4	0.419977	4.63821	3.47999	0.0028018	0.0890493	-1.69865	56404
ENSMUSG00000060862	Zbtb40	0.851956	2.50637	3.47863	0.00281014	0.0891557	-1.51988	230848
ENSMUSG00000032583	Mon1a	0.607208	3.36591	3.47535	0.00283034	0.0896375	-1.59273	72825
ENSMUSG00000086013	Gm15706	-0.538156	3.62073	-3.47278	0.00284631	0.0899837	-1.62197	100039495
ENSMUSG00000020873	Slc35b1	-0.384929	5.89626	-3.47161	0.00285355	0.0900532	-1.79248	110172
ENSMUSG00000051375	Pcdh1	0.595626	6.05513	3.47068	0.00285938	0.090078	-1.79404	75599
ENSMUSG00000014313	Cox6c	-0.47286	7.90117	-3.46978	0.00286501	0.0900966	-1.81057	12864
ENSMUSG00000006362	Cbfa2t3	0.626711	4.64192	3.46689	0.0028831	0.090189	-1.70978	12398
ENSMUSG00000021764	Ndufs4	-0.487199	7.65834	-3.4676	0.00287869	0.090189	-1.81511	17993
ENSMUSG00000030084	Plxna1	0.677902	7.48333	3.46848	0.00287316	0.090189	-1.81288	18844
ENSMUSG00000027674	Pex5l	-0.489175	3.74857	-3.46394	0.00290178	0.090299	-1.66083	58869
ENSMUSG00000036879	Phkb	0.776857	3.7714	3.46406	0.00290102	0.090299	-1.64314	102093
ENSMUSG00000048755	Mcat	-0.650381	5.04877	-3.46545	0.00289222	0.090299	-1.76925	223722
ENSMUSG00000050856	Atp5me	-0.567681	6.46536	-3.46263	0.00291005	0.0903988	-1.82085	11958
ENSMUSG00000020130	Tbc1d15	-0.584058	5.28629	-3.45961	0.00292932	0.0908396	-1.79582	66687
ENSMUSG00000001156	Mxd1	-0.487059	3.97556	-3.45778	0.00294108	0.0910459	-1.69407	17119
ENSMUSG00000025133	Ints4	0.475449	4.0248	3.45524	0.00295742	0.0913936	-1.69401	101861
ENSMUSG00000033220	Rac2	-1.09773	0.19136	-3.45426	0.00296371	0.0914296	-1.61977	19354
ENSMUSG00000002477	Snrpd1	-0.651157	7.21826	-3.44712	0.00301031	0.0919147	-1.85729	20641
ENSMUSG00000003421	Nosip	-0.368712	5.36105	-3.44956	0.0029943	0.0919147	-1.81891	66394
ENSMUSG00000022414	Tab1	-0.544367	4.75758	-3.44747	0.00300796	0.0919147	-1.78697	66513
ENSMUSG00000031029	Eif3f	-0.384059	7.76339	-3.44809	0.00300391	0.0919147	-1.85581	66085
ENSMUSG00000031812	Map1lc3b	-0.486672	9.05396	-3.44988	0.00299218	0.0919147	-1.85089	67443
ENSMUSG00000041426	Hibch	0.629844	3.70899	3.44834	0.00300227	0.0919147	-1.66707	227095
ENSMUSG00000031004	Mki67	1.02466	4.11051	3.44371	0.0030328	0.0922861	-1.71418	17345
ENSMUSG00000036932	Aifm1	0.450448	3.88155	3.44402	0.00303072	0.0922861	-1.70208	26926
ENSMUSG00000048814	Lonrf2	0.612164	6.81747	3.44195	0.00304447	0.0924834	-1.8656	381338
ENSMUSG00000006941	Eif1b	-0.670429	8.44721	-3.43198	0.00311143	0.0927818	-1.88898	68969
ENSMUSG00000027263	Tubgcp4	0.475301	5.16686	3.43588	0.00308505	0.0927818	-1.83191	51885
ENSMUSG00000033222	Ttf2	0.958279	1.68795	3.43817	0.00306967	0.0927818	-1.57876	74044
ENSMUSG00000035762	Tmem161b	-0.847739	5.13692	-3.43735	0.00307516	0.0927818	-1.83339	72745
ENSMUSG00000036850	Mrpl41	-0.64074	6.68893	-3.43335	0.00310211	0.0927818	-1.88387	107733
ENSMUSG00000041697	Cox6a1	-0.441131	8.5621	-3.43244	0.00310831	0.0927818	-1.88791	12861
ENSMUSG00000047496	Rnf152	0.957313	5.29131	3.43247	0.00310807	0.0927818	-1.83169	320311
ENSMUSG00000048960	Prex2	0.680025	2.90102	3.43265	0.00310687	0.0927818	-1.64233	109294
ENSMUSG00000074579	Lekr1	1.0186	1.28829	3.43922	0.00306263	0.0927818	-1.58873	624866
ENSMUSG00000079427	Mthfsl	-0.527054	3.94141	-3.43504	0.00309073	0.0927818	-1.73054	100039707
ENSMUSG00000101939	Gm28438	-1.06976	2.38092	-3.43545	0.00308796	0.0927818	-1.61018	NA
ENSMUSG00000039826	Trub2	-0.633742	5.82615	-3.42999	0.00312493	0.0930293	-1.87678	227682
ENSMUSG00000023967	Mrps18a	-0.417716	6.44613	-3.42803	0.00313839	0.093133	-1.89259	68565
ENSMUSG00000029780	Nt5c3	-0.519533	6.90548	-3.42579	0.00315375	0.093133	-1.90086	107569
ENSMUSG00000032299	Commd4	-0.447158	6.09488	-3.42492	0.0031597	0.093133	-1.89344	66199
ENSMUSG00000037242	Clic4	0.499784	5.51475	3.42683	0.00314656	0.093133	-1.86553	29876
ENSMUSG00000050213	Snip1	-0.536509	4.61929	-3.42791	0.00313919	0.093133	-1.81953	76793
ENSMUSG00000093930	Hmgcs1	0.478155	8.79872	3.42526	0.00315736	0.093133	-1.90279	208715
ENSMUSG00000006315	Tmem147	-0.438974	7.68241	-3.42204	0.00317964	0.0931923	-1.91004	69804
ENSMUSG00000029500	Pgam5	-0.449028	6.52443	-3.42316	0.00317187	0.0931923	-1.90424	72542
ENSMUSG00000032514	Ttc21a	1.47048	0.325005	3.42229	0.00317792	0.0931923	-1.74363	74052
ENSMUSG00000037742	Eef1a1	-0.504001	13.3864	-3.42039	0.00319108	0.0931923	-1.90129	13627
ENSMUSG00000082321	Gm14253	-1.62221	-0.742083	-3.42135	0.00318441	0.0931923	-1.86804	NA
ENSMUSG00000120748	Gm56658	-0.711555	3.6264	-3.42011	0.00319302	0.0931923	-1.73588	NA
ENSMUSG00000110344	Smim36	-0.524769	3.86567	-3.41749	0.00321135	0.0935746	-1.76658	121811722
ENSMUSG00000026150	Mff	-0.544659	8.82398	-3.41536	0.00322631	0.0937047	-1.92311	75734
ENSMUSG00000042328	Hps4	0.616077	3.66245	3.41592	0.00322236	0.0937047	-1.73445	192232
ENSMUSG00000019487	Trip10	0.752114	2.12994	3.41384	0.00323703	0.0938633	-1.63091	106628
ENSMUSG00000014547	Wdfy2	0.482813	3.90672	3.40928	0.00326937	0.0938865	-1.77183	268752
ENSMUSG00000035284	Vps13c	1.03736	4.07463	3.41227	0.00324815	0.0938865	-1.76526	320528
ENSMUSG00000037860	Aim2	-0.865844	1.32694	-3.40981	0.00326559	0.0938865	-1.63173	383619
ENSMUSG00000054000	Tusc1	-0.507342	5.37414	-3.40943	0.00326831	0.0938865	-1.9016	69136
ENSMUSG00000062619	2310039H08Rik	-0.564013	4.71468	-3.40955	0.00326746	0.0938865	-1.85853	67101
ENSMUSG00000070420	Zscan25	-0.55565	3.72388	-3.40983	0.00326543	0.0938865	-1.75677	666311
ENSMUSG00000020736	Nt5c	-0.632306	5.96985	-3.40755	0.00328171	0.0939389	-1.92794	50773
ENSMUSG00000044221	Grsf1	-0.51753	6.25262	-3.40771	0.00328061	0.0939389	-1.9334	231413
ENSMUSG00000000555	Itga5	0.945033	2.03585	3.40598	0.00329299	0.0940666	-1.64255	16402
ENSMUSG00000086841	2410006H16Rik	-0.718972	6.6371	-3.40546	0.0032967	0.0940666	-1.9417	NA
ENSMUSG00000021645	Smn1	-0.67709	5.29269	-3.40113	0.00332803	0.0942081	-1.91692	20595
ENSMUSG00000031860	Pbx4	-0.534822	3.72989	-3.40141	0.00332596	0.0942081	-1.7848	80720
ENSMUSG00000037815	Ctnna1	0.492447	5.00998	3.40315	0.00331336	0.0942081	-1.88647	12385
ENSMUSG00000041235	Chd7	0.755173	4.54769	3.40203	0.00332151	0.0942081	-1.84467	320790
ENSMUSG00000082045	Gm11585	-0.743837	4.23094	-3.40139	0.00332614	0.0942081	-1.83023	NA
ENSMUSG00000033054	Npat	-0.42374	3.83397	-3.39962	0.003339	0.094369	-1.80166	244879
ENSMUSG00000004328	Hif3a	0.85278	1.89406	3.39207	0.00339441	0.0944407	-1.66694	53417
ENSMUSG00000022490	Ppp1r1a	-0.438398	7.02976	-3.39343	0.00338438	0.0944407	-1.96862	58200
ENSMUSG00000023909	Paqr4	0.720316	4.56425	3.3978	0.00335224	0.0944407	-1.84538	76498
ENSMUSG00000024790	Sac3d1	-0.390313	4.73676	-3.39415	0.00337907	0.0944407	-1.89509	66406
ENSMUSG00000026875	Traf1	1.83624	-0.433458	3.39689	0.0033589	0.0944407	-1.99245	22029
ENSMUSG00000035890	Rnf126	-0.36918	6.09616	-3.39214	0.00339384	0.0944407	-1.96135	70294
ENSMUSG00000062960	Kdr	0.971313	4.43529	3.39615	0.00336432	0.0944407	-1.83404	16542
ENSMUSG00000087347	1700047K16Rik	-1.18222	0.422439	-3.39563	0.00336816	0.0944407	-1.70703	NA
ENSMUSG00000113536	Gm49327	-0.651197	2.7391	-3.39397	0.00338037	0.0944407	-1.71447	NA
ENSMUSG00000113902	Ndufb1	-0.537188	6.34388	-3.39599	0.00336551	0.0944407	-1.95804	102631912
ENSMUSG00000073627	C130036L24Rik	-0.737271	2.16753	-3.38992	0.00341035	0.0947367	-1.69039	NA
ENSMUSG00000037795	N4bp2	0.405824	4.94915	3.38828	0.00342259	0.0947841	-1.9117	333789
ENSMUSG00000056394	Lig1	0.429535	4.59191	3.38826	0.00342267	0.0947841	-1.87984	16881
ENSMUSG00000042354	Gnl3	-0.798465	5.58737	-3.38737	0.00342939	0.0948232	-1.95686	30877
ENSMUSG00000031284	Pak3	0.644429	6.88725	3.38554	0.00344303	0.0950533	-1.98363	18481
ENSMUSG00000027596	a	-2.40694	-0.0389977	-3.38295	0.00346253	0.0953028	-1.80211	50518
ENSMUSG00000087590	Epb41l4aos	-0.715754	5.23825	-3.38292	0.00346274	0.0953028	-1.94983	NA
ENSMUSG00000113389	Gm9512	-1.4758	-1.13225	-3.38159	0.00347286	0.0954343	-2.01336	NA
ENSMUSG00000054469	Lclat1	0.550585	3.54157	3.38037	0.00348208	0.0955406	-1.79243	225010
ENSMUSG00000034871	Fam151a	1.1164	0.265858	3.37833	0.0034976	0.0957593	-1.80177	230579
ENSMUSG00000050010	Shisa3	1.31683	2.82611	3.37791	0.00350077	0.0957593	-1.724	330096
ENSMUSG00000027639	Samhd1	0.59799	3.38905	3.37358	0.00353395	0.0959321	-1.78483	56045
ENSMUSG00000031939	Taf1d	-0.686445	5.4264	-3.37575	0.0035173	0.0959321	-1.97439	75316
ENSMUSG00000039382	Wdr45	-0.640729	2.66034	-3.37398	0.0035309	0.0959321	-1.75202	54636
ENSMUSG00000052593	Adam17	0.488425	3.9966	3.37381	0.00353225	0.0959321	-1.85625	11491
ENSMUSG00000065676	Snord42b	-1.7031	-0.885231	-3.37403	0.00353049	0.0959321	-1.95196	NA
ENSMUSG00000007892	Rplp1	-0.436142	10.3258	-3.37148	0.00355019	0.0962268	-2.01094	56040
ENSMUSG00000002767	Mrpl2	-0.59591	5.46638	-3.36359	0.00361173	0.0970414	-2.00461	27398
ENSMUSG00000021807	Rtraf	-0.496405	7.4873	-3.35987	0.0036411	0.0970414	-2.03912	68045
ENSMUSG00000022364	Tbc1d31	0.82607	1.78044	3.35933	0.00364543	0.0970414	-1.72733	210544
ENSMUSG00000028030	Tbck	0.412455	4.78963	3.3611	0.0036314	0.0970414	-1.9587	271981
ENSMUSG00000029790	Cep41	0.993272	2.72924	3.36018	0.00363865	0.0970414	-1.75373	83922
ENSMUSG00000031848	Lsm4	-0.469538	7.57287	-3.36582	0.00359427	0.0970414	-2.02687	50783
ENSMUSG00000036968	Cnpy4	0.56614	2.44553	3.36254	0.00362004	0.0970414	-1.74836	66455
ENSMUSG00000044600	Smim7	-0.399608	7.57748	-3.36651	0.00358885	0.0970414	-2.02544	66818
ENSMUSG00000055943	Emc7	-0.697107	6.67952	-3.36312	0.00361546	0.0970414	-2.02972	73024
ENSMUSG00000057406	Nsd2	0.380952	7.48587	3.36346	0.00361278	0.0970414	-2.03166	107823
ENSMUSG00000069744	Psmb3	-0.532701	7.10475	-3.364	0.00360852	0.0970414	-2.03005	26446
ENSMUSG00000120113	Fam120aos	-0.454248	5.44424	-3.35961	0.00364321	0.0970414	-2.00709	NA
ENSMUSG00000025730	Rab40c	-0.582025	5.98471	-3.35603	0.00367175	0.0970748	-2.03579	224624
ENSMUSG00000027677	Ttc14	0.597664	5.37108	3.35047	0.00371643	0.0970748	-2.01022	67120
ENSMUSG00000027777	Schip1	-0.722056	3.04937	-3.3493	0.00372596	0.0970748	-1.82693	30953
ENSMUSG00000030685	Kctd13	-0.395175	6.51232	-3.35222	0.00370231	0.0970748	-2.05125	233877
ENSMUSG00000035161	Ints6	0.629835	3.72395	3.35285	0.00369725	0.0970748	-1.87578	18130
ENSMUSG00000035629	Rubcn	0.580041	5.61343	3.35671	0.00366624	0.0970748	-2.01269	100502698
ENSMUSG00000038722	Bud31	-0.491308	7.30929	-3.35262	0.00369912	0.0970748	-2.05401	231889
ENSMUSG00000039934	Gsap	0.597498	3.62353	3.35411	0.00368712	0.0970748	-1.84988	212167
ENSMUSG00000040084	Bub1b	0.803451	2.93184	3.35009	0.00371951	0.0970748	-1.80101	12236
ENSMUSG00000040525	Cblc	-1.26827	0.97012	-3.35658	0.00366731	0.0970748	-1.7423	80794
ENSMUSG00000042462	Dctpp1	-0.438686	6.77757	-3.35291	0.00369677	0.0970748	-2.05154	66422
ENSMUSG00000063260	Syt10	-1.01341	0.867687	-3.3546	0.00368315	0.0970748	-1.7388	54526
ENSMUSG00000063882	Uqcrh	-0.51873	8.48118	-3.34902	0.00372821	0.0970748	-2.06136	66576
ENSMUSG00000107476	Zfp862-ps	0.58239	3.35658	3.35798	0.00365613	0.0970748	-1.82918	NA
ENSMUSG00000108231	Gm4045	-0.916717	2.3462	-3.35113	0.00371114	0.0970748	-1.76718	NA
ENSMUSG00000000811	Txnrd3	-0.498166	4.17481	-3.34423	0.0037673	0.0973828	-1.94598	232223
ENSMUSG00000009549	Srp14	-0.545383	8.06869	-3.34458	0.0037644	0.0973828	-2.07086	20813
ENSMUSG00000024165	Jpt2	0.429939	5.13352	3.34512	0.00376001	0.0973828	-2.01449	52009
ENSMUSG00000024914	Drap1	-0.515472	8.75628	-3.34631	0.00375023	0.0973828	-2.0666	66556
ENSMUSG00000037685	Atp8a1	0.83245	6.06596	3.34596	0.00375313	0.0973828	-2.04826	11980
ENSMUSG00000017737	Mmp9	0.964089	3.00473	3.33964	0.00380513	0.0975328	-1.81028	17395
ENSMUSG00000021905	Dph3	-0.439205	6.80956	-3.34054	0.00379767	0.0975328	-2.07733	105638
ENSMUSG00000060288	Ppih	-0.647162	5.64525	-3.33985	0.00380341	0.0975328	-2.05796	66101
ENSMUSG00000063439	B9d2	-0.7052	6.25606	-3.34213	0.00378458	0.0975328	-2.06838	232987
ENSMUSG00000079036	Alkbh1	-0.566114	4.86202	-3.33955	0.00380587	0.0975328	-2.01021	211064
ENSMUSG00000089889	0610040B10Rik	-0.797068	2.62913	-3.33966	0.00380492	0.0975328	-1.80877	NA
ENSMUSG00000015776	Med22	-0.462303	6.64338	-3.33845	0.00381496	0.0976258	-2.0809	20933
ENSMUSG00000035530	Eif1	-0.376937	8.43264	-3.33666	0.00382988	0.0978673	-2.08701	20918
ENSMUSG00000022105	Rb1	0.444161	4.96475	3.33307	0.00385991	0.0980234	-2.03022	19645
ENSMUSG00000032425	Zfp949	-0.496795	3.71017	-3.3333	0.00385803	0.0980234	-1.92459	71640
ENSMUSG00000042426	Dhx29	0.561579	4.55934	3.33266	0.00386342	0.0980234	-1.98871	218629
ENSMUSG00000063714	Sp3os	-0.482455	4.39927	-3.33494	0.00384429	0.0980234	-1.98054	100503849
ENSMUSG00000121226	6720407P12Rik	1.10892	1.63217	3.33385	0.00385335	0.0980234	-1.77462	NA
ENSMUSG00000075224	Lrrc55	0.654828	4.22175	3.33066	0.00388026	0.0983109	-1.95793	241528
ENSMUSG00000025173	Wdr45b	-0.464212	5.94233	-3.32765	0.00390574	0.0987021	-2.09335	66840
ENSMUSG00000036533	Cdc42ep3	-0.426754	5.22044	-3.3259	0.00392063	0.0987021	-2.06711	260409
ENSMUSG00000038393	Txnip	1.02324	7.00493	3.32356	0.00394063	0.0987021	-2.11025	56338
ENSMUSG00000039585	Myo9a	0.562749	5.57796	3.323	0.00394543	0.0987021	-2.0845	270163
ENSMUSG00000041268	Dmxl2	0.389481	6.81389	3.32679	0.00391309	0.0987021	-2.10564	235380
ENSMUSG00000045934	Mtmr11	0.53239	2.6016	3.32393	0.00393745	0.0987021	-1.83445	194126
ENSMUSG00000069678	Pcgf1	-0.665532	4.83662	-3.32488	0.0039294	0.0987021	-2.0398	69837
ENSMUSG00000071649	B3gat3	-0.495641	7.22772	-3.32398	0.00393708	0.0987021	-2.11327	72727
ENSMUSG00000087260	Lamtor5	-0.430612	6.6983	-3.32713	0.00391013	0.0987021	-2.10435	68576
ENSMUSG00000031349	Nsdhl	0.568645	5.41126	3.32202	0.00395392	0.0987761	-2.06962	18194
ENSMUSG00000025453	Nnt	-1.04536	0.361927	-3.32041	0.00396775	0.0989085	-1.8445	18115
ENSMUSG00000066043	Phactr4	0.73242	3.13265	3.31948	0.00397583	0.0989085	-1.88409	100169
ENSMUSG00000081049	Rps24-ps3	-0.892112	1.7115	-3.32007	0.00397069	0.0989085	-1.80263	NA
ENSMUSG00000045410	Akr1e1	0.444472	4.95261	3.31869	0.0039826	0.098939	-2.05137	56043
ENSMUSG00000026938	Fcna	-2.18098	-0.0371031	-3.31701	0.00399726	0.0991168	-1.91074	14133
ENSMUSG00000056174	Col8a2	2.44291	0.757828	3.31596	0.0040064	0.0991168	-1.88424	329941
ENSMUSG00000113841	Gm48701	1.40718	-0.513402	3.31637	0.00400277	0.0991168	-2.10687	NA
ENSMUSG00000027070	Lrp2	1.45732	0.0901846	3.31529	0.00401217	0.0991223	-1.93715	14725
ENSMUSG00000002846	Timmdc1	0.412691	4.18965	3.3138	0.00402523	0.0992609	-1.9958	76916
ENSMUSG00000006333	Rps9	-0.473524	10.7114	-3.31226	0.0040387	0.0993654	-2.13258	76846
ENSMUSG00000004815	Dgkq	0.925208	4.43562	3.30924	0.00406534	0.0998144	-2.01175	110524
ENSMUSG00000031979	Cog2	-0.871396	4.93942	-3.30767	0.0040793	0.0998144	-2.08636	76332
ENSMUSG00000036775	Decr2	0.381729	4.51377	3.30812	0.0040753	0.0998144	-2.03212	26378
ENSMUSG00000084936	Gm11583	0.378143	4.1817	3.30853	0.0040716	0.0998144	-2.00993	NA
ENSMUSG00000014470	Rnf166	-0.538055	4.39331	-3.30474	0.00410532	0.0999174	-2.05156	68718
ENSMUSG00000047260	Emc6	-0.441982	6.96149	-3.30414	0.00411074	0.0999174	-2.15354	66048
ENSMUSG00000059820	Nkapd1	-0.379084	6.36916	-3.30605	0.00409368	0.0999174	-2.14503	270156
ENSMUSG00000062846	Gm14176	-1.41754	-1.1833	-3.30405	0.00411148	0.0999174	-2.10813	NA
ENSMUSG00000108348	Pnma8c	0.792572	4.81102	3.30584	0.00409549	0.0999174	-2.05919	105247240
ENSMUSG00000027602	Map1lc3a	-0.455956	8.1238	-3.30122	0.00413692	0.10001	-2.16062	66734
ENSMUSG00000029469	Ift81	0.496776	4.72453	3.30276	0.00412309	0.10001	-2.06705	12589
ENSMUSG00000032599	Ip6k2	-0.450029	7.33368	-3.30113	0.00413768	0.10001	-2.16073	76500
ENSMUSG00000097816	Gm26811	0.650288	5.03069	3.30174	0.00413222	0.10001	-2.08695	NA
ENSMUSG00000015671	Psma2	-0.493039	7.78027	-3.30004	0.00414748	0.100111	-2.16314	19166
ENSMUSG00000021982	Cdadc1	-0.572494	5.23183	-3.2948	0.00419506	0.100742	-2.13181	71891
ENSMUSG00000028344	Invs	0.507628	3.25944	3.29603	0.00418382	0.100742	-1.93781	16348
ENSMUSG00000035285	Nat14	-0.505552	5.49743	-3.29576	0.00418631	0.100742	-2.14153	269854
ENSMUSG00000116121	Gm49486	-1.71435	-1.16955	-3.29468	0.00419616	0.100742	-2.1773	NA
ENSMUSG00000106499	Gm9403	1.44058	-0.686468	3.29327	0.00420898	0.100914	-2.1592	NA
ENSMUSG00000032290	Ptpn9	0.371229	5.2876	3.2918	0.00422244	0.101101	-2.13486	56294
ENSMUSG00000030956	Fam53b	0.731214	3.21754	3.28918	0.0042466	0.101291	-1.94945	77938
ENSMUSG00000052525	Spdya	-0.644092	2.69055	-3.2902	0.00423716	0.101291	-1.91166	70891
ENSMUSG00000054871	Tmem158	-0.386417	6.97375	-3.28777	0.00425965	0.101291	-2.18726	72309
ENSMUSG00000063428	Ddo	1.95352	-0.597023	3.28819	0.00425575	0.101291	-2.15935	70503
ENSMUSG00000070348	Ccnd1	0.837064	4.64808	3.28878	0.00425033	0.101291	-2.07844	12443
ENSMUSG00000076437	Selenoh	-0.52635	7.39389	-3.28726	0.0042644	0.101291	-2.18939	72657
ENSMUSG00000002900	Lamb1	0.593025	4.89211	3.28293	0.00430466	0.101565	-2.11593	16777
ENSMUSG00000026646	Suv39h2	-0.699968	3.85139	-3.28235	0.00431007	0.101565	-2.04007	64707
ENSMUSG00000036537	Rnf113a1	-0.634949	3.00661	-3.28323	0.00430187	0.101565	-1.96014	69942
ENSMUSG00000037949	Ano10	0.609952	3.70098	3.28335	0.0043008	0.101565	-1.99963	102566
ENSMUSG00000045328	Cenpe	0.932988	1.98136	3.28262	0.00430758	0.101565	-1.87725	229841
ENSMUSG00000073838	Tufm	0.465965	5.27217	3.28297	0.00430431	0.101565	-2.14978	233870
ENSMUSG00000002996	Hbp1	-0.414475	5.13672	-3.2804	0.00432845	0.101864	-2.15971	73389
ENSMUSG00000055239	Kcmf1	-0.564524	7.11294	-3.27903	0.00434129	0.101898	-2.20592	74287
ENSMUSG00000091021	Gm17300	-0.776911	4.08564	-3.27954	0.00433656	0.101898	-2.06576	NA
ENSMUSG00000010044	Zmynd10	1.14821	1.38565	3.27647	0.00436558	0.101941	-1.88318	114602
ENSMUSG00000030652	Coq7	-0.568929	4.61178	-3.27766	0.00435431	0.101941	-2.12808	12850
ENSMUSG00000038418	Egr1	0.994668	3.64707	3.27666	0.00436377	0.101941	-2.00008	13653
ENSMUSG00000097378	B230208H11Rik	-1.39286	0.338703	-3.27643	0.00436595	0.101941	-1.93738	320273
ENSMUSG00000001228	Uhrf1	0.992393	3.48381	3.2717	0.004411	0.10259	-1.99058	18140
ENSMUSG00000073888	Ccl27a	-0.488238	7.37743	-3.27192	0.00440894	0.10259	-2.22095	20301
ENSMUSG00000086421	Gm14091	0.915421	1.22057	3.27172	0.00441078	0.10259	-1.89194	NA
ENSMUSG00000021240	Abcd4	0.588638	2.86315	3.26572	0.00446873	0.102742	-1.9639	19300
ENSMUSG00000021731	Mrps30	-0.482484	5.83579	-3.2677	0.00444946	0.102742	-2.21259	59054
ENSMUSG00000029047	Pex10	0.541288	3.02526	3.26512	0.0044745	0.102742	-1.97859	668173
ENSMUSG00000029816	Gpnmb	-1.32108	0.0991112	-3.26449	0.00448067	0.102742	-1.9553	93695
ENSMUSG00000032469	Dbr1	-0.567504	4.82048	-3.27041	0.00442342	0.102742	-2.15523	83703
ENSMUSG00000038497	Tmco3	0.483978	3.93095	3.26507	0.00447503	0.102742	-2.0769	234076
ENSMUSG00000056260	Lrif1	-0.998544	4.39168	-3.26447	0.0044808	0.102742	-2.12295	321000
ENSMUSG00000060073	Psma3	-0.521984	8.77914	-3.26514	0.00447432	0.102742	-2.23449	19167
ENSMUSG00000071866	Ppia	-0.442159	11.3494	-3.26779	0.0044486	0.102742	-2.22269	268373
ENSMUSG00000110197	Gm45444	-0.462946	5.70941	-3.26609	0.0044651	0.102742	-2.21198	NA
ENSMUSG00000119977	Gm56496	-0.554722	3.54101	-3.26957	0.00443144	0.102742	-2.03169	NA
ENSMUSG00000035722	Abca7	0.837973	3.16924	3.26343	0.00449099	0.102844	-1.97811	27403
ENSMUSG00000038250	Usp38	-0.424808	5.05136	-3.26281	0.004497	0.102849	-2.18654	74841
ENSMUSG00000030268	Bcat1	0.439341	5.58241	3.2621	0.004504	0.102878	-2.21057	12035
ENSMUSG00000005802	Slc30a4	-0.532761	6.00256	-3.25547	0.00456922	0.103124	-2.24367	22785
ENSMUSG00000024664	Fads3	0.627433	4.83605	3.2596	0.00452849	0.103124	-2.15673	60527
ENSMUSG00000028998	Tomm7	-0.474741	6.98249	-3.25558	0.00456813	0.103124	-2.25371	66169
ENSMUSG00000032388	Spg21	-0.377576	6.1629	-3.25657	0.00455839	0.103124	-2.24458	27965
ENSMUSG00000033396	Spg11	0.49674	4.61842	3.25514	0.0045725	0.103124	-2.15539	214585
ENSMUSG00000038930	Rccd1	0.41669	4.15727	3.25569	0.00456705	0.103124	-2.11046	269955
ENSMUSG00000043020	Dnai3	1.64173	-0.519598	3.25787	0.00454553	0.103124	-2.20425	242253
ENSMUSG00000045064	Zc2hc1c	-0.853099	1.66192	-3.25889	0.00453546	0.103124	-1.91821	72350
ENSMUSG00000073821	8030451A03Rik	1.1824	3.28716	3.2573	0.00455116	0.103124	-1.9984	100504061
ENSMUSG00000117924	Tmem223	-0.490724	6.2763	-3.25752	0.00454899	0.103124	-2.24296	66836
ENSMUSG00000081476	Itpa-ps1	-0.564106	2.43409	-3.25407	0.00458315	0.103234	-1.97153	NA
ENSMUSG00000031493	Ggn	1.13478	-0.354166	3.25329	0.00459098	0.10328	-2.08308	243897
ENSMUSG00000003269	Cyth2	-0.452883	7.68628	-3.24911	0.00463275	0.103772	-2.26828	19158
ENSMUSG00000057219	Armc7	-0.531272	3.47899	-3.24951	0.00462873	0.103772	-2.06477	276905
ENSMUSG00000057766	Ankrd29	1.01773	2.31667	3.24952	0.00462866	0.103772	-1.95122	225187
ENSMUSG00000108806	Gm44729	-0.455045	5.11428	-3.24878	0.00463609	0.103772	-2.21731	NA
ENSMUSG00000044502	Bod1	-0.504398	7.51538	-3.24759	0.00464808	0.10391	-2.27135	69556
ENSMUSG00000051113	Garin5a	-0.700352	2.98587	-3.245	0.00467434	0.104106	-2.03271	75538
ENSMUSG00000059401	Mamld1	0.833715	2.76163	3.24603	0.0046639	0.104106	-1.98779	333639
ENSMUSG00000071645	Tut1	-0.517316	4.18825	-3.24503	0.00467403	0.104106	-2.15227	70044
ENSMUSG00000017299	Dnttip1	-0.367189	4.75248	-3.24084	0.0047167	0.104145	-2.21157	76233
ENSMUSG00000020844	Nxn	0.49721	4.33773	3.2413	0.00471201	0.104145	-2.1612	18230
ENSMUSG00000024258	Polr2d	-0.52393	7.32397	-3.24082	0.00471692	0.104145	-2.28506	69241
ENSMUSG00000029561	Oasl2	1.27959	-0.321483	3.24211	0.00470373	0.104145	-2.14756	23962
ENSMUSG00000032437	Stt3b	0.295966	6.67486	3.24378	0.00468672	0.104145	-2.27625	68292
ENSMUSG00000096795	Zfp433	-0.782367	1.36933	-3.24195	0.00470536	0.104145	-1.94147	73610
ENSMUSG00000101970	Chaserr	-0.628487	5.85338	-3.24193	0.00470561	0.104145	-2.26348	69170
ENSMUSG00000053835	H2-T24	1.85496	0.63118	3.23974	0.00472797	0.104261	-2.03606	15042
ENSMUSG00000038518	Jarid2	0.36518	5.26206	3.23608	0.00476564	0.104962	-2.24675	16468
ENSMUSG00000015290	Ubl4a	-0.344731	6.02156	-3.22934	0.00483588	0.105198	-2.29701	27643
ENSMUSG00000021775	Nr1d2	-0.823231	4.92241	-3.23135	0.00481479	0.105198	-2.24404	353187
ENSMUSG00000024843	Chka	-0.470538	5.72978	-3.22898	0.00483963	0.105198	-2.2888	12660
ENSMUSG00000027469	Tpx2	0.640902	3.53194	3.22827	0.00484707	0.105198	-2.10668	72119
ENSMUSG00000030204	Ddx47	-0.412591	5.56444	-3.23313	0.00479628	0.105198	-2.27629	67755
ENSMUSG00000031917	Nip7	-0.619115	6.53315	-3.22988	0.00483022	0.105198	-2.30366	66164
ENSMUSG00000037740	Mrps26	-0.602246	6.36093	-3.23419	0.00478521	0.105198	-2.29297	99045
ENSMUSG00000041718	Alg13	-0.483807	4.24003	-3.23152	0.0048131	0.105198	-2.17673	67574
ENSMUSG00000051639	Fbl-ps2	-0.457486	3.66567	-3.23276	0.00480012	0.105198	-2.11936	NA
ENSMUSG00000074865	Zfp934	0.756937	1.79184	3.22895	0.00483992	0.105198	-1.96933	77117
ENSMUSG00000089812	Gm15867	-0.965903	1.20342	-3.22836	0.00484612	0.105198	-1.96634	NA
ENSMUSG00000108880	Gm44560	0.576403	2.41201	3.22838	0.00484595	0.105198	-2.00864	NA
ENSMUSG00000024440	Pcdh12	1.19815	0.978657	3.22647	0.00486603	0.105475	-1.98726	53601
ENSMUSG00000045826	Ptprcap	-1.06257	-0.220851	-3.22594	0.00487161	0.105475	-2.07801	19265
ENSMUSG00000023330	Dtwd1	-0.822648	3.67543	-3.22462	0.00488563	0.105545	-2.1372	69185
ENSMUSG00000089197	Gm25767	-1.53914	0.16268	-3.22452	0.00488665	0.105545	-2.03465	NA
ENSMUSG00000061477	Rps7	-0.527851	10.5556	-3.22296	0.00490322	0.105775	-2.31712	20115
ENSMUSG00000000339	Rtca	-0.44689	6.14197	-3.22099	0.00492421	0.106064	-2.31744	66368
ENSMUSG00000030249	Abcc9	0.973285	3.2911	3.22014	0.00493335	0.106064	-2.07687	20928
ENSMUSG00000036022	Pabir2	0.781721	1.04219	3.22003	0.00493446	0.106064	-1.9899	78755
ENSMUSG00000114284	9630015K15Rik	-1.32643	-0.314116	-3.21763	0.00496024	0.106362	-2.08414	78569
ENSMUSG00000120346	Gm57353	-0.967884	0.933006	-3.21775	0.00495895	0.106362	-1.99013	NA
ENSMUSG00000002748	Baz1b	0.493978	5.87795	3.2167	0.00497021	0.106448	-2.31608	22385
ENSMUSG00000028842	Ago3	0.573049	3.7464	3.21385	0.00500104	0.10698	-2.147	214150
ENSMUSG00000028804	Csmd2	0.63598	5.5825	3.2116	0.00502556	0.107153	-2.31153	329942
ENSMUSG00000038298	Pdzk1	0.9097	2.40314	3.21145	0.00502711	0.107153	-2.02348	59020
ENSMUSG00000039671	Zmynd8	0.529622	5.85631	3.21253	0.00501539	0.107153	-2.32282	228880
ENSMUSG00000039328	Rnf122	0.490465	3.30016	3.20989	0.00504418	0.107389	-2.12242	68867
ENSMUSG00000026584	Scyl3	-0.700314	4.23809	-3.20927	0.005051	0.107406	-2.22611	240880
ENSMUSG00000078862	Gm14326	-0.678443	3.80711	-3.20852	0.00505916	0.107451	-2.18269	665211
ENSMUSG00000025766	D3Ertd751e	1.13088	0.891396	3.20503	0.00509761	0.10814	-2.02381	73852
ENSMUSG00000031617	Tmem184c	0.456725	4.7066	3.20382	0.00511095	0.108151	-2.27583	234463
ENSMUSG00000049882	Vcpkmt	-0.549612	4.75697	-3.2038	0.00511116	0.108151	-2.28584	207965
ENSMUSG00000071176	Arhgef10	0.564047	2.58183	3.20334	0.0051163	0.108151	-2.05921	234094
ENSMUSG00000016637	Ift27	-0.346359	5.85205	-3.20094	0.00514299	0.108278	-2.35149	67042
ENSMUSG00000018199	Ro60	0.561507	5.77761	3.202	0.00513117	0.108278	-2.34239	20822
ENSMUSG00000028343	Erp44	0.359885	4.79035	3.20083	0.00514421	0.108278	-2.28519	76299
ENSMUSG00000067780	Pi15	2.62372	-1.03556	3.20062	0.00514656	0.108278	-2.45869	94227
ENSMUSG00000029328	Hnrnpdl	-0.459711	9.08565	-3.19967	0.00515712	0.108372	-2.36865	50926
ENSMUSG00000008976	Gabpa	-0.298232	6.10997	-3.19719	0.00518497	0.108433	-2.36521	14390
ENSMUSG00000021981	Cab39l	0.686696	4.17389	3.1967	0.00519038	0.108433	-2.22835	69008
ENSMUSG00000043284	Tmem11	-0.52359	6.18086	-3.19776	0.00517852	0.108433	-2.36498	216821
ENSMUSG00000075706	Gpx4	-0.550183	8.63918	-3.19767	0.0051795	0.108433	-2.3735	625249
ENSMUSG00000097814	Panct2	1.16192	1.22517	3.19674	0.00519003	0.108433	-2.02766	329217
ENSMUSG00000025224	Gbf1	0.722024	5.73997	3.19515	0.0052079	0.108672	-2.34795	107338
ENSMUSG00000120303	4930500G05Rik	-1.19186	-0.0989945	-3.19338	0.00522789	0.108962	-2.08793	75037
ENSMUSG00000037234	Hook3	0.44986	5.4361	3.19267	0.00523596	0.109003	-2.34697	320191
ENSMUSG00000049760	Micos13	-0.468424	7.21871	-3.19	0.00526636	0.109508	-2.38933	224904
ENSMUSG00000019891	Dcbld1	-0.453636	4.62613	-3.18867	0.00528148	0.109695	-2.30734	66686
ENSMUSG00000021102	Glrx5	-0.439782	7.12937	-3.18693	0.00530144	0.109982	-2.39558	73046
ENSMUSG00000024906	Mus81	0.352766	4.36517	3.18598	0.00531233	0.11008	-2.27288	71711
ENSMUSG00000037376	Trmt6	-0.639461	5.33055	-3.1835	0.00534092	0.110544	-2.36714	66926
ENSMUSG00000018541	Cwc25	-0.392493	3.99635	-3.18003	0.00538129	0.111122	-2.25268	67480
ENSMUSG00000029465	Arpc3	-0.446839	8.29489	-3.18014	0.00538001	0.111122	-2.40989	56378
ENSMUSG00000002835	Chaf1a	-0.546844	7.32396	-3.1755	0.00543427	0.111188	-2.41935	27221
ENSMUSG00000013629	Cad	0.761449	5.06429	3.17602	0.00542819	0.111188	-2.3415	69719
ENSMUSG00000019961	Tmpo	0.321087	6.90078	3.17578	0.00543093	0.111188	-2.41747	21917
ENSMUSG00000028975	Pex14	-0.478275	5.26117	-3.1775	0.00541079	0.111188	-2.37621	56273
ENSMUSG00000033508	Asprv1	-1.44218	-0.0406604	-3.17637	0.005424	0.111188	-2.11863	67855
ENSMUSG00000033917	Gde1	-0.341453	6.79048	-3.17598	0.00542859	0.111188	-2.41684	56209
ENSMUSG00000041220	Elovl6	0.537054	5.49301	3.17844	0.00539974	0.111188	-2.37465	170439
ENSMUSG00000046675	Lyset	-0.484585	3.60711	-3.17692	0.00541756	0.111188	-2.23099	320351
ENSMUSG00000028756	Pink1	-0.324562	6.99244	-3.17315	0.005462	0.111627	-2.42354	68943
ENSMUSG00000024251	Thada	0.680643	2.87925	3.17082	0.00548963	0.11184	-2.14844	240174
ENSMUSG00000028034	Fubp1	0.414545	7.04896	3.16492	0.00556007	0.11184	-2.44009	51886
ENSMUSG00000028453	Fancg	0.728754	3.18914	3.16497	0.00555953	0.11184	-2.17705	60534
ENSMUSG00000032046	Abhd12	-0.383403	6.8	-3.16742	0.00553017	0.11184	-2.43448	76192
ENSMUSG00000032288	Imp3	-0.418948	5.14395	-3.16691	0.00553627	0.11184	-2.39001	102462
ENSMUSG00000047384	A730013G03Rik	1.23453	-0.400824	3.17049	0.00549354	0.11184	-2.27296	320952
ENSMUSG00000051669	AU021092	0.828607	2.48425	3.16602	0.00554697	0.11184	-2.1205	239691
ENSMUSG00000052837	Junb	-0.546352	5.93386	-3.16722	0.00553248	0.11184	-2.4217	16477
ENSMUSG00000053460	Ggcx	0.583352	2.75479	3.16647	0.00554154	0.11184	-2.14415	56316
ENSMUSG00000055065	Ddx17	0.767209	8.39017	3.16734	0.00553105	0.11184	-2.43616	67040
ENSMUSG00000060735	Rxfp3	0.994371	1.1113	3.16684	0.00553711	0.11184	-2.08296	239336
ENSMUSG00000070713	Hmgn2-ps	-0.355392	6.63404	-3.1661	0.0055459	0.11184	-2.43554	NA
ENSMUSG00000071562	Stfa1	-1.89194	-1.04246	-3.16595	0.00554777	0.11184	-2.35817	20861
ENSMUSG00000120986	Gm56873	-0.504141	6.40735	-3.17122	0.00548485	0.11184	-2.42251	NA
ENSMUSG00000024570	Rbfa	-0.383635	5.58037	-3.16369	0.00557491	0.111931	-2.41817	68731
ENSMUSG00000039001	Rps21	-0.445535	9.64391	-3.16341	0.00557835	0.111931	-2.44186	66481
ENSMUSG00000115422	4930452G13Rik	2.32668	-1.19416	3.16299	0.00558339	0.111931	-2.50564	102633266
ENSMUSG00000030770	Parva	0.658547	4.33134	3.15992	0.00562062	0.112551	-2.31427	57342
ENSMUSG00000022075	Rhobtb2	0.462931	5.614	3.15859	0.00563681	0.112623	-2.423	246710
ENSMUSG00000057322	Rpl38	-0.542182	8.57764	-3.15895	0.00563245	0.112623	-2.45298	67671
ENSMUSG00000022701	Ccdc191	0.889624	0.494389	3.156	0.00566851	0.113082	-2.13417	212153
ENSMUSG00000025203	Scd2	0.489175	9.21191	3.15259	0.00571045	0.113082	-2.46535	20250
ENSMUSG00000030323	Ift122	0.66034	4.65715	3.15393	0.00569387	0.113082	-2.35522	81896
ENSMUSG00000034867	Ankrd27	0.521314	4.33941	3.15504	0.00568018	0.113082	-2.32401	245886
ENSMUSG00000061099	Gapdhs	-0.391527	4.05717	-3.15503	0.00568039	0.113082	-2.31363	14447
ENSMUSG00000074252	Gm10654	-0.910861	2.12747	-3.15461	0.0056855	0.113082	-2.13928	665828
ENSMUSG00000075425	Gm13547	-1.5214	-1.11574	-3.15271	0.00570898	0.113082	-2.36861	NA
ENSMUSG00000118667	Ahnak2	1.34578	0.688873	3.15281	0.00570768	0.113082	-2.17015	100041194
ENSMUSG00000028136	Snx27	0.386332	6.42448	3.15154	0.00572341	0.113088	-2.46225	76742
ENSMUSG00000028692	Akr1a1	-0.377388	9.08351	-3.15157	0.00572305	0.113088	-2.46732	58810
ENSMUSG00000028945	Rheb	-0.306726	6.89268	-3.14984	0.00574452	0.11338	-2.47084	19744
ENSMUSG00000031627	Irf2	0.661749	1.62059	3.14918	0.00575265	0.113415	-2.11971	16363
ENSMUSG00000012848	Rps5	-0.461887	10.0615	-3.14436	0.00581289	0.113543	-2.47965	20103
ENSMUSG00000027679	Dnajc19	-0.371817	5.07851	-3.1455	0.00579858	0.113543	-2.42663	67713
ENSMUSG00000028096	Gpr89	0.46405	3.99931	3.1468	0.00578239	0.113543	-2.31231	67549
ENSMUSG00000028952	Zbtb48	-0.564777	3.98	-3.14586	0.00579409	0.113543	-2.32224	100090
ENSMUSG00000042613	Pbxip1	0.576543	4.01568	3.14409	0.00581637	0.113543	-2.32333	229534
ENSMUSG00000043671	Dpy19l3	0.431987	4.88448	3.14511	0.00580353	0.113543	-2.40426	233115
ENSMUSG00000063011	Msln	-1.70822	-1.04369	-3.14696	0.00578038	0.113543	-2.3642	56047
ENSMUSG00000087352	Gm12999	-0.437726	8.91868	-3.14755	0.00577304	0.113543	-2.4759	NA
ENSMUSG00000092558	Med20	0.608328	3.70104	3.14491	0.00580601	0.113543	-2.28867	56771
ENSMUSG00000029131	Dnajb6	-0.461316	8.56261	-3.14291	0.00583117	0.113569	-2.48584	23950
ENSMUSG00000050248	Evc2	1.06628	2.22498	3.14247	0.00583676	0.113569	-2.14632	68525
ENSMUSG00000120621	Gm57425	2.23572	0.422852	3.14253	0.00583594	0.113569	-2.22694	NA
ENSMUSG00000029648	Flt1	1.00078	3.69203	3.14086	0.00585706	0.11384	-2.27408	14254
ENSMUSG00000027582	Zgpat	0.394327	5.15263	3.13993	0.0058688	0.113944	-2.4339	229007
ENSMUSG00000079598	Clec2l	-0.483887	5.2922	-3.13883	0.00588284	0.113969	-2.45445	665180
ENSMUSG00000086770	Gm15351	1.83133	-0.975652	3.13913	0.00587902	0.113969	-2.48153	NA
ENSMUSG00000055323	Gm9967	-1.07475	1.33113	-3.13802	0.00589317	0.114045	-2.13009	NA
ENSMUSG00000008384	Sertad1	-0.904514	1.8839	-3.13663	0.00591081	0.114139	-2.15801	55942
ENSMUSG00000014426	Map3k4	0.350918	4.7993	3.13628	0.00591531	0.114139	-2.4146	26407
ENSMUSG00000020014	Cfap54	1.06894	1.45605	3.13613	0.0059172	0.114139	-2.13314	380654
ENSMUSG00000038208	Pgap3	-0.511628	2.47886	-3.13557	0.00592443	0.114156	-2.2006	320655
ENSMUSG00000025582	Nptx1	0.537337	3.87272	3.13415	0.00594266	0.114236	-2.32321	18164
ENSMUSG00000028532	Cachd1	0.911624	4.92438	3.13396	0.00594502	0.114236	-2.41592	320508
ENSMUSG00000054428	Atp5if1	-0.447961	9.03383	-3.13375	0.00594777	0.114236	-2.50391	11983
ENSMUSG00000028528	Dnajc6	0.45992	6.68442	3.13293	0.0059583	0.114315	-2.50311	72685
ENSMUSG00000058013	Septin11	0.521308	6.6487	3.13198	0.00597052	0.114426	-2.50411	52398
ENSMUSG00000001441	Npepps	0.419688	6.75246	3.1045	0.00633547	0.114758	-2.56185	19155
ENSMUSG00000002769	Gnmt	-1.55982	0.802471	-3.11182	0.00623618	0.114758	-2.1797	14711
ENSMUSG00000003680	Taf6l	0.482893	3.97405	3.12828	0.00601841	0.114758	-2.34584	225895
ENSMUSG00000004268	Emg1	-0.558465	7.20273	-3.12603	0.00604771	0.114758	-2.52029	14791
ENSMUSG00000005161	Prdx2	-0.41301	10.5281	-3.12284	0.00608964	0.114758	-2.5225	21672
ENSMUSG00000005483	Dnajb1	-0.443781	6.80807	-3.11473	0.00619712	0.114758	-2.54201	81489
ENSMUSG00000006392	Med8	-0.47235	5.48874	-3.10291	0.00635723	0.114758	-2.53819	80509
ENSMUSG00000008496	Pou2f2	0.607136	3.63405	3.10899	0.00627439	0.114758	-2.33884	18987
ENSMUSG00000018446	C1qbp	-0.408694	7.09742	-3.11826	0.00615014	0.114758	-2.536	12261
ENSMUSG00000019761	Krt10	-0.523856	3.95367	-3.10271	0.00636008	0.114758	-2.40772	16661
ENSMUSG00000019813	Cep57l1	0.637689	1.69168	3.12183	0.00610292	0.114758	-2.16627	103268
ENSMUSG00000022838	Eaf2	-1.26098	0.264517	-3.11289	0.00622181	0.114758	-2.1984	106389
ENSMUSG00000023089	Ndufa5	-0.506558	6.19706	-3.11562	0.00618523	0.114758	-2.53319	68202
ENSMUSG00000023307	Marchf5	-0.357088	6.52882	-3.10963	0.00626573	0.114758	-2.55087	69104
ENSMUSG00000024238	Zeb1	0.474073	5.21575	3.10215	0.00636773	0.114758	-2.51462	21417
ENSMUSG00000024826	Dpf2	0.380408	4.94058	3.12832	0.00601793	0.114758	-2.44348	19708
ENSMUSG00000024902	Mrpl11	-0.562269	7.30444	-3.10226	0.00636617	0.114758	-2.56897	66419
ENSMUSG00000025283	Sat1	-0.6125	5.95009	-3.1072	0.00629873	0.114758	-2.54516	20229
ENSMUSG00000027184	Caprin1	0.381078	8.36688	3.10851	0.00628093	0.114758	-2.55637	53872
ENSMUSG00000027620	Rbm39	-0.376203	7.91292	-3.12647	0.00604205	0.114758	-2.51992	170791
ENSMUSG00000027714	Exosc9	-0.454667	6.03511	-3.10524	0.0063254	0.114758	-2.55175	50911
ENSMUSG00000028857	Tmem222	-0.441418	6.00508	-3.12516	0.00605918	0.114758	-2.51077	52174
ENSMUSG00000030086	Chchd6	-0.415769	7.93821	-3.10205	0.00636902	0.114758	-2.56975	66098
ENSMUSG00000030224	Strap	-0.395854	7.95332	-3.11587	0.00618192	0.114758	-2.54153	20901
ENSMUSG00000030532	Hddc3	0.478749	4.07862	3.11841	0.00614809	0.114758	-2.37636	68695
ENSMUSG00000030591	Psmd8	-0.391411	7.81343	-3.12376	0.00607746	0.114758	-2.52547	57296
ENSMUSG00000031389	Arhgap4	1.28636	0.619387	3.11189	0.00623531	0.114758	-2.23836	171207
ENSMUSG00000031819	Emc8	-0.542083	9.05037	-3.12434	0.00606994	0.114758	-2.523	18117
ENSMUSG00000032115	Hyou1	0.372965	5.79531	3.12845	0.0060162	0.114758	-2.49339	12282
ENSMUSG00000032254	Kif23	0.77483	2.084	3.11621	0.00617736	0.114758	-2.19928	71819
ENSMUSG00000032376	Usp3	-0.668346	6.27208	-3.10666	0.00630608	0.114758	-2.55284	235441
ENSMUSG00000032407	U2surp	0.34409	6.0831	3.12674	0.00603851	0.114758	-2.5074	67958
ENSMUSG00000032717	Mdfi	0.71599	1.77846	3.10679	0.00630426	0.114758	-2.19818	17240
ENSMUSG00000032812	Arap1	0.645059	2.71292	3.1082	0.00628517	0.114758	-2.25303	69710
ENSMUSG00000034165	Ccnd3	0.479	4.14201	3.1213	0.00610989	0.114758	-2.38232	12445
ENSMUSG00000034259	Exosc4	-0.441336	5.9944	-3.10369	0.00634651	0.114758	-2.5537	109075
ENSMUSG00000034412	Tbc1d10a	-0.329092	4.63802	-3.11753	0.00615979	0.114758	-2.44834	103724
ENSMUSG00000038039	Gcc2	0.367087	4.64606	3.127	0.00603509	0.114758	-2.42663	70297
ENSMUSG00000038705	Gmeb2	-0.481191	4.80847	-3.10244	0.00636377	0.114758	-2.49002	229004
ENSMUSG00000039963	Ccdc40	0.687947	2.70183	3.11116	0.00624511	0.114758	-2.25473	207607
ENSMUSG00000040181	Fmo1	0.846002	2.75266	3.11076	0.00625053	0.114758	-2.24513	14261
ENSMUSG00000040888	Gfer	-0.411249	4.58232	-3.11122	0.00624426	0.114758	-2.46163	11692
ENSMUSG00000045962	Wnk1	0.612004	6.38462	3.11546	0.00618736	0.114758	-2.53274	232341
ENSMUSG00000047473	Zfp30	-0.542641	4.30712	-3.11403	0.00620653	0.114758	-2.43078	22693
ENSMUSG00000051586	Mical3	0.495131	6.08377	3.10744	0.00629546	0.114758	-2.54477	194401
ENSMUSG00000053317	Sec61b	-0.419389	6.73037	-3.10359	0.00634799	0.114758	-2.56417	66212
ENSMUSG00000054720	Lrrc8c	0.674196	3.26207	3.11144	0.00624137	0.114758	-2.29579	100604
ENSMUSG00000067586	S1pr3	0.603946	2.67622	3.12772	0.00602569	0.114758	-2.21318	13610
ENSMUSG00000071078	Nr2c2ap	-0.509586	5.54766	-3.116	0.00618018	0.114758	-2.51232	75692
ENSMUSG00000071253	Slc25a16	-0.464315	4.26164	-3.11059	0.00625274	0.114758	-2.43164	73132
ENSMUSG00000071550	Cfap44	1.04868	1.44257	3.12264	0.00609215	0.114758	-2.15733	212517
ENSMUSG00000073468	Sft2d1	-0.56588	5.06043	-3.10861	0.00627962	0.114758	-2.50292	106489
ENSMUSG00000073733	Cplane2	-0.825304	0.443586	-3.10174	0.00637328	0.114758	-2.20536	76166
ENSMUSG00000087535	Zmiz1os1	0.937026	2.8504	3.11603	0.00617974	0.114758	-2.23896	102634809
ENSMUSG00000091449	Gm10269	-0.942532	0.823877	-3.11589	0.00618166	0.114758	-2.1718	NA
ENSMUSG00000092203	1110038B12Rik	-0.596529	5.16835	-3.1195	0.0061336	0.114758	-2.48593	NA
ENSMUSG00000103469	Gm9910	1.23362	0.295526	3.10884	0.00627647	0.114758	-2.22383	NA
ENSMUSG00000108934	Gm44732	0.510755	5.83108	3.12143	0.00610821	0.114758	-2.50681	NA
ENSMUSG00000110996	Gm36251	-1.47866	2.67548	-3.12787	0.00602376	0.114758	-2.22195	102640100
ENSMUSG00000120695	BB187676	-0.728086	2.27545	-3.10216	0.0063675	0.114758	-2.24767	NA
ENSMUSG00000056755	Grm7	0.550897	4.19431	3.10083	0.00638589	0.114869	-2.42468	108073
ENSMUSG00000118651	Gm17315	-0.440759	3.53453	-3.10027	0.00639362	0.114892	-2.36882	102639145
ENSMUSG00000045327	6330549D23Rik	0.600857	2.84832	3.09887	0.00641292	0.115123	-2.2862	NA
ENSMUSG00000026154	Sdhaf4	-0.425167	5.08385	-3.09728	0.0064349	0.115286	-2.52362	68002
ENSMUSG00000029486	Mrpl1	-0.739141	4.24714	-3.09761	0.00643036	0.115286	-2.45327	94061
ENSMUSG00000024067	Dpy30	-0.432222	6.8771	-3.09484	0.00646886	0.115586	-2.58261	66310
ENSMUSG00000029404	Arl6ip4	-0.509356	5.21859	-3.09519	0.00646404	0.115586	-2.54219	65105
ENSMUSG00000032740	Ccdc88a	0.319185	6.69195	3.09469	0.00647105	0.115586	-2.58179	108686
ENSMUSG00000026185	Igfbp5	0.780802	6.68017	3.09335	0.00648978	0.115689	-2.58226	16011
ENSMUSG00000035824	Tk2	-0.360267	5.42091	-3.09339	0.00648917	0.115689	-2.55331	57813
ENSMUSG00000030796	Tead2	0.632592	4.14497	3.09147	0.00651606	0.116042	-2.44207	21677
ENSMUSG00000019179	Mdh2	-0.319783	7.90299	-3.08859	0.00655667	0.116351	-2.59717	17448
ENSMUSG00000020482	Ccdc117	-0.502758	4.70952	-3.08723	0.00657586	0.116351	-2.51907	104479
ENSMUSG00000029090	Adgra3	0.430435	5.2182	3.08735	0.00657428	0.116351	-2.54738	70693
ENSMUSG00000032244	Fem1b	0.443341	7.37589	3.08911	0.00654927	0.116351	-2.59583	14155
ENSMUSG00000041741	Pde3a	0.887367	2.81315	3.08962	0.00654214	0.116351	-2.29563	54611
ENSMUSG00000078786	Actmap	0.366185	4.20926	3.08701	0.00657904	0.116351	-2.44798	414069
ENSMUSG00000114995	Gm49284	1.13356	0.813129	3.08716	0.00657686	0.116351	-2.23734	NA
ENSMUSG00000005354	Txn2	-0.343676	6.31808	-3.08312	0.0066344	0.116495	-2.60196	56551
ENSMUSG00000020412	Ascc2	0.521939	4.24452	3.0834	0.00663039	0.116495	-2.46272	75452
ENSMUSG00000028106	Rprd2	-0.369089	5.37814	-3.08466	0.00661246	0.116495	-2.56648	75137
ENSMUSG00000040204	Pclaf	0.755724	4.64364	3.0843	0.00661763	0.116495	-2.4913	68026
ENSMUSG00000068748	Ptprz1	0.565556	8.27662	3.0833	0.00663183	0.116495	-2.60783	19283
ENSMUSG00000070469	Adamtsl3	1.12241	0.272695	3.08459	0.00661343	0.116495	-2.27935	269959
ENSMUSG00000074796	Slc4a11	-1.26198	-0.266015	-3.08278	0.00663937	0.116495	-2.31673	269356
ENSMUSG00000102234	Gm37885	0.474432	3.94866	3.08491	0.0066089	0.116495	-2.42329	NA
ENSMUSG00000030714	Sgf29	-0.415474	4.02642	-3.08113	0.00666291	0.116679	-2.46256	75565
ENSMUSG00000084111	Gm15710	-0.849696	0.794572	-3.08136	0.00665962	0.116679	-2.23178	NA
ENSMUSG00000026090	Cracdl	-0.768423	4.00974	-3.07959	0.00668513	0.116725	-2.46286	72097
ENSMUSG00000032131	Abcg4	0.692276	4.64435	3.07977	0.00668255	0.116725	-2.50018	192663
ENSMUSG00000044715	Gskip	-0.601104	4.29251	-3.08017	0.00667675	0.116725	-2.49685	66787
ENSMUSG00000026254	Eif4e2	-0.437498	6.9992	-3.07719	0.00671977	0.116823	-2.61931	26987
ENSMUSG00000031320	Rps4x	-0.380362	9.55532	-3.07861	0.00669918	0.116823	-2.61508	20102
ENSMUSG00000031950	Gabarapl2	-0.422366	8.07817	-3.07671	0.00672672	0.116823	-2.62125	93739
ENSMUSG00000039254	Pomt1	0.607043	3.94728	3.07746	0.0067158	0.116823	-2.43657	99011
ENSMUSG00000040035	Disp2	0.823042	6.39987	3.07719	0.00671976	0.116823	-2.60902	214240
ENSMUSG00000107962	Gm43980	1.61952	0.0226344	3.07648	0.00672999	0.116823	-2.3407	NA
ENSMUSG00000053390	Zfp952	-0.649935	4.34026	-3.07597	0.00673748	0.11684	-2.50733	240067
ENSMUSG00000028969	Cdk5	-0.416058	6.9464	-3.07443	0.00675979	0.116886	-2.62476	12568
ENSMUSG00000030742	Lat	-1.37644	0.135264	-3.07459	0.00675755	0.116886	-2.30112	16797
ENSMUSG00000037443	Cep85	0.517498	2.89048	3.07529	0.00674736	0.116886	-2.3398	70012
ENSMUSG00000041757	Plekha6	0.858537	4.94201	3.0738	0.00676901	0.116932	-2.53413	240753
ENSMUSG00000000194	Gpr107	0.336355	5.22376	3.06939	0.00683363	0.116954	-2.58699	277463
ENSMUSG00000018341	Il12rb2	0.79401	1.61184	3.06415	0.00691125	0.116954	-2.26855	16162
ENSMUSG00000018581	Dnah11	1.00645	0.484054	3.06986	0.00682666	0.116954	-2.28678	13411
ENSMUSG00000020088	Sar1a	-0.350028	7.13577	-3.06742	0.00686268	0.116954	-2.63979	20224
ENSMUSG00000020877	Scrn2	0.514924	2.79276	3.06854	0.00684611	0.116954	-2.34507	217140
ENSMUSG00000020895	Tmem107	0.765552	2.70506	3.06452	0.00690569	0.116954	-2.33507	66910
ENSMUSG00000022995	Enah	0.432882	6.66912	3.06692	0.00687014	0.116954	-2.63748	13800
ENSMUSG00000026005	Rpe	0.519903	4.44193	3.06897	0.00683981	0.116954	-2.51676	66646
ENSMUSG00000026281	Dtymk	-0.343369	7.18691	-3.06702	0.00686859	0.116954	-2.64041	21915
ENSMUSG00000027198	Ext2	-0.313235	5.52829	-3.07059	0.00681607	0.116954	-2.60564	14043
ENSMUSG00000027637	Rab5if	-0.393915	6.6188	-3.06755	0.00686081	0.116954	-2.63684	67388
ENSMUSG00000029066	Mrpl20	-0.482856	7.22896	-3.06994	0.00682558	0.116954	-2.63467	66448
ENSMUSG00000032666	1700025G04Rik	0.33382	5.46058	3.06394	0.0069143	0.116954	-2.60926	69399
ENSMUSG00000034586	Hid1	0.487039	5.28444	3.06854	0.00684611	0.116954	-2.58055	217310
ENSMUSG00000036745	Ttll7	0.423702	3.98447	3.06418	0.00691073	0.116954	-2.48223	70892
ENSMUSG00000038619	Ensa	-0.499437	7.54502	-3.06447	0.00690645	0.116954	-2.64619	56205
ENSMUSG00000041560	Nop53	-0.345531	6.68441	-3.06763	0.00685958	0.116954	-2.63737	68077
ENSMUSG00000042581	Thsd7b	0.465724	3.52327	3.06774	0.00685796	0.116954	-2.41639	210417
ENSMUSG00000042675	Ypel3	-0.321414	6.48502	-3.06895	0.00684005	0.116954	-2.63267	66090
ENSMUSG00000061787	Rps17	-0.369264	8.87208	-3.06434	0.00690834	0.116954	-2.64553	20068
ENSMUSG00000078578	Ube2d3	-0.492167	9.20024	-3.06575	0.00688744	0.116954	-2.64199	66105
ENSMUSG00000117725	Gm50240	0.527225	2.63303	3.06534	0.00689355	0.116954	-2.33671	NA
ENSMUSG00000022472	Desi1	0.597136	5.06885	3.06306	0.0069275	0.116956	-2.58125	28075
ENSMUSG00000062753	Smim29	-0.442587	6.14932	-3.06306	0.00692737	0.116956	-2.63714	106672
ENSMUSG00000025722	Wdr73	-0.462815	5.49552	-3.06163	0.00694883	0.117205	-2.6224	71968
ENSMUSG00000025498	Irf7	1.31664	-0.0625008	3.05898	0.00698849	0.117541	-2.39125	54123
ENSMUSG00000029401	Rilpl2	-0.611909	5.47409	-3.05953	0.00698031	0.117541	-2.62524	80291
ENSMUSG00000039089	L3mbtl3	0.531418	4.98516	3.05912	0.00698651	0.117541	-2.57793	237339
ENSMUSG00000024889	Rce1	-0.392853	4.38606	-3.05852	0.0069954	0.117546	-2.5434	19671
ENSMUSG00000060152	Pop5	-0.583908	5.10029	-3.05805	0.00700262	0.117557	-2.60629	117109
ENSMUSG00000023830	Igf2r	0.444883	4.90315	3.0567	0.0070229	0.117676	-2.58271	16004
ENSMUSG00000111828	D830035M03Rik	-0.715879	3.00505	-3.05713	0.00701638	0.117676	-2.3935	382114
ENSMUSG00000007564	Ppp2r1a	-0.290529	8.92505	-3.05535	0.00704332	0.11773	-2.66374	51792
ENSMUSG00000025656	Arhgef9	0.470659	5.54786	3.05541	0.0070425	0.11773	-2.62838	236915
ENSMUSG00000035649	Zcchc7	0.450237	4.0942	3.05475	0.00705246	0.11773	-2.50663	319885
ENSMUSG00000103651	Gm37206	0.398216	4.41609	3.05478	0.00705195	0.11773	-2.54575	NA
ENSMUSG00000091514	Gm17484	0.417819	3.71718	3.05364	0.00706932	0.117901	-2.47517	100503003
ENSMUSG00000030881	Arfip2	-0.277463	6.28686	-3.05196	0.00709493	0.118218	-2.66465	76932
ENSMUSG00000062761	Zfp512	0.312799	6.1145	3.05152	0.00710172	0.118221	-2.66006	269639
ENSMUSG00000003135	Cnot11	-0.498637	5.39847	-3.0489	0.00714176	0.118446	-2.64434	52846
ENSMUSG00000059518	Znhit1	-0.39271	6.7997	-3.04985	0.00712724	0.118446	-2.67388	70103
ENSMUSG00000097195	Snhg5	-0.623772	5.44835	-3.04906	0.0071393	0.118446	-2.64038	NA
ENSMUSG00000097415	AU020206	1.03777	1.08031	3.04905	0.00713946	0.118446	-2.29138	108167440
ENSMUSG00000004961	Syt5	-0.358451	7.0183	-3.04496	0.00720267	0.118466	-2.68487	53420
ENSMUSG00000018340	Anxa6	0.635886	4.88375	3.04706	0.0071702	0.118466	-2.5932	11749
ENSMUSG00000021621	Zcchc9	-0.51179	3.68137	-3.0456	0.00719272	0.118466	-2.49812	69085
ENSMUSG00000022247	Brix1	-0.553897	5.30537	-3.04434	0.00721222	0.118466	-2.64571	67832
ENSMUSG00000022512	Cldn1	1.42315	1.02935	3.04479	0.00720519	0.118466	-2.29604	12737
ENSMUSG00000022957	Itsn1	0.733996	7.15057	3.04368	0.00722254	0.118466	-2.68688	16443
ENSMUSG00000025420	Katnal2	0.790446	1.74891	3.04509	0.00720054	0.118466	-2.30629	71206
ENSMUSG00000026678	Rgs5	0.475511	6.47421	3.04757	0.00716223	0.118466	-2.67446	19737
ENSMUSG00000028643	Svbp	-0.451932	6.60607	-3.04371	0.00722203	0.118466	-2.68486	69216
ENSMUSG00000039860	Srrm3	0.517593	5.2341	3.04739	0.00716505	0.118466	-2.62147	58212
ENSMUSG00000047221	Fam185a	0.742059	3.35762	3.04421	0.00721428	0.118466	-2.42888	330050
ENSMUSG00000110016	Gm20751	-1.36559	0.208132	-3.04459	0.00720833	0.118466	-2.32833	622552
ENSMUSG00000042050	Dync2i1	0.583149	3.00686	3.0414	0.00725799	0.118938	-2.41659	217935
ENSMUSG00000032218	Ccnb2	0.626125	2.87011	3.04022	0.00727647	0.118962	-2.40805	12442
ENSMUSG00000039178	Tbc1d19	0.454662	4.18772	3.04002	0.00727947	0.118962	-2.54114	67249
ENSMUSG00000087174	5530601H04Rik	-0.610293	4.76493	-3.04032	0.00727489	0.118962	-2.62695	71445
ENSMUSG00000032553	Srprb	0.369468	4.86419	3.03941	0.00728918	0.119012	-2.61591	20818
ENSMUSG00000031924	Cyb5b	0.349021	6.80786	3.03826	0.00730712	0.119087	-2.6968	66427
ENSMUSG00000049401	Ogfr	-0.375631	6.81869	-3.03857	0.00730221	0.119087	-2.69718	72075
ENSMUSG00000087365	Mir503hg	1.36365	0.5087	3.03705	0.00732613	0.119288	-2.34618	NA
ENSMUSG00000001333	Sync	-0.845653	3.65119	-3.03361	0.00738059	0.119336	-2.51966	68828
ENSMUSG00000024480	Ap3s1	-0.371545	7.51789	-3.03187	0.00740827	0.119336	-2.71232	11777
ENSMUSG00000031090	Nadsyn1	0.794891	1.01966	3.03218	0.00740336	0.119336	-2.31842	78914
ENSMUSG00000032702	Kank1	0.812202	2.24552	3.03178	0.00740971	0.119336	-2.36908	107351
ENSMUSG00000034566	Atp5pd	-0.514182	8.72352	-3.03491	0.00735992	0.119336	-2.70548	71679
ENSMUSG00000037306	Man1c1	0.737894	3.70224	3.03349	0.00738245	0.119336	-2.49059	230815
ENSMUSG00000040006	Ginm1	-0.5581	4.41773	-3.03628	0.00733831	0.119336	-2.59351	215751
ENSMUSG00000066232	Ipo7	0.444637	6.60174	3.03305	0.0073894	0.119336	-2.70628	233726
ENSMUSG00000080727	C920021L13Rik	-0.59168	3.42611	-3.03471	0.00736309	0.119336	-2.48037	100042889
ENSMUSG00000085169	Gm10785	0.404035	5.10542	3.03273	0.0073946	0.119336	-2.64181	100038392
ENSMUSG00000097772	5430416N02Rik	-0.47345	4.45776	-3.03352	0.007382	0.119336	-2.59999	NA
ENSMUSG00000114702	Gm40828	-0.698193	1.66641	-3.03273	0.00739448	0.119336	-2.34793	NA
ENSMUSG00000120982	Gm56670	-0.452622	4.25118	-3.03139	0.00741589	0.119336	-2.58946	NA
ENSMUSG00000001930	Vwf	0.901226	4.15063	3.02737	0.0074802	0.119686	-2.55289	22371
ENSMUSG00000018821	Avpi1	-0.752487	4.10186	-3.02829	0.00746545	0.119686	-2.569	69534
ENSMUSG00000029649	Pomp	-0.43095	7.7121	-3.02728	0.00748163	0.119686	-2.72165	66537
ENSMUSG00000030894	Tpp1	0.710492	3.45476	3.02758	0.00747691	0.119686	-2.48063	12751
ENSMUSG00000045193	Cirbp	-0.463647	8.25854	-3.02854	0.0074615	0.119686	-2.71884	12696
ENSMUSG00000050989	Selenon	0.506513	4.77119	3.0271	0.00748456	0.119686	-2.62641	74777
ENSMUSG00000121247	Gm57404	0.611147	3.42268	3.02942	0.0074473	0.119686	-2.47725	NA
ENSMUSG00000024493	Lars1	0.554302	5.482	3.02582	0.00750513	0.119705	-2.68481	107045
ENSMUSG00000098332	Pigbos1	0.602579	2.08616	3.02578	0.00750588	0.119705	-2.36732	66364
ENSMUSG00000111474	Gm32926	0.772193	0.889011	3.02608	0.00750093	0.119705	-2.33475	102635639
ENSMUSG00000042729	Wdr74	-0.594601	5.69029	-3.02521	0.0075151	0.119737	-2.70525	107071
ENSMUSG00000072572	Slc39a2	1.04748	0.893014	3.02482	0.00752128	0.119737	-2.33814	214922
ENSMUSG00000013076	Amotl1	0.549275	4.59294	3.02153	0.0075747	0.11984	-2.62121	75723
ENSMUSG00000027669	Gnb4	-0.436004	6.78445	-3.02228	0.00756251	0.11984	-2.72992	14696
ENSMUSG00000031168	Ebp	0.648974	3.08154	3.02235	0.00756132	0.11984	-2.45463	13595
ENSMUSG00000037016	Frem2	0.577045	3.86585	3.02346	0.00754329	0.11984	-2.53873	242022
ENSMUSG00000038077	Kcna6	0.475931	5.38806	3.02311	0.00754905	0.11984	-2.68496	16494
ENSMUSG00000038697	Taf5l	-0.393713	4.78942	-3.02166	0.00757257	0.11984	-2.65473	102162
ENSMUSG00000075478	Slitrk1	0.398389	5.1489	3.02388	0.00753649	0.11984	-2.6731	76965
ENSMUSG00000042821	Snai1	-1.03227	0.227256	-3.02073	0.00758773	0.11994	-2.35874	20613
ENSMUSG00000024038	Ndufv3	-0.319289	7.01709	-3.02019	0.00759646	0.119972	-2.73484	78330
ENSMUSG00000047613	A430005L14Rik	-0.685007	5.15406	-3.01978	0.00760321	0.119972	-2.68675	97159
ENSMUSG00000041459	Tardbp	0.317015	7.37801	3.01879	0.00761948	0.120017	-2.73859	230908
ENSMUSG00000058240	Cryzl1	0.401069	6.46301	3.0189	0.00761765	0.120017	-2.73127	66609
ENSMUSG00000005262	Ufd1	-0.529036	6.84756	-3.01428	0.00769358	0.120195	-2.74635	22230
ENSMUSG00000005981	Trap1	0.406269	5.10307	3.01501	0.00768159	0.120195	-2.68119	68015
ENSMUSG00000015759	Cnih1	-0.591318	6.78626	-3.01548	0.00767372	0.120195	-2.7435	12793
ENSMUSG00000028926	Cdk14	0.451033	5.8224	3.01508	0.00768041	0.120195	-2.72435	18647
ENSMUSG00000029918	Mrps33	-0.376074	6.39269	-3.01401	0.00769805	0.120195	-2.74257	14548
ENSMUSG00000039096	Rsad1	0.446187	3.16378	3.01552	0.00767318	0.120195	-2.48285	237926
ENSMUSG00000041298	Katnal1	0.474754	4.50368	3.0143	0.00769328	0.120195	-2.6366	231912
ENSMUSG00000044533	Rps2	-0.307419	9.97198	-3.01643	0.00765813	0.120195	-2.74006	16898
ENSMUSG00000075266	Cenpw	-0.627583	3.94026	-3.01589	0.00766709	0.120195	-2.58607	66311
ENSMUSG00000097789	Ctxnd1	1.0751	-0.0548113	3.01693	0.00764991	0.120195	-2.41283	100039239
ENSMUSG00000025499	Hras	-0.4138	7.70375	-3.01099	0.00774809	0.120307	-2.75461	15461
ENSMUSG00000029701	Rbm28	0.456124	4.4807	3.01225	0.00772714	0.120307	-2.63132	68272
ENSMUSG00000035439	Haus8	0.58041	3.77201	3.01159	0.00773811	0.120307	-2.54645	76478
ENSMUSG00000050490	Psma5-ps	-1.51028	-0.912828	-3.01171	0.00773614	0.120307	-2.55602	NA
ENSMUSG00000074165	Zfp788	-0.38638	4.16138	-3.01073	0.00775237	0.120307	-2.61797	67607
ENSMUSG00000075701	Selenos	-0.576763	5.9127	-3.01187	0.00773354	0.120307	-2.73768	109815
ENSMUSG00000089832	Shkbp1	0.596093	3.84725	3.01115	0.00774548	0.120307	-2.55295	192192
ENSMUSG00000078787	Cyp2t4	-0.746699	1.43739	-3.00733	0.00780923	0.121084	-2.37952	384724
ENSMUSG00000031762	Mt2	-0.628933	4.55141	-3.00638	0.00782514	0.121225	-2.66389	17750
ENSMUSG00000109975	Gm19196	-0.795518	3.75444	-3.00562	0.00783799	0.121319	-2.58024	NA
ENSMUSG00000028312	Smc2	0.591723	3.90764	3.00164	0.00790511	0.122252	-2.59529	14211
ENSMUSG00000093904	Tomm20	-0.449797	8.62729	-3.00091	0.00791767	0.12234	-2.77437	67952
ENSMUSG00000036442	Thap11	-0.32287	4.86322	-3.00043	0.0079258	0.12236	-2.70798	59016
ENSMUSG00000024006	Stk38	0.489787	5.08882	2.9985	0.00795858	0.122696	-2.71324	106504
ENSMUSG00000085009	Gm12977	0.897357	0.940456	2.99834	0.00796131	0.122696	-2.38157	NA
ENSMUSG00000070705	Eid2b	-0.294961	5.78425	-2.99747	0.00797633	0.122822	-2.76363	434156
ENSMUSG00000006711	D130043K22Rik	0.752908	3.03384	2.99309	0.0080516	0.123086	-2.49385	210108
ENSMUSG00000014504	Srp19	-0.419579	6.05234	-2.99275	0.00805741	0.123086	-2.77943	66384
ENSMUSG00000017550	Atad5	-0.64264	3.45289	-2.99289	0.00805494	0.123086	-2.58392	237877
ENSMUSG00000020212	Mdm1	0.413662	4.36637	2.99293	0.00805434	0.123086	-2.65509	17245
ENSMUSG00000039983	Ccdc32	-0.609633	6.70594	-2.99315	0.00805048	0.123086	-2.78809	269336
ENSMUSG00000042425	Frmpd3	0.774974	2.78036	2.99459	0.00802562	0.123086	-2.47973	245643
ENSMUSG00000051242	Pcdhb9	-0.601335	4.09222	-2.99246	0.00806237	0.123086	-2.64945	93880
ENSMUSG00000055866	Per2	-0.562214	3.13455	-2.99346	0.00804523	0.123086	-2.52517	18627
ENSMUSG00000109536	9330162G02Rik	-0.555097	5.09741	-2.99308	0.00805163	0.123086	-2.7345	NA
ENSMUSG00000111964	Gm8942	-1.40142	-0.594068	-2.99485	0.00802121	0.123086	-2.49163	NA
ENSMUSG00000001552	Jup	0.541591	5.39146	2.98746	0.00814934	0.123323	-2.75777	16480
ENSMUSG00000005881	Ergic3	-0.462023	8.31007	-2.98699	0.00815761	0.123323	-2.80281	66366
ENSMUSG00000022759	Lrrc74b	1.42286	-0.692688	2.98672	0.00816228	0.123323	-2.56052	74685
ENSMUSG00000029141	Slc4a1ap	0.439529	3.85975	2.98641	0.00816767	0.123323	-2.62239	20534
ENSMUSG00000029642	Polr1d	-0.482079	7.35678	-2.98856	0.00813019	0.123323	-2.79968	20018
ENSMUSG00000030432	Rpl28	-0.347541	8.45775	-2.98745	0.00814947	0.123323	-2.80171	19943
ENSMUSG00000034088	Hdlbp	0.517371	6.4401	2.98922	0.00811856	0.123323	-2.79093	110611
ENSMUSG00000038540	Tmc3	0.722548	1.90127	2.98905	0.00812153	0.123323	-2.43011	233424
ENSMUSG00000092274	Neat1	1.35019	0.427176	2.98898	0.0081228	0.123323	-2.42355	66961
ENSMUSG00000092354	Gm20548	0.556099	3.34436	2.98803	0.00813945	0.123323	-2.56049	NA
ENSMUSG00000104253	Gm37174	-0.928031	1.64743	-2.98815	0.00813728	0.123323	-2.42101	NA
ENSMUSG00000107802	1700126G02Rik	0.605241	3.24019	2.98667	0.00816316	0.123323	-2.54635	NA
ENSMUSG00000120443	Gm57341	-1.32744	0.334282	-2.98991	0.00810662	0.123323	-2.40192	NA
ENSMUSG00000080797	Gm15760	-0.770342	0.587051	-2.98585	0.00817747	0.123367	-2.40159	NA
ENSMUSG00000024248	Cox7a2l	-0.462056	8.29325	-2.98465	0.00819854	0.123372	-2.8075	20463
ENSMUSG00000029703	Lrwd1	-0.420607	6.02096	-2.98503	0.00819187	0.123372	-2.79418	71735
ENSMUSG00000043190	Rfesd	-0.52724	4.17472	-2.98524	0.00818813	0.123372	-2.66707	218341
ENSMUSG00000031823	Zdhhc7	-0.344147	4.6679	-2.98361	0.00821691	0.123544	-2.72202	102193
ENSMUSG00000013701	Timm23	-0.511918	7.14302	-2.98321	0.00822397	0.123546	-2.81002	53600
ENSMUSG00000025630	Hprt1	-0.598509	6.86696	-2.98215	0.00824267	0.123619	-2.81102	15452
ENSMUSG00000039849	Pcif1	-0.355992	6.55239	-2.98219	0.00824188	0.123619	-2.80897	228866
ENSMUSG00000097290	1300002E11Rik	0.943944	1.12572	2.9814	0.00825589	0.123714	-2.40786	100043489
ENSMUSG00000029462	Vps29	-0.412439	8.48887	-2.98028	0.00827567	0.12381	-2.81619	56433
ENSMUSG00000029676	Pot1a	0.654916	3.36543	2.98025	0.0082762	0.12381	-2.58076	101185
ENSMUSG00000029782	Tmem209	0.487255	3.97424	2.97833	0.00831045	0.124115	-2.64292	72649
ENSMUSG00000039021	Ttc16	-0.476166	2.981	-2.97841	0.00830901	0.124115	-2.55377	338348
ENSMUSG00000051855	Mest	0.656039	5.29542	2.97699	0.00833434	0.124368	-2.76597	17294
ENSMUSG00000037991	Rmi2	1.24939	-0.652634	2.97554	0.00836016	0.124545	-2.52995	223970
ENSMUSG00000062198	2700097O09Rik	0.572964	2.8798	2.97555	0.00836007	0.124545	-2.52865	72658
ENSMUSG00000032512	Wdr48	0.35098	5.69939	2.97438	0.00838101	0.124751	-2.80309	67561
ENSMUSG00000022466	Rpap3	-0.378614	5.18782	-2.97341	0.00839855	0.124838	-2.78684	71919
ENSMUSG00000065990	Aurkaip1	-0.409897	6.27333	-2.97314	0.00840337	0.124838	-2.82327	66077
ENSMUSG00000120160	Gm56773	-0.788888	1.41051	-2.97289	0.00840779	0.124838	-2.43283	NA
ENSMUSG00000057969	Sema3b	1.01087	1.08634	2.97192	0.00842528	0.124994	-2.42431	20347
ENSMUSG00000047446	Arl4a	-0.536605	7.06038	-2.97098	0.00844239	0.125144	-2.83443	11861
ENSMUSG00000029538	Srsf9	0.332666	5.36169	2.97019	0.00845654	0.125249	-2.79383	108014
ENSMUSG00000020476	Dbnl	0.27275	6.395	2.96905	0.00847727	0.125271	-2.83279	13169
ENSMUSG00000024530	Prelid3a	-0.349681	4.64194	-2.96898	0.00847852	0.125271	-2.74938	225655
ENSMUSG00000038987	Cfap157	0.907262	0.43905	2.96857	0.00848602	0.125271	-2.45588	227736
ENSMUSG00000071637	Cebpd	-0.555239	3.27437	-2.96887	0.00848052	0.125271	-2.59765	12609
ENSMUSG00000025171	Ubtd1	0.35512	3.74568	2.96765	0.00850271	0.125413	-2.64226	226122
ENSMUSG00000033792	Atp7a	0.553994	2.40993	2.96655	0.00852271	0.125605	-2.50092	11977
ENSMUSG00000071662	Polr2g	-0.511947	6.41744	-2.96459	0.00855856	0.126029	-2.84277	67710
ENSMUSG00000072066	Zfp1008	0.522517	2.18948	2.96417	0.0085664	0.12604	-2.49223	211378
ENSMUSG00000049946	BC030500	0.499898	3.44274	2.96374	0.00857427	0.126052	-2.60898	234290
ENSMUSG00000026172	Bcs1l	0.539708	3.29317	2.96294	0.00858894	0.126063	-2.59202	66821
ENSMUSG00000029270	Dipk1a	-0.586603	6.95462	-2.96293	0.00858911	0.126063	-2.85042	67266
ENSMUSG00000058558	Rpl5	-0.479597	9.9673	-2.96172	0.00861134	0.126182	-2.85039	100503670
ENSMUSG00000070003	Ssbp4	-0.38491	6.62951	-2.96201	0.00860609	0.126182	-2.85007	76900
ENSMUSG00000118669	Arvcf	0.395704	5.98367	2.96126	0.00861988	0.126203	-2.83874	11877
ENSMUSG00000001440	Kpnb1	0.427696	7.19188	2.95881	0.00866526	0.126247	-2.85905	16211
ENSMUSG00000015126	Tsr3	-0.421982	5.49947	-2.95903	0.0086611	0.126247	-2.82891	68327
ENSMUSG00000027163	Commd9	-0.453114	5.7488	-2.96051	0.00863365	0.126247	-2.83758	76501
ENSMUSG00000033933	Vhl	-0.412932	6.80648	-2.95901	0.00866151	0.126247	-2.85761	22346
ENSMUSG00000087674	4930447M23Rik	1.12614	1.15071	2.95904	0.00866085	0.126247	-2.44649	108871
ENSMUSG00000103749	Pcdhgb5	0.767564	2.13823	2.96021	0.00863926	0.126247	-2.48081	93702
ENSMUSG00000013622	Atraid	-0.431666	6.1297	-2.95842	0.0086725	0.12625	-2.85137	381629
ENSMUSG00000004980	Hnrnpa2b1	0.409488	8.76575	2.95789	0.0086822	0.126281	-2.86109	53379
ENSMUSG00000022860	Chodl	1.11456	3.27961	2.95696	0.00869955	0.126281	-2.58056	246048
ENSMUSG00000023827	Agpat4	0.502672	4.56097	2.95602	0.00871709	0.126281	-2.75352	68262
ENSMUSG00000025374	Nabp2	-0.333265	5.9385	-2.95616	0.00871454	0.126281	-2.85198	69917
ENSMUSG00000027678	Ncoa3	0.418726	4.62034	2.95633	0.00871128	0.126281	-2.75472	17979
ENSMUSG00000073779	Lrp8os2	-0.972294	0.927257	-2.95648	0.00870847	0.126281	-2.45109	619295
ENSMUSG00000102062	Gm29246	-0.961539	0.658661	-2.95528	0.00873087	0.126378	-2.45455	74530
ENSMUSG00000045664	Cdc42ep2	0.565487	2.99888	2.95475	0.00874088	0.126381	-2.58392	104252
ENSMUSG00000031229	Atrx	0.386039	7.35564	2.9525	0.00878292	0.126823	-2.87219	22589
ENSMUSG00000031578	Mak16	-0.598591	5.59547	-2.95087	0.00881372	0.127109	-2.85107	67920
ENSMUSG00000052675	Zfp112	-0.719777	2.23785	-2.9507	0.0088169	0.127109	-2.5283	57745
ENSMUSG00000055839	Elob	-0.393297	8.03386	-2.94977	0.00883443	0.127156	-2.87792	67673
ENSMUSG00000061079	Zfp143	-0.60696	3.16861	-2.94992	0.00883171	0.127156	-2.63466	20841
ENSMUSG00000050288	Fzd2	0.465216	3.66971	2.94891	0.00885065	0.127287	-2.66742	57265
ENSMUSG00000012443	Kif11	0.747644	3.43365	2.94842	0.00886008	0.12732	-2.64824	16551
ENSMUSG00000026355	Mcm6	0.486971	4.6974	2.94703	0.00888631	0.127537	-2.78185	17219
ENSMUSG00000060703	Cd302	-0.767472	3.4391	-2.94687	0.00888943	0.127537	-2.66612	66205
ENSMUSG00000044676	Zfp612	0.541171	3.10183	2.94459	0.00893287	0.128057	-2.61358	234725
ENSMUSG00000026914	Psmd14	-0.615796	8.23804	-2.94081	0.00900535	0.128992	-2.89573	59029
ENSMUSG00000022389	Tef	-0.445952	5.55663	-2.94001	0.00902078	0.129006	-2.86761	21685
ENSMUSG00000027427	Polr3f	-0.35417	4.73309	-2.94008	0.00901951	0.129006	-2.81215	70408
ENSMUSG00000029878	Dbpht2	-0.628171	4.0112	-2.9393	0.00903448	0.129099	-2.73987	386753
ENSMUSG00000075592	Nynrin	0.523321	4.6566	2.93875	0.00904519	0.129149	-2.79606	277154
ENSMUSG00000026000	Lancl1	-0.452203	7.46951	-2.93825	0.00905478	0.129183	-2.90101	14768
ENSMUSG00000003970	Rpl8	-0.409325	10.4116	-2.93734	0.00907238	0.12928	-2.89809	26961
ENSMUSG00000119993	Gm32085	1.44088	-1.06704	2.93715	0.00907608	0.12928	-2.74247	NA
ENSMUSG00000005687	Bcas2	-0.41093	7.8022	-2.93649	0.00908888	0.129359	-2.90465	68183
ENSMUSG00000034243	Golgb1	0.553304	5.02442	2.93591	0.00910022	0.129417	-2.83503	224139
ENSMUSG00000027667	Zfp639	-0.514144	6.00645	-2.93381	0.00914112	0.129689	-2.89716	67778
ENSMUSG00000043535	Setx	0.552485	5.77542	2.93397	0.00913811	0.129689	-2.88543	269254
ENSMUSG00000107742	9530085L11Rik	1.92293	-1.30532	2.93429	0.00913176	0.129689	-2.81182	NA
ENSMUSG00000038233	Gask1a	1.3856	0.118408	2.93329	0.00915132	0.129731	-2.53829	245050
ENSMUSG00000042529	Kcnj12	1.26678	1.61173	2.93218	0.00917295	0.129831	-2.49919	16515
ENSMUSG00000085667	Gm12992	-0.324918	5.82949	-2.93243	0.0091682	0.129831	-2.89581	545681
ENSMUSG00000031445	Proz	0.641919	2.08303	2.93047	0.00920662	0.130203	-2.54892	66901
ENSMUSG00000055723	Rras2	-0.548704	5.51167	-2.92995	0.00921691	0.130203	-2.88814	66922
ENSMUSG00000071586	Gm10337	0.521401	2.48934	2.92974	0.00922104	0.130203	-2.57682	NA
ENSMUSG00000023723	Mrps23	-0.516158	6.48247	-2.92935	0.00922873	0.130208	-2.91464	64656
ENSMUSG00000023110	Prmt5	-0.396572	6.73148	-2.92588	0.00929727	0.130351	-2.92382	27374
ENSMUSG00000027502	Rtf2	-0.340944	5.93655	-2.92626	0.00928984	0.130351	-2.91123	66404
ENSMUSG00000028577	Plaa	-0.545161	6.69196	-2.92613	0.0092924	0.130351	-2.92328	18786
ENSMUSG00000029614	Rpl6	-0.335059	9.81511	-2.92706	0.00927397	0.130351	-2.92045	19988
ENSMUSG00000031540	Kat6a	0.636104	6.05128	2.92683	0.0092785	0.130351	-2.90743	244349
ENSMUSG00000039183	Nubp2	-0.52596	5.86421	-2.92713	0.00927264	0.130351	-2.90831	26426
ENSMUSG00000056735	A930024E05Rik	1.47843	0.792439	2.9267	0.00928097	0.130351	-2.51623	NA
ENSMUSG00000060147	Serpinb6a	-0.461714	6.19449	-2.92666	0.0092818	0.130351	-2.91535	20719
ENSMUSG00000044948	Cfap43	1.02556	0.768238	2.92465	0.00932172	0.130592	-2.50664	100048534
ENSMUSG00000021714	Cenpk	-0.55342	3.05725	-2.92227	0.00936925	0.130846	-2.66865	60411
ENSMUSG00000025228	Actr1a	-0.276534	8.43148	-2.91972	0.0094204	0.130846	-2.9379	54130
ENSMUSG00000026727	Rsu1	0.471162	3.95844	2.91972	0.00942042	0.130846	-2.74791	20163
ENSMUSG00000037493	Cib2	-0.414446	6.56407	-2.91974	0.00942015	0.130846	-2.93413	56506
ENSMUSG00000037946	Fgd3	0.782802	3.55482	2.92115	0.00939171	0.130846	-2.70226	30938
ENSMUSG00000075467	Dnlz	-0.386922	6.95836	-2.92013	0.00941212	0.130846	-2.93585	52838
ENSMUSG00000081534	Slc48a1	-0.309816	5.67875	-2.91993	0.00941631	0.130846	-2.91327	67739
ENSMUSG00000084911	Gm16185	1.06188	1.13798	2.92216	0.00937147	0.130846	-2.51055	NA
ENSMUSG00000085945	2310014F06Rik	1.37787	-1.08752	2.92316	0.00935146	0.130846	-2.76759	NA
ENSMUSG00000111496	Gm47483	1.38646	-0.850061	2.92003	0.00941417	0.130846	-2.70195	NA
ENSMUSG00000113149	Gm49383	-0.55418	3.19675	-2.91974	0.00942004	0.130846	-2.68852	NA
ENSMUSG00000040594	Ranbp17	-0.62324	2.92794	-2.91895	0.00943603	0.130961	-2.66841	66011
ENSMUSG00000026496	Parp1	0.502987	6.10079	2.91754	0.00946449	0.130981	-2.92911	11545
ENSMUSG00000039656	Rxrb	-0.347021	6.61143	-2.91825	0.00945005	0.130981	-2.93776	20182
ENSMUSG00000045251	Zfp688	-0.498781	3.53204	-2.91742	0.0094668	0.130981	-2.72881	69234
ENSMUSG00000048546	Tob2	-0.428824	3.57351	-2.91752	0.00946474	0.130981	-2.73812	57259
ENSMUSG00000040139	9430038I01Rik	-0.57642	3.46422	-2.91679	0.00947966	0.131035	-2.71089	77252
ENSMUSG00000044629	Cnrip1	-0.366578	6.65914	-2.9165	0.00948538	0.131035	-2.94188	380686
ENSMUSG00000057363	Uxs1	-0.637854	4.69327	-2.91532	0.00950945	0.131246	-2.86684	67883
ENSMUSG00000102495	Gm26524	-0.477531	4.09395	-2.91502	0.00951535	0.131246	-2.79537	NA
ENSMUSG00000018750	Zbtb4	0.615319	3.86352	2.91339	0.00954853	0.131542	-2.75655	75580
ENSMUSG00000027187	Cat	0.406597	5.54515	2.91325	0.00955153	0.131542	-2.91539	12359
ENSMUSG00000042599	Kdm7a	0.50225	3.69519	2.91068	0.00960409	0.132163	-2.74737	338523
ENSMUSG00000051721	Wdcp	0.732909	2.02566	2.909	0.00963846	0.132534	-2.58157	238037
ENSMUSG00000000743	Chmp1a	-0.298096	7.06307	-2.90618	0.00969658	0.132541	-2.96461	234852
ENSMUSG00000004113	Cacna1b	0.700852	6.23945	2.90633	0.00969359	0.132541	-2.95033	12287
ENSMUSG00000013415	Igf2bp1	0.957701	2.62428	2.90759	0.0096675	0.132541	-2.61246	140486
ENSMUSG00000025872	Thoc3	-0.386322	5.23984	-2.90467	0.00972802	0.132541	-2.92285	73666
ENSMUSG00000030681	Mvp	-0.746036	1.90323	-2.90827	0.00965345	0.132541	-2.59264	78388
ENSMUSG00000034342	Cbl	0.484148	5.28384	2.90496	0.00972197	0.132541	-2.91892	12402
ENSMUSG00000036309	Skp1	-0.474516	9.93354	-2.90733	0.00967286	0.132541	-2.9596	21402
ENSMUSG00000040548	Tex2	0.693446	4.82857	2.90528	0.00971523	0.132541	-2.87282	21763
ENSMUSG00000079470	Utp14b	0.651093	3.16296	2.90694	0.00968099	0.132541	-2.67955	195434
ENSMUSG00000085208	Brip1os	0.491419	4.77625	2.9058	0.00970455	0.132541	-2.87759	74038
ENSMUSG00000108435	Gm45051	-0.68481	2.14466	-2.90498	0.00972149	0.132541	-2.60913	NA
ENSMUSG00000120814	Gm56660	0.530047	3.18578	2.90484	0.00972431	0.132541	-2.70388	NA
ENSMUSG00000026107	Nabp1	0.790856	1.53788	2.90387	0.00974456	0.132565	-2.55448	109019
ENSMUSG00000052934	Fbxo31	-0.337579	6.45609	-2.90403	0.00974125	0.132565	-2.96557	76454
ENSMUSG00000121134	Gm57446	0.402191	3.90212	2.90314	0.00975972	0.132569	-2.7849	NA
ENSMUSG00000025508	Rplp2	-0.405195	8.77243	-2.90185	0.00978664	0.132833	-2.97319	67186
ENSMUSG00000026755	Arpc5l	-0.500793	7.0336	-2.8976	0.0098757	0.133839	-2.98151	74192
ENSMUSG00000030649	Anapc15	-0.321309	5.11904	-2.89794	0.00986847	0.133839	-2.9258	75430
ENSMUSG00000054659	Pm20d2	-0.623536	2.21322	-2.89574	0.009915	0.13427	-2.64125	242377
ENSMUSG00000019774	Mtrf1l	0.635109	2.19242	2.89419	0.00994783	0.134391	-2.62642	108853
ENSMUSG00000019892	Lrriq1	1.54447	-0.381972	2.89418	0.00994802	0.134391	-2.65905	74978
ENSMUSG00000029624	Ptcd1	-0.403893	6.20705	-2.89389	0.00995404	0.134391	-2.98144	71799
ENSMUSG00000100215	Gm8292	-1.01997	1.26838	-2.8941	0.00994966	0.134391	-2.57697	NA
ENSMUSG00000020733	Nherf1	0.383692	5.0132	2.89261	0.00998128	0.134555	-2.92018	26941
ENSMUSG00000035329	Fbxo33	-0.425725	4.17248	-2.89262	0.00998106	0.134555	-2.84562	70611
ENSMUSG00000085241	Snhg3	-0.719947	2.41606	-2.8915	0.0100051	0.134774	-2.66042	399101
ENSMUSG00000027966	Col11a1	0.746763	3.82512	2.89101	0.0100154	0.134812	-2.77808	12814
ENSMUSG00000027651	Rprd1b	-0.409702	3.99105	-2.88901	0.0100582	0.134911	-2.83659	70470
ENSMUSG00000032332	Col12a1	0.753243	3.46783	2.88897	0.010059	0.134911	-2.74468	12816
ENSMUSG00000033793	Atp6v1h	-0.375261	7.0363	-2.8902	0.0100326	0.134911	-2.99645	108664
ENSMUSG00000043909	Trp53bp1	0.353356	7.20188	2.8889	0.0100605	0.134911	-2.99928	27223
ENSMUSG00000045411	2410002F23Rik	-0.373173	7.15681	-2.88985	0.0100402	0.134911	-2.99747	668661
ENSMUSG00000021606	Ndufs6	-0.421384	6.90483	-2.88687	0.0101042	0.135395	-3.00232	407785
ENSMUSG00000040374	Pex2	-0.584236	5.87656	-2.88568	0.0101298	0.135535	-2.99069	19302
ENSMUSG00000053559	Smagp	-1.13015	0.103869	-2.88588	0.0101254	0.135535	-2.58719	207818
ENSMUSG00000062611	Rps3a2	-0.938943	1.64207	-2.8831	0.0101856	0.136179	-2.61465	NA
ENSMUSG00000097535	Gm26592	-0.485828	4.28227	-2.88058	0.0102405	0.136811	-2.88695	NA
ENSMUSG00000056608	Chd9	0.409919	5.08895	2.88017	0.0102495	0.136828	-2.9505	109151
ENSMUSG00000120372	Gm57122	-1.92564	-1.06608	-2.87854	0.0102851	0.137201	-2.71581	NA
ENSMUSG00000054823	Nsd3	0.314429	6.01888	2.87764	0.0103046	0.137359	-3.00761	234135
ENSMUSG00000049036	Tmem121	-0.39196	5.68947	-2.87647	0.0103305	0.137601	-3.00345	69195
ENSMUSG00000014769	Psmb1	-0.416816	7.79422	-2.87469	0.0103696	0.137863	-3.02821	19170
ENSMUSG00000081519	Gm13331	-0.748687	0.953426	-2.87477	0.0103678	0.137863	-2.59614	NA
ENSMUSG00000104040	Gm37563	1.18603	0.066835	2.87453	0.0103733	0.137863	-2.63669	NA
ENSMUSG00000019122	Ccl9	-0.68313	1.85612	-2.87318	0.0104031	0.13795	-2.64338	20308
ENSMUSG00000028149	Rap1gds1	0.549342	5.97082	2.87337	0.0103988	0.13795	-3.01054	229877
ENSMUSG00000059540	Tcea2	-0.430289	4.41474	-2.8732	0.0104025	0.13795	-2.91333	21400
ENSMUSG00000020386	Sar1b	-0.510472	8.23229	-2.87267	0.0104144	0.137998	-3.03206	66397
ENSMUSG00000038383	Pigu	0.426162	3.84018	2.87167	0.0104365	0.138189	-2.84579	228812
ENSMUSG00000028850	Gpatch3	-0.568353	2.32937	-2.86983	0.0104775	0.138526	-2.69436	242691
ENSMUSG00000048200	Cracr2b	0.634929	2.71359	2.87004	0.0104727	0.138526	-2.70825	213573
ENSMUSG00000034573	Ptpn13	0.548063	3.37564	2.86834	0.0105108	0.138665	-2.79747	19249
ENSMUSG00000039683	Sdk1	0.658076	4.08673	2.8689	0.0104981	0.138665	-2.86303	330222
ENSMUSG00000074794	Arrdc3	0.628109	6.9569	2.86832	0.0105113	0.138665	-3.03858	105171
ENSMUSG00000116898	Gm49785	-0.796222	1.29448	-2.86795	0.0105195	0.138671	-2.62275	NA
ENSMUSG00000044952	Kctd21	1.76346	0.0887186	2.86689	0.0105431	0.13888	-2.62957	622320
ENSMUSG00000025201	Bloc1s2-ps	-1.26116	-0.348129	-2.86603	0.0105625	0.139032	-2.66034	NA
ENSMUSG00000020232	Hmg20b	0.45795	4.00485	2.8652	0.0105812	0.139176	-2.86795	15353
ENSMUSG00000021215	Net1	-0.637586	3.81131	-2.86225	0.0106477	0.139673	-2.86827	56349
ENSMUSG00000021890	Eaf1	-0.346493	4.10621	-2.86214	0.0106502	0.139673	-2.90192	74427
ENSMUSG00000038644	Pold1	0.497113	3.87043	2.86264	0.0106389	0.139673	-2.8575	18971
ENSMUSG00000041445	Mmrn2	1.08254	1.26842	2.86302	0.0106304	0.139673	-2.6145	105450
ENSMUSG00000019989	Enpp3	1.72516	-0.399398	2.85963	0.0107073	0.14001	-2.75689	209558
ENSMUSG00000023781	Hes7	1.01461	0.805308	2.86052	0.0106869	0.14001	-2.61805	84653
ENSMUSG00000032127	Vps11	-0.289647	5.44863	-2.86009	0.0106968	0.14001	-3.02449	71732
ENSMUSG00000061518	Cox5b	-0.496364	9.18017	-2.85971	0.0107055	0.14001	-3.05655	12859
ENSMUSG00000024665	Fads2	0.446335	7.58393	2.85928	0.0107152	0.140011	-3.05875	56473
ENSMUSG00000004891	Nes	0.725448	5.75942	2.85881	0.0107259	0.140049	-3.02627	18008
ENSMUSG00000015013	Trappc2l	-0.380888	5.78613	-2.85511	0.0108106	0.140537	-3.04711	59005
ENSMUSG00000020444	Guk1	-0.510212	7.41524	-2.85626	0.0107843	0.140537	-3.06473	14923
ENSMUSG00000021311	Mtr	0.502612	2.93976	2.85545	0.0108028	0.140537	-2.77137	238505
ENSMUSG00000024975	Pdcd4	-0.352592	5.57552	-2.85611	0.0107876	0.140537	-3.04	18569
ENSMUSG00000031198	Fundc2	-0.433016	6.34169	-2.8552	0.0108087	0.140537	-3.0609	67391
ENSMUSG00000062312	Erbb2	0.593722	2.40481	2.85612	0.0107875	0.140537	-2.71508	13866
ENSMUSG00000000804	Usp32	0.323283	5.94758	2.85433	0.0108287	0.140542	-3.05259	237898
ENSMUSG00000024516	Sec11c	-0.45789	6.3546	-2.85475	0.0108189	0.140542	-3.06126	66286
ENSMUSG00000026209	Dnpep	-0.353397	6.4059	-2.85398	0.0108366	0.140542	-3.06404	13437
ENSMUSG00000026723	Trdmt1	-0.624998	2.36238	-2.85319	0.0108549	0.140542	-2.72444	13434
ENSMUSG00000040321	Zfp770	-0.547481	5.33534	-2.85335	0.0108511	0.140542	-3.03511	228491
ENSMUSG00000053004	Hrh1	-1.1935	0.373092	-2.85305	0.0108581	0.140542	-2.62913	15465
ENSMUSG00000025007	Aldh18a1	0.645873	5.22719	2.85129	0.0108989	0.140967	-3.01527	56454
ENSMUSG00000002812	Flii	0.388662	5.17209	2.84899	0.0109522	0.141	-3.0203	14248
ENSMUSG00000021069	Pygl	0.644957	2.24399	2.84955	0.0109392	0.141	-2.71315	110095
ENSMUSG00000026849	Tor1a	-0.42232	6.29821	-2.84852	0.0109632	0.141	-3.07372	30931
ENSMUSG00000028763	Hspg2	1.07661	4.44312	2.84918	0.0109477	0.141	-2.9235	15530
ENSMUSG00000035173	Ccdc186	0.36082	5.07202	2.84927	0.0109457	0.141	-3.0144	213993
ENSMUSG00000042129	Rassf4	0.866326	2.2628	2.84834	0.0109672	0.141	-2.70893	213391
ENSMUSG00000071042	Rasgrp3	0.940681	1.44847	2.84966	0.0109366	0.141	-2.64851	240168
ENSMUSG00000079658	Eloc	-0.393036	8.26495	-2.85045	0.0109182	0.141	-3.07624	67923
ENSMUSG00000106375	Gm43361	0.543579	3.92165	2.84812	0.0109724	0.141	-2.88591	NA
ENSMUSG00000042369	Rbm45	0.345017	5.07331	2.84745	0.010988	0.141099	-3.01871	241490
ENSMUSG00000051169	Rpusd3	-0.489424	2.65763	-2.84659	0.0110081	0.141147	-2.77355	101122
ENSMUSG00000098912	1500004A13Rik	0.278944	5.36247	2.84628	0.0110155	0.141147	-3.04033	319830
ENSMUSG00000111088	9430081H08Rik	-0.71177	1.16144	-2.84647	0.011011	0.141147	-2.65883	NA
ENSMUSG00000036568	Bicral	0.482493	4.59112	2.84559	0.0110317	0.141253	-2.97291	210982
ENSMUSG00000112640	Gm32687	-0.711422	1.5445	-2.84472	0.011052	0.141411	-2.6763	102635315
ENSMUSG00000032253	Phip	0.31079	5.72316	2.84422	0.0110638	0.141461	-3.06394	83946
ENSMUSG00000090386	Mir99ahg	-0.47653	4.41026	-2.84347	0.0110813	0.141584	-2.96636	77994
ENSMUSG00000060143	Gm10076	-0.664769	9.67967	-2.84293	0.0110941	0.141646	-3.08867	NA
ENSMUSG00000032557	Uba5	-0.312427	6.06307	-2.84219	0.0111115	0.141709	-3.082	66663
ENSMUSG00000111055	D030034A15Rik	1.38396	0.733966	2.84205	0.0111149	0.141709	-2.65426	NA
ENSMUSG00000001403	Ube2c	0.669615	3.0082	2.84061	0.011149	0.142042	-2.80731	68612
ENSMUSG00000004462	Tbccd1	0.526075	3.09448	2.83336	0.0113217	0.142154	-2.83725	70573
ENSMUSG00000009863	Sdhb	-0.540156	8.35164	-2.83856	0.0111974	0.142154	-3.0997	67680
ENSMUSG00000022724	Riox2	0.556844	3.18547	2.83765	0.0112191	0.142154	-2.81804	67014
ENSMUSG00000024613	Tcof1	0.349567	4.61854	2.83494	0.0112838	0.142154	-3.00188	21453
ENSMUSG00000024742	Fen1	-0.508544	4.10939	-2.83357	0.0113167	0.142154	-2.96683	14156
ENSMUSG00000025938	Slco5a1	0.800154	4.76051	2.83454	0.0112934	0.142154	-2.99578	240726
ENSMUSG00000028329	Xpa	-0.540107	5.04745	-2.83413	0.0113033	0.142154	-3.05036	22590
ENSMUSG00000029229	Chic2	-0.439819	6.00803	-2.83628	0.0112518	0.142154	-3.09172	74277
ENSMUSG00000030670	Cyp2r1	1.80463	-1.0104	2.83573	0.0112649	0.142154	-2.87988	244209
ENSMUSG00000032330	Cox7a2	-0.395161	8.05948	-2.83945	0.0111764	0.142154	-3.09823	12866
ENSMUSG00000032370	Lactb	-0.483946	3.29521	-2.83571	0.0112655	0.142154	-2.85933	80907
ENSMUSG00000033256	Shf	0.363571	5.17489	2.83368	0.0113141	0.142154	-3.05173	435684
ENSMUSG00000040731	Eif4h	-0.286506	8.14526	-2.83335	0.0113221	0.142154	-3.11027	22384
ENSMUSG00000041390	Mdfic	0.718393	1.86337	2.83796	0.0112117	0.142154	-2.69795	16543
ENSMUSG00000046756	Mrps7	-0.470869	5.9471	-2.83808	0.0112089	0.142154	-3.08706	50529
ENSMUSG00000060733	Ipmk	-0.372656	4.94147	-2.83951	0.0111748	0.142154	-3.03317	69718
ENSMUSG00000094634	Gm3468	-0.689223	2.11984	-2.83417	0.0113023	0.142154	-2.73035	NA
ENSMUSG00000097797	Gm26901	-0.674704	0.494122	-2.83384	0.0113104	0.142154	-2.66221	NA
ENSMUSG00000098024	Gm27003	1.21574	-0.398341	2.83473	0.011289	0.142154	-2.77859	NA
ENSMUSG00000103082	Gm38124	1.97699	-1.51245	2.83316	0.0113265	0.142154	-3.04354	NA
ENSMUSG00000103270	Gm37915	0.747578	1.96586	2.8329	0.0113329	0.142154	-2.7084	NA
ENSMUSG00000110841	Gpx4-ps2	-0.632627	4.17555	-2.8351	0.0112802	0.142154	-2.97162	NA
ENSMUSG00000036768	Kif15	0.754212	2.19472	2.83174	0.0113607	0.142404	-2.74456	209737
ENSMUSG00000022048	Dpysl2	0.328785	7.82818	2.83094	0.01138	0.142545	-3.1152	12934
ENSMUSG00000081113	Gm7308	-0.817051	0.688999	-2.83055	0.0113895	0.142564	-2.66744	NA
ENSMUSG00000002372	Ranbp3	-0.289523	6.19149	-2.83011	0.0114001	0.142597	-3.10796	71810
ENSMUSG00000072421	Gm10357	-0.497257	2.51081	-2.82976	0.0114087	0.142605	-2.77992	NA
ENSMUSG00000026853	Crat	0.39999	4.29132	2.82904	0.0114261	0.142722	-2.97294	12908
ENSMUSG00000015189	Casd1	0.35275	5.52125	2.82436	0.0115401	0.143273	-3.09485	213819
ENSMUSG00000020495	Smg8	-0.299905	4.2362	-2.82101	0.0116222	0.143273	-3.00208	74133
ENSMUSG00000020781	Tsen54	-0.535775	4.01226	-2.821	0.0116226	0.143273	-2.97672	76265
ENSMUSG00000022443	Myh9	0.702121	5.15799	2.82254	0.0115847	0.143273	-3.05785	17886
ENSMUSG00000023015	Racgap1	0.335109	5.06517	2.82418	0.0115444	0.143273	-3.06937	26934
ENSMUSG00000024897	Apba1	0.762102	6.78795	2.82494	0.011526	0.143273	-3.12229	319924
ENSMUSG00000026750	Psmb7	-0.480241	8.60298	-2.82135	0.0116138	0.143273	-3.13353	19177
ENSMUSG00000028364	Tnc	0.983113	7.14907	2.82262	0.0115826	0.143273	-3.12907	21923
ENSMUSG00000028550	Atg4c	0.44819	3.32247	2.82148	0.0116108	0.143273	-2.8807	242557
ENSMUSG00000031684	Slc10a7	0.487963	2.36089	2.82608	0.0114981	0.143273	-2.78058	76775
ENSMUSG00000031916	Cog8	0.404072	3.9965	2.82664	0.0114844	0.143273	-2.94734	97484
ENSMUSG00000033705	Stard9	0.47357	4.32399	2.82253	0.0115848	0.143273	-2.98191	668880
ENSMUSG00000039840	Epg5	0.634261	3.89009	2.82238	0.0115885	0.143273	-2.93786	100502841
ENSMUSG00000042737	Dpm3	-0.426359	4.68093	-2.82369	0.0115566	0.143273	-3.0414	68563
ENSMUSG00000052798	Nup107	-0.474018	4.20214	-2.82135	0.0116139	0.143273	-3.00068	103468
ENSMUSG00000073910	Mob3b	0.771854	0.716174	2.82505	0.0115233	0.143273	-2.6775	214944
ENSMUSG00000074797	Itpa	-0.323534	6.2523	-2.82516	0.0115205	0.143273	-3.11905	16434
ENSMUSG00000085135	Lrrc55os	1.12505	1.41912	2.82605	0.0114987	0.143273	-2.68322	NA
ENSMUSG00000085492	Trmt61b	-0.447035	3.77021	-2.82363	0.0115579	0.143273	-2.93149	68789
ENSMUSG00000000869	Il4	0.490429	2.9758	2.81969	0.0116549	0.143485	-2.84136	16189
ENSMUSG00000027404	Snrpb	-0.52337	7.89203	-2.81965	0.0116559	0.143485	-3.13747	20638
ENSMUSG00000023051	Tarbp2	-0.340217	5.53836	-2.81874	0.0116785	0.143665	-3.1096	21357
ENSMUSG00000017767	Spata25	-0.73553	1.11878	-2.81709	0.0117192	0.143671	-2.69981	75642
ENSMUSG00000020184	Mdm2	-0.317392	5.42538	-2.81729	0.0117143	0.143671	-3.10676	17246
ENSMUSG00000021373	Cap2	0.742829	3.26256	2.81819	0.011692	0.143671	-2.85289	67252
ENSMUSG00000068267	Cenpb	-0.325683	8.02652	-2.81773	0.0117035	0.143671	-3.14129	12616
ENSMUSG00000105565	Gm43566	-0.795367	1.31627	-2.81722	0.0117162	0.143671	-2.71184	NA
ENSMUSG00000001774	Chordc1	0.585357	5.29518	2.81644	0.0117355	0.143757	-3.09482	66917
ENSMUSG00000020887	A230052G05Rik	0.864464	1.0723	2.81487	0.0117745	0.143757	-2.69454	NA
ENSMUSG00000031176	Dynlt3	-0.399534	5.90155	-2.81521	0.011766	0.143757	-3.12972	67117
ENSMUSG00000039385	Cdh6	0.44428	4.48548	2.8153	0.0117638	0.143757	-3.02193	12563
ENSMUSG00000058407	Txndc9	-0.368899	7.06326	-2.81541	0.011761	0.143757	-3.14507	98258
ENSMUSG00000075256	Cerkl	1.38512	0.179557	2.81497	0.011772	0.143757	-2.72865	228094
ENSMUSG00000038241	Cep250	0.635612	4.77499	2.81431	0.0117886	0.143819	-3.04006	16328
ENSMUSG00000048758	Rpl29	-0.324766	8.73563	-2.81403	0.0117957	0.143819	-3.14788	19944
ENSMUSG00000026112	Coa5	0.397618	5.27005	2.81243	0.0118355	0.144185	-3.10277	76178
ENSMUSG00000120613	Gm56502	-0.677933	2.93923	-2.81218	0.0118419	0.144185	-2.8672	NA
ENSMUSG00000004264	Phb2	-0.384164	7.87949	-2.81148	0.0118594	0.144301	-3.15367	12034
ENSMUSG00000024182	Axin1	-0.317792	5.62052	-2.81001	0.0118964	0.144329	-3.13026	12005
ENSMUSG00000028138	Adh5	-0.394437	7.23565	-2.81017	0.0118924	0.144329	-3.15588	11532
ENSMUSG00000033096	Apmap	-0.370553	5.04055	-2.80978	0.0119021	0.144329	-3.09956	71881
ENSMUSG00000049775	Tmsb4x	-0.52123	12.4906	-2.81048	0.0118847	0.144329	-3.14454	19241
ENSMUSG00000096842	Gm10736	-0.892573	8.77954	-2.81087	0.0118748	0.144329	-3.15392	NA
ENSMUSG00000020164	Kcnmb4os1	-0.498049	4.9939	-2.80877	0.0119277	0.144541	-3.09737	NA
ENSMUSG00000085457	1110046J04Rik	-0.466598	3.59379	-2.80813	0.011944	0.14464	-2.93446	NA
ENSMUSG00000049411	Tmem241	0.621544	1.83228	2.80676	0.0119786	0.144961	-2.74803	338363
ENSMUSG00000023951	Vegfa	0.590989	5.4228	2.80598	0.0119985	0.145103	-3.10738	22339
ENSMUSG00000020307	Cdc34	-0.449176	6.18494	-2.80521	0.0120179	0.145142	-3.15702	216150
ENSMUSG00000075000	Nrbf2	-0.408954	3.72146	-2.80545	0.0120118	0.145142	-2.97476	641340
ENSMUSG00000022427	Tomm22	-0.421614	7.04041	-2.80267	0.0120829	0.14563	-3.17029	223696
ENSMUSG00000023186	Vwa5a	0.615641	2.4439	2.80321	0.0120689	0.14563	-2.82002	67776
ENSMUSG00000025366	Esyt1	0.749488	3.02435	2.80268	0.0120825	0.14563	-2.8653	23943
ENSMUSG00000059479	B3gnt8	-0.351216	4.98981	-2.80143	0.0121145	0.145914	-3.11613	232984
ENSMUSG00000037470	Uggt1	0.477466	5.58434	2.79974	0.012158	0.146339	-3.14098	320011
ENSMUSG00000071516	H2ac13	-0.929012	1.17724	-2.79927	0.0121701	0.146385	-2.73513	319191
ENSMUSG00000022858	Tra2b	-0.355983	8.08547	-2.79833	0.0121944	0.146559	-3.17959	20462
ENSMUSG00000036285	Noa1	-0.341983	4.5247	-2.798	0.012203	0.146559	-3.07777	56412
ENSMUSG00000084830	Gm14539	-0.934676	1.45456	-2.79776	0.0122092	0.146559	-2.75405	NA
ENSMUSG00000005089	Slc1a2	0.536582	6.37607	2.79685	0.0122325	0.146643	-3.17364	20511
ENSMUSG00000033707	Lrrc24	0.663133	3.49306	2.79702	0.0122282	0.146643	-2.928	378937
ENSMUSG00000024099	Ndufv2	-0.473702	7.63669	-2.79449	0.0122938	0.147278	-3.18723	72900
ENSMUSG00000028563	Tm2d1	-0.432774	6.23499	-2.79233	0.0123501	0.147556	-3.18248	94043
ENSMUSG00000042541	Sem1	-0.411347	6.01433	-2.79299	0.012333	0.147556	-3.17723	20422
ENSMUSG00000061111	Mcrip1	-0.356961	7.5564	-2.79242	0.0123477	0.147556	-3.19131	192173
ENSMUSG00000120289	6820445E23Rik	-0.481545	3.07878	-2.79278	0.0123383	0.147556	-2.91734	NA
ENSMUSG00000000378	Ccm2	0.379547	5.0343	2.79109	0.0123825	0.147741	-3.12726	216527
ENSMUSG00000002741	Ykt6	-0.398497	8.36568	-2.79129	0.0123775	0.147741	-3.19326	56418
ENSMUSG00000038206	Fbxo8	-0.568663	4.64096	-2.79079	0.0123903	0.147741	-3.10611	50753
ENSMUSG00000075486	Commd6	-0.482766	5.82351	-2.78996	0.0124123	0.147904	-3.17795	66200
ENSMUSG00000028800	Hdac1	0.388215	5.38151	2.78961	0.0124214	0.147914	-3.154	433759
ENSMUSG00000019054	Fis1	-0.48993	8.21221	-2.78787	0.0124673	0.148263	-3.20011	66437
ENSMUSG00000087111	Gm11399	1.22032	-0.120649	2.78808	0.0124616	0.148263	-2.78843	NA
ENSMUSG00000086859	Snhg20	-0.80348	5.99816	-2.78732	0.0124817	0.148335	-3.18168	NA
ENSMUSG00000026966	Ssna1	-0.431534	7.16691	-2.78697	0.0124911	0.148348	-3.20146	68475
ENSMUSG00000031928	Mre11a	0.408747	3.27141	2.78604	0.0125155	0.148464	-2.94494	17535
ENSMUSG00000044783	Hjurp	0.3059	5.83057	2.78597	0.0125175	0.148464	-3.18368	212427
ENSMUSG00000008682	Rpl10	-0.381609	10.6064	-2.78509	0.0125407	0.148641	-3.20049	110954
ENSMUSG00000036751	Cox6b1	-0.415463	8.50103	-2.78464	0.0125527	0.148685	-3.20621	110323
ENSMUSG00000096775	Gm5796	-0.451381	2.51099	-2.78391	0.012572	0.148815	-2.85818	545007
ENSMUSG00000039130	Zc3hc1	-0.343545	5.24084	-2.78271	0.0126039	0.149094	-3.16412	232679
ENSMUSG00000023020	Cox14	-0.338561	7.09905	-2.78214	0.0126192	0.149176	-3.2108	66379
ENSMUSG00000030279	C2cd5	0.421825	4.86239	2.77983	0.0126808	0.149517	-3.12819	74741
ENSMUSG00000032174	Icam5	-0.478025	4.73538	-2.78027	0.0126692	0.149517	-3.12557	15898
ENSMUSG00000032381	Ciao2a	-0.517415	6.4744	-2.77943	0.0126916	0.149517	-3.21209	68250
ENSMUSG00000034647	Ankrd12	0.343467	5.8272	2.78031	0.012668	0.149517	-3.19484	106585
ENSMUSG00000034826	Nup54	-0.54428	5.11635	-2.77888	0.0127064	0.149517	-3.16742	269113
ENSMUSG00000035578	Iqcg	0.552683	3.93548	2.77937	0.0126933	0.149517	-3.02747	69707
ENSMUSG00000037296	Lsm1	-0.52466	5.7812	-2.77856	0.0127151	0.149517	-3.20005	67207
ENSMUSG00000074166	AW146154	0.850821	1.74331	2.77879	0.0127089	0.149517	-2.79308	101835
ENSMUSG00000033488	Cryzl2	0.690378	1.74506	2.77721	0.0127513	0.149647	-2.79578	226527
ENSMUSG00000082029	H3f3c	-0.65274	2.34549	-2.77777	0.0127363	0.149647	-2.86892	NA
ENSMUSG00002075890	Gm56433	0.5842	4.7469	2.77723	0.0127509	0.149647	-3.10976	NA
ENSMUSG00000028691	Prdx1	-0.4489	8.04143	-2.77615	0.0127798	0.149687	-3.22331	18477
ENSMUSG00000036840	Siah1a	-0.404793	6.6591	-2.77616	0.0127796	0.149687	-3.22068	20437
ENSMUSG00000086565	Gm13133	-1.85841	-1.14414	-2.77638	0.0127738	0.149687	-2.90417	102634405
ENSMUSG00000086107	Gm16312	-0.475267	3.58764	-2.77576	0.0127905	0.149714	-2.99847	NA
ENSMUSG00000005846	Rsl1d1	-0.522033	7.28807	-2.77165	0.0129021	0.149745	-3.23198	66409
ENSMUSG00000020115	Tbk1	-0.765456	4.88142	-2.77333	0.0128564	0.149745	-3.16347	56480
ENSMUSG00000021514	Zfp369	0.465595	3.5407	2.77527	0.0128038	0.149745	-2.99148	170936
ENSMUSG00000023032	Slc4a8	0.407006	5.52171	2.77134	0.0129105	0.149745	-3.19244	59033
ENSMUSG00000024571	Naa12	-0.327571	5.98618	-2.77229	0.0128846	0.149745	-3.21698	117903916
ENSMUSG00000027810	Eif2a	-0.497821	6.50061	-2.7716	0.0129033	0.149745	-3.22818	229317
ENSMUSG00000033059	Pygb	0.458003	6.54059	2.77173	0.0128998	0.149745	-3.22629	110078
ENSMUSG00000034612	Chst11	0.588038	4.98085	2.77435	0.0128285	0.149745	-3.13951	58250
ENSMUSG00000035242	Oaz1	-0.421874	8.79455	-2.7728	0.0128706	0.149745	-3.22903	18245
ENSMUSG00000038390	Gpr162	0.399403	6.94766	2.77151	0.0129059	0.149745	-3.23032	14788
ENSMUSG00000039959	Hip1	0.680627	5.98399	2.77424	0.0128316	0.149745	-3.20515	215114
ENSMUSG00000046785	Epm2aip1	0.387276	6.65409	2.77289	0.0128683	0.149745	-3.2263	77781
ENSMUSG00000089713	Gm16564	1.15456	2.75535	2.77329	0.0128574	0.149745	-2.87411	NA
ENSMUSG00000111943	Gm47862	0.929888	0.519586	2.77244	0.0128805	0.149745	-2.76863	NA
ENSMUSG00000073787	Gm10575	0.475876	3.46272	2.77095	0.012921	0.14977	-2.98214	100126795
ENSMUSG00000043510	Hscb	-0.442044	4.23953	-2.77056	0.0129317	0.149796	-3.08933	100900
ENSMUSG00000020755	Sap30bp	-0.505614	6.48409	-2.76911	0.0129714	0.14986	-3.23285	57230
ENSMUSG00000021127	Zfp36l1	0.522908	4.50036	2.76884	0.0129787	0.14986	-3.11013	12192
ENSMUSG00000024505	Dtwd2	-0.655517	2.06498	-2.7693	0.0129663	0.14986	-2.8476	68857
ENSMUSG00000029212	Gabrb1	0.491346	4.70732	2.76909	0.0129719	0.14986	-3.13062	14400
ENSMUSG00000034042	Gpbp1l1	-0.358258	4.23524	-2.76883	0.0129792	0.14986	-3.10595	77110
ENSMUSG00000015217	Hmgb3	-0.581358	8.22994	-2.76789	0.013005	0.149964	-3.23936	15354
ENSMUSG00000039456	Morc3	-0.439278	5.11919	-2.76789	0.013005	0.149964	-3.18757	338467
ENSMUSG00000040618	Pck2	0.578228	3.18559	2.76677	0.0130357	0.150222	-2.96392	74551
ENSMUSG00000020308	Tpgs1	-0.48547	6.67468	-2.76498	0.013085	0.150498	-3.2426	110012
ENSMUSG00000025024	Smndc1	-0.332879	5.72295	-2.76509	0.0130819	0.150498	-3.22258	76479
ENSMUSG00000073656	Gm10558	0.456175	5.10754	2.76554	0.0130696	0.150498	-3.17506	NA
ENSMUSG00000034744	Nagk	0.350288	5.2009	2.76357	0.0131239	0.150752	-3.19286	56174
ENSMUSG00000051427	Ccdc157	0.387781	4.02961	2.76378	0.0131183	0.150752	-3.06539	216516
ENSMUSG00000020738	Sumo2	-0.313066	7.55938	-2.76318	0.0131348	0.15078	-3.24889	170930
ENSMUSG00000090626	Tex9	0.447418	3.38335	2.76278	0.0131458	0.15081	-2.99727	21778
ENSMUSG00000026895	Ndufa8	-0.400737	7.34161	-2.76214	0.0131636	0.150836	-3.25072	68375
ENSMUSG00000035032	Nek11	0.725306	1.50074	2.76209	0.013165	0.150836	-2.80444	208583
ENSMUSG00000028669	Pithd1	-0.465921	5.43184	-2.76173	0.0131751	0.150855	-3.21912	66193
ENSMUSG00000025264	Tsr2	-0.282362	5.89587	-2.75981	0.0132285	0.151176	-3.24056	69499
ENSMUSG00000033020	Polr2f	-0.419775	7.057	-2.76003	0.0132224	0.151176	-3.25426	69833
ENSMUSG00000052151	Plpp2	0.754471	2.03575	2.76031	0.0132147	0.151176	-2.83927	50784
ENSMUSG00000120369	Snhg7	-0.654477	3.52724	-2.75851	0.0132649	0.151494	-3.02205	NA
ENSMUSG00000028868	Wasf2	0.488157	4.08239	2.75627	0.0133278	0.151981	-3.08793	242687
ENSMUSG00000041245	Wnk3	0.502195	4.84206	2.75604	0.0133341	0.151981	-3.18058	279561
ENSMUSG00000063626	Unc5d	0.741532	5.07373	2.75609	0.0133329	0.151981	-3.18314	210801
ENSMUSG00000120495	Gm57265	-0.38049	7.18818	-2.75578	0.0133415	0.151981	-3.26275	NA
ENSMUSG00000006403	Adamts4	0.755174	2.47963	2.75476	0.0133702	0.152101	-2.89393	240913
ENSMUSG00000019832	Rab32	-0.704012	0.875675	-2.75411	0.0133887	0.152101	-2.80509	67844
ENSMUSG00000027435	Cd93	0.84603	3.74711	2.75419	0.0133863	0.152101	-3.03259	17064
ENSMUSG00000106825	2510016D11Rik	1.40367	-0.72061	2.75499	0.0133639	0.152101	-2.90291	NA
ENSMUSG00000114025	Gm49331	1.4397	0.262894	2.7539	0.0133946	0.152101	-2.81017	NA
ENSMUSG00000004285	Atp6v1f	-0.399959	7.46306	-2.75242	0.0134364	0.152293	-3.26991	66144
ENSMUSG00000024542	Cep192	0.427342	3.11621	2.75198	0.0134488	0.152293	-2.98616	70799
ENSMUSG00000025745	Hadha	0.344758	5.32534	2.75218	0.0134432	0.152293	-3.22717	97212
ENSMUSG00000032492	Pth1r	0.576796	3.02545	2.75179	0.0134541	0.152293	-2.96818	19228
ENSMUSG00000091896	Ube2d2a	-0.325116	7.46796	-2.75282	0.0134252	0.152293	-3.26918	56550
ENSMUSG00000000827	Tpd52l2	-0.559873	7.03289	-2.74774	0.0135696	0.152728	-3.27833	66314
ENSMUSG00000019997	Ccn2	-0.556378	4.01571	-2.74891	0.0135363	0.152728	-3.12097	14219
ENSMUSG00000026974	Zmynd19	-0.336522	6.69318	-2.74776	0.0135691	0.152728	-3.27659	67187
ENSMUSG00000031378	Abcd1	0.835966	2.76208	2.74847	0.0135488	0.152728	-2.92925	11666
ENSMUSG00000035623	Rsf1	0.362537	5.22593	2.74804	0.0135609	0.152728	-3.22652	233532
ENSMUSG00000038069	Cdkn2aip	-0.419352	5.11757	-2.74859	0.0135453	0.152728	-3.22445	70925
ENSMUSG00000066842	Hmcn1	0.899888	1.62912	2.74788	0.0135656	0.152728	-2.83505	545370
ENSMUSG00000085566	A730017L22Rik	0.964545	2.78544	2.74818	0.013557	0.152728	-2.91802	NA
ENSMUSG00000107896	Gm8719	-1.04933	0.0858435	-2.7499	0.0135079	0.152728	-2.80427	NA
ENSMUSG00000040624	Plekhg1	0.719055	3.25203	2.74653	0.0136043	0.152871	-3.00598	213783
ENSMUSG00000042670	Immp1l	-0.390743	6.12754	-2.74616	0.0136149	0.152871	-3.27045	66541
ENSMUSG00000042826	Fgf11	0.742572	3.65503	2.7461	0.0136165	0.152871	-3.03721	14166
ENSMUSG00000048175	Asb8	-0.406009	4.30362	-2.74656	0.0136034	0.152871	-3.14894	78541
ENSMUSG00000030663	1110004F10Rik	-0.522446	9.05828	-2.74518	0.013643	0.153072	-3.28281	56372
ENSMUSG00000064179	Tnnt1	-1.10778	0.170467	-2.74457	0.0136606	0.153174	-2.81227	21955
ENSMUSG00000007603	Dus3l	-0.477159	6.80573	-2.74375	0.0136842	0.153342	-3.28464	224907
ENSMUSG00000060427	Zfp868	-0.542249	4.838	-2.74231	0.0137259	0.153713	-3.21595	234362
ENSMUSG00000027487	Cdk5rap1	0.699556	3.65812	2.74089	0.0137669	0.153842	-3.06351	66971
ENSMUSG00000028494	Plin2	0.393663	4.02818	2.74042	0.0137805	0.153842	-3.11808	11520
ENSMUSG00000028821	Syf2	-0.38292	4.77678	-2.74109	0.013761	0.153842	-3.21561	68592
ENSMUSG00000036975	Tmem177	0.790799	2.09582	2.74052	0.0137775	0.153842	-2.89814	66343
ENSMUSG00000095588	Gm12350	-1.01155	-0.0675039	-2.74116	0.0137589	0.153842	-2.82656	NA
ENSMUSG00000019428	Fkbp8	-0.263644	8.29407	-2.73922	0.0138153	0.153942	-3.29569	14232
ENSMUSG00000056498	Tmem154	1.72182	-1.09361	2.73952	0.0138066	0.153942	-2.98139	320782
ENSMUSG00000099764	Rps10-ps2	-0.686734	2.79819	-2.73931	0.0138129	0.153942	-2.98374	NA
ENSMUSG00000001105	Ift20	-0.478917	6.87244	-2.73443	0.0139555	0.153955	-3.30338	55978
ENSMUSG00000004110	Cacna1e	0.728995	6.31758	2.73435	0.0139577	0.153955	-3.29215	12290
ENSMUSG00000010277	Bltp2	0.412197	6.39761	2.73455	0.013952	0.153955	-3.29723	72503
ENSMUSG00000014402	Tsg101	-0.401894	7.12649	-2.73764	0.0138614	0.153955	-3.29844	22088
ENSMUSG00000020522	Mfap3	0.351655	4.99439	2.73738	0.0138692	0.153955	-3.23247	216760
ENSMUSG00000021301	Hecw1	0.597045	6.57381	2.73436	0.0139576	0.153955	-3.29908	94253
ENSMUSG00000030562	Nox4	1.4398	-0.00300073	2.73499	0.0139392	0.153955	-2.87992	50490
ENSMUSG00000038564	Ift172	0.628433	4.48782	2.73849	0.0138365	0.153955	-3.16001	67661
ENSMUSG00000047866	Lonp2	0.325169	5.77437	2.73656	0.0138931	0.153955	-3.27855	66887
ENSMUSG00000073643	Wdfy1	0.549735	5.49753	2.73417	0.013963	0.153955	-3.27	69368
ENSMUSG00000074364	Ehd2	0.855049	2.08848	2.73708	0.0138777	0.153955	-2.88633	259300
ENSMUSG00000086740	Gm17029	-0.385543	4.7786	-2.7363	0.0139007	0.153955	-3.21942	NA
ENSMUSG00000097287	D130017N08Rik	0.961711	3.36218	2.73423	0.0139614	0.153955	-3.02269	NA
ENSMUSG00000097365	C030034L19Rik	0.930741	4.49415	2.73442	0.0139557	0.153955	-3.15923	320088
ENSMUSG00000100599	1700120C14Rik	-0.318459	5.14794	-2.73887	0.0138255	0.153955	-3.243	NA
ENSMUSG00000115007	5830448L01Rik	-0.704344	1.06651	-2.73698	0.0138808	0.153955	-2.84346	NA
ENSMUSG00000120850	Gm56765	-1.49822	-0.582709	-2.7353	0.01393	0.153955	-2.89367	NA
ENSMUSG00000032777	Gtf3c1	0.508955	6.40927	2.73342	0.0139852	0.154104	-3.29932	233863
ENSMUSG00002075951	Gm56234	-0.742027	3.30261	-2.73294	0.0139993	0.154164	-3.0651	NA
ENSMUSG00000024970	Spindoc	-0.492377	5.45397	-2.73255	0.0140108	0.154196	-3.27586	68229
ENSMUSG00000001158	Snrnp27	-0.469675	6.22216	-2.73064	0.0140673	0.154533	-3.30393	66618
ENSMUSG00000021418	Rpp40	0.549567	1.84723	2.72976	0.0140933	0.154533	-2.89281	208366
ENSMUSG00000021998	Lcp1	0.963083	2.30483	2.73016	0.0140815	0.154533	-2.91118	18826
ENSMUSG00000030643	Rab30	0.422247	4.42484	2.72985	0.0140908	0.154533	-3.17713	75985
ENSMUSG00000032816	Igdcc4	0.493363	5.2981	2.73005	0.0140847	0.154533	-3.25918	56741
ENSMUSG00000053714	4732471J01Rik	0.506703	2.88737	2.73049	0.0140716	0.154533	-2.98962	654804
ENSMUSG00000019478	Rab4a	-0.315512	5.19724	-2.72928	0.0141075	0.154594	-3.26692	19341
ENSMUSG00000024302	Dtna	0.31628	4.99243	2.72831	0.0141365	0.154722	-3.23946	13527
ENSMUSG00000096942	Rps19-ps6	-0.590199	3.27768	-2.72837	0.0141346	0.154722	-3.06015	NA
ENSMUSG00000085865	Gm15966	0.641639	2.55627	2.72769	0.014155	0.154829	-2.96533	NA
ENSMUSG00000022054	Nefm	0.88274	6.92234	2.727	0.0141755	0.154904	-3.31638	18040
ENSMUSG00000041264	Uspl1	-0.295265	5.16113	-2.72688	0.0141792	0.154904	-3.26804	231915
ENSMUSG00000020325	Fstl3	1.27989	-0.636643	2.72512	0.0142317	0.155383	-2.92646	83554
ENSMUSG00000023235	Ccl25	-0.747863	3.07675	-2.72474	0.0142429	0.155411	-3.05116	20300
ENSMUSG00000018042	Cyb5r3	-0.258328	6.12691	-2.72143	0.0143425	0.155871	-3.32076	109754
ENSMUSG00000021048	Mthfd1	0.341341	4.22168	2.72172	0.0143339	0.155871	-3.18173	108156
ENSMUSG00000021124	Vti1b	-0.370162	7.6972	-2.72105	0.014354	0.155871	-3.33146	53612
ENSMUSG00000022212	Cpne6	-1.35784	3.46114	-2.72081	0.0143613	0.155871	-3.09542	12891
ENSMUSG00000024072	Yipf4	-0.398164	5.35451	-2.72044	0.0143723	0.155871	-3.29427	67864
ENSMUSG00000025505	Tmem80	0.590478	3.67656	2.72067	0.0143654	0.155871	-3.09925	71448
ENSMUSG00000025888	Casp1	-1.15179	-0.214507	-2.72107	0.0143533	0.155871	-2.86102	12362
ENSMUSG00000026411	Tmem9	-0.461492	6.92388	-2.7209	0.0143584	0.155871	-3.33033	66241
ENSMUSG00000079442	St6galnac4	0.479497	4.03457	2.72303	0.0142944	0.155871	-3.14061	20448
ENSMUSG00000086539	Gm16759	-0.456911	3.20062	-2.72255	0.0143089	0.155871	-3.06789	102639582
ENSMUSG00000021411	Pxdc1	0.530984	1.99073	2.71991	0.0143884	0.15595	-2.92989	66895
ENSMUSG00000049184	Purg	0.422528	4.67341	2.71933	0.0144059	0.156045	-3.23132	75029
ENSMUSG00000034278	Dnajc17	-0.540074	4.75282	-2.71897	0.0144168	0.156069	-3.25153	69408
ENSMUSG00000031537	Ikbkb	0.325531	4.88315	2.71838	0.0144347	0.156095	-3.2498	16150
ENSMUSG00000117285	Gm49863	0.620486	1.09704	2.71832	0.0144368	0.156095	-2.86728	NA
ENSMUSG00000020777	Acox1	0.3425	6.50531	2.71583	0.0145123	0.156105	-3.33599	11430
ENSMUSG00000025747	Tyms	0.440255	3.69111	2.71596	0.0145085	0.156105	-3.11724	22171
ENSMUSG00000027456	Sdcbp2	-0.976148	0.00677274	-2.7156	0.0145195	0.156105	-2.86514	228765
ENSMUSG00000029397	Rchy1	-0.546042	5.85422	-2.71456	0.0145513	0.156105	-3.32758	68098
ENSMUSG00000031207	Msn	0.624097	4.70097	2.71496	0.0145389	0.156105	-3.23023	17698
ENSMUSG00000031609	Sap30	-0.532572	5.42641	-2.71457	0.014551	0.156105	-3.30826	60406
ENSMUSG00000031839	Hsbp1	-0.459972	9.39016	-2.71478	0.0145445	0.156105	-3.34155	68196
ENSMUSG00000035696	Rnf38	0.40828	5.95946	2.71548	0.0145231	0.156105	-3.32441	73469
ENSMUSG00000041439	Mfsd6	0.366569	4.59419	2.71507	0.0145357	0.156105	-3.23346	98682
ENSMUSG00000044835	Ankrd45	0.56584	4.40374	2.71495	0.0145394	0.156105	-3.19876	73844
ENSMUSG00000047205	Dusp18	0.556181	4.65363	2.71762	0.014458	0.156105	-3.22469	75219
ENSMUSG00000052456	Get3	-0.324124	6.49175	-2.71775	0.0144538	0.156105	-3.33354	56495
ENSMUSG00000074646	6430550D23Rik	0.821563	2.49491	2.71567	0.0145174	0.156105	-2.95851	320095
ENSMUSG00000022204	Ngdn	-0.570552	4.30685	-2.71163	0.0146409	0.156973	-3.21876	68966
ENSMUSG00000034714	Ttyh2	0.681437	3.44909	2.71097	0.0146615	0.156977	-3.08918	117160
ENSMUSG00000086158	Pierce2	0.846853	0.991116	2.71091	0.0146632	0.156977	-2.87313	546143
ENSMUSG00000105868	Gm43766	0.635834	4.13763	2.71077	0.0146677	0.156977	-3.17001	NA
ENSMUSG00000045975	C2cd2	0.605666	3.20247	2.71043	0.0146779	0.156993	-3.059	207781
ENSMUSG00000001542	Ell2	-0.727715	1.36643	-2.70909	0.0147193	0.157057	-2.89854	192657
ENSMUSG00000019577	Pdk4	-0.60361	1.80567	-2.709	0.0147223	0.157057	-2.94268	27273
ENSMUSG00000027936	Crtc2	-0.42201	4.28739	-2.70918	0.0147166	0.157057	-3.21481	74343
ENSMUSG00000031634	Ufsp2	0.395398	3.96021	2.70878	0.0147289	0.157057	-3.17694	192169
ENSMUSG00000032126	Hmbs	-0.423577	5.09348	-2.70853	0.0147368	0.157057	-3.29799	15288
ENSMUSG00000068601	Gm10244	-0.313664	5.33121	-2.70992	0.0146937	0.157057	-3.31187	621427
ENSMUSG00000037697	Ddhd1	0.383826	4.99399	2.70749	0.014769	0.157307	-3.28439	114874
ENSMUSG00000005803	Sqor	1.20866	-0.200712	2.70601	0.014815	0.157452	-2.91965	59010
ENSMUSG00000006850	Tmco6	0.499113	3.93892	2.70609	0.0148125	0.157452	-3.16652	71983
ENSMUSG00000020015	Cdk17	-0.258816	6.67037	-2.70625	0.0148076	0.157452	-3.35755	237459
ENSMUSG00000022912	Pros1	0.510987	2.35879	2.70582	0.0148209	0.157452	-2.98308	19128
ENSMUSG00000028522	Mier1	-0.423117	5.20634	-2.70563	0.0148267	0.157452	-3.31558	71148
ENSMUSG00000022558	Mroh1	0.639624	4.62451	2.70358	0.0148909	0.157582	-3.23759	223658
ENSMUSG00000030199	Etv6	0.573536	3.36062	2.70368	0.0148878	0.157582	-3.10439	14011
ENSMUSG00000031357	Syap1	-0.429493	5.8051	-2.70216	0.0149352	0.157582	-3.35079	67043
ENSMUSG00000031787	Katnb1	-0.275185	5.91976	-2.70412	0.0148738	0.157582	-3.34889	74187
ENSMUSG00000042032	Mat2b	-0.666604	6.57	-2.70331	0.0148991	0.157582	-3.36208	108645
ENSMUSG00000049482	Ctu2	-0.295953	5.28975	-2.70482	0.014852	0.157582	-3.31763	66965
ENSMUSG00000051234	Rnf7	-0.55178	7.44157	-2.70267	0.0149193	0.157582	-3.36716	19823
ENSMUSG00000061601	Pclo	0.572908	6.2073	2.70218	0.0149346	0.157582	-3.35427	26875
ENSMUSG00000087135	Gm16096	0.640694	4.94367	2.70305	0.0149073	0.157582	-3.27401	102639005
ENSMUSG00000094868	Dlx6os2	-1.74148	0.934535	-2.70214	0.014936	0.157582	-2.88665	13397
ENSMUSG00000121277	Gm57184	0.681308	2.04461	2.70288	0.0149128	0.157582	-2.95335	NA
ENSMUSG00000039210	Gpatch2	0.649381	2.98658	2.69957	0.0150168	0.158155	-3.06096	67769
ENSMUSG00000053094	Tmem248	-0.303206	5.05401	-2.69969	0.015013	0.158155	-3.30903	71667
ENSMUSG00000069793	Slfn9	1.17813	0.719322	2.69957	0.0150168	0.158155	-2.88555	237886
ENSMUSG00000033491	Prss35	0.625945	2.04718	2.6986	0.0150472	0.158382	-2.9652	244954
ENSMUSG00000000120	Ngfr	0.832934	2.99617	2.69765	0.0150772	0.158421	-3.05097	18053
ENSMUSG00000021457	Syk	0.665517	1.40938	2.69804	0.015065	0.158421	-2.9187	20963
ENSMUSG00000108688	Gm44985	0.915181	0.100807	2.69764	0.0150776	0.158421	-2.90016	NA
ENSMUSG00000015653	Steap2	0.778625	2.02424	2.69706	0.015096	0.158428	-2.96433	74051
ENSMUSG00000037251	Pomk	0.364725	4.1454	2.69715	0.0150931	0.158428	-3.2191	74653
ENSMUSG00000026634	Angel2	-0.397428	5.59859	-2.69666	0.0151086	0.158467	-3.35388	52477
ENSMUSG00000054484	Tmem62	-0.416786	3.68772	-2.69604	0.0151283	0.158488	-3.17997	96957
ENSMUSG00000086290	Snhg12	-0.514755	5.04145	-2.69613	0.0151254	0.158488	-3.32208	NA
ENSMUSG00000029126	Nsg1	-0.360509	10.1036	-2.69464	0.0151729	0.158592	-3.37884	18196
ENSMUSG00000046671	Mtfr1l	-0.268844	6.09592	-2.69514	0.0151568	0.158592	-3.37092	76824
ENSMUSG00000050174	Nudt6	-0.649527	2.68827	-2.69461	0.0151737	0.158592	-3.0632	229228
ENSMUSG00000097023	Mir9-3hg	-0.439498	5.74882	-2.69497	0.0151623	0.158592	-3.3603	101694
ENSMUSG00000040383	Aqr	0.406804	4.40063	2.69331	0.0152152	0.158932	-3.26026	11834
ENSMUSG00000066800	Rnasel	0.56025	4.86798	2.69299	0.0152255	0.158947	-3.29462	24014
ENSMUSG00000091811	Inafm1	-0.357009	5.50397	-2.6922	0.0152508	0.159117	-3.35495	66300
ENSMUSG00000021680	Crhbp	-1.15368	1.51289	-2.69181	0.015263	0.159123	-2.95568	12919
ENSMUSG00000046387	Pcdhb17	0.427507	3.55636	2.69163	0.0152691	0.159123	-3.15435	93888
ENSMUSG00000022299	Slc25a32	-0.491748	3.7644	-2.69111	0.0152856	0.159202	-3.18779	69906
ENSMUSG00000059890	Ube4a	0.431928	5.85576	2.68978	0.0153284	0.15939	-3.37001	140630
ENSMUSG00000079038	Zfp781a	0.799408	1.49912	2.6898	0.0153276	0.15939	-2.92144	211135
ENSMUSG00000120877	5033425G24Rik	-0.839511	1.13562	-2.68972	0.0153304	0.15939	-2.92616	NA
ENSMUSG00000028465	Tln1	-0.302241	6.79038	-2.68884	0.0153586	0.159498	-3.39211	21894
ENSMUSG00000052403	Fcnaos	-1.39817	-0.132569	-2.68891	0.0153564	0.159498	-2.91298	NA
ENSMUSG00000040373	Cacng5	0.661434	2.98422	2.68848	0.0153701	0.159524	-3.08285	140723
ENSMUSG00000017999	Ddx27	-0.336991	5.13484	-2.68803	0.0153847	0.159583	-3.34289	228889
ENSMUSG00000020484	Xbp1	0.395514	5.33881	2.68707	0.0154157	0.159812	-3.34355	22433
ENSMUSG00000023286	Ube2j2	-0.342946	6.52938	-2.68533	0.0154719	0.159983	-3.39693	140499
ENSMUSG00000033949	Trim36	0.541833	3.11529	2.68469	0.0154928	0.159983	-3.11918	28105
ENSMUSG00000037971	Cfap68	-0.33844	4.99813	-2.68479	0.0154896	0.159983	-3.33488	68721
ENSMUSG00000038252	Ncapd2	0.548469	5.5452	2.68567	0.0154609	0.159983	-3.36231	68298
ENSMUSG00000042055	Wdr11	0.343202	5.12866	2.68469	0.0154929	0.159983	-3.33843	207425
ENSMUSG00000062866	Phactr2	0.522363	2.95161	2.68468	0.015493	0.159983	-3.08728	215789
ENSMUSG00000105957	Gm43254	0.738165	0.648408	2.68462	0.015495	0.159983	-2.91005	NA
ENSMUSG00000028051	Hcn3	0.706685	5.2268	2.68402	0.0155146	0.160094	-3.33147	15168
ENSMUSG00000075389	Reno1	-0.549263	4.93224	-2.68344	0.0155334	0.160195	-3.33288	NA
ENSMUSG00000004609	Cd33	0.764686	0.249956	2.68153	0.0155959	0.160561	-2.9253	12489
ENSMUSG00000036168	Ccdc38	-0.463357	2.70844	-2.68156	0.0155946	0.160561	-3.08733	237465
ENSMUSG00000087249	Gm16062	-0.581971	5.65633	-2.68183	0.015586	0.160561	-3.38232	NA
ENSMUSG00000016526	Dyrk3	-0.471107	4.88606	-2.6808	0.0156197	0.160714	-3.33215	226419
ENSMUSG00000041966	Dcaf17	0.473803	4.05662	2.67992	0.0156484	0.160917	-3.22899	75763
ENSMUSG00000018425	Dhx40	-0.491707	5.10573	-2.67912	0.0156748	0.161003	-3.36064	67487
ENSMUSG00000031099	Smarca1	0.329528	4.77317	2.6792	0.0156722	0.161003	-3.32639	93761
ENSMUSG00000001707	Eef1e1	-0.357503	7.51924	-2.67848	0.0156958	0.161125	-3.41429	66143
ENSMUSG00000020527	Myo19	-0.435861	4.75805	-2.67745	0.0157295	0.161286	-3.3272	66196
ENSMUSG00000110378	Gm45242	-0.64368	2.49747	-2.67764	0.0157233	0.161286	-3.07506	NA
ENSMUSG00000022756	Slc7a4	0.414504	4.25872	2.67694	0.0157465	0.161368	-3.26343	224022
ENSMUSG00000019579	Mydgf	-0.350633	6.02479	-2.67628	0.0157684	0.161457	-3.40573	28106
ENSMUSG00000019831	Wasf1	-0.334323	7.01503	-2.67595	0.0157791	0.161457	-3.4181	83767
ENSMUSG00000046417	Lrrc75a	0.641166	3.1297	2.67585	0.0157824	0.161457	-3.11092	192976
ENSMUSG00000041117	Ccdc8	0.607478	2.35241	2.67453	0.0158263	0.161814	-3.04877	434130
ENSMUSG00000029817	Tra2a	0.488497	6.48929	2.67413	0.0158393	0.161854	-3.41523	101214
ENSMUSG00000026749	Nek6	-0.428853	7.74953	-2.67344	0.0158622	0.161903	-3.42414	59126
ENSMUSG00000033970	Rfc3	-0.607636	5.93293	-2.67347	0.0158612	0.161903	-3.40861	69263
ENSMUSG00000070544	Top1	0.446798	6.0044	2.6724	0.0158969	0.162165	-3.41185	21969
ENSMUSG00000039756	Dnttip2	-0.431099	5.28843	-2.67182	0.0159163	0.16227	-3.3838	99480
ENSMUSG00000072969	Armcx5	-0.589763	3.80438	-2.67088	0.0159475	0.162495	-3.23556	494468
ENSMUSG00000028447	Dctn3	-0.441841	8.05041	-2.66968	0.0159878	0.162813	-3.43137	53598
ENSMUSG00000020523	Fam114a2	0.379781	4.86206	2.66928	0.016001	0.162854	-3.34836	67726
ENSMUSG00000021027	Ralgapa1	0.506222	5.87476	2.66835	0.0160321	0.163078	-3.40985	56784
ENSMUSG00000025510	Cd151	0.383359	5.11072	2.66764	0.0160561	0.163229	-3.37119	12476
ENSMUSG00000097187	Gm19426	1.17305	-0.0702061	2.66661	0.0160907	0.163488	-2.97037	NA
ENSMUSG00000053565	Eif3k	-0.342738	7.35817	-2.66598	0.0161118	0.163517	-3.43841	73830
ENSMUSG00000085523	Gm15945	0.975616	0.868729	2.66616	0.0161058	0.163517	-2.94512	NA
ENSMUSG00000024677	Ms4a6b	-0.975168	1.25232	-2.66474	0.016154	0.163543	-2.98556	69774
ENSMUSG00000030725	Lipt2	-0.52875	4.58068	-2.66508	0.0161422	0.163543	-3.34097	67164
ENSMUSG00000037465	Klf10	0.919655	4.21953	2.6646	0.0161586	0.163543	-3.24244	21847
ENSMUSG00000044636	Csrnp2	-0.332601	5.48399	-2.66455	0.0161602	0.163543	-3.40675	207785
ENSMUSG00000058291	Zfp68	-0.604935	6.19176	-2.6655	0.0161283	0.163543	-3.43125	24135
ENSMUSG00000024792	Zfpl1	-0.337654	4.42776	-2.66074	0.0162894	0.1642	-3.33077	81909
ENSMUSG00000025262	Fam120c	0.504392	3.93362	2.662	0.0162467	0.1642	-3.25018	207375
ENSMUSG00000026766	Mmadhc	-0.465417	6.73373	-2.66075	0.0162891	0.1642	-3.44614	109129
ENSMUSG00000029096	Htra3	0.91009	2.37937	2.66118	0.0162745	0.1642	-3.05154	78558
ENSMUSG00000036376	Abt1	-0.387966	3.81116	-2.66095	0.0162825	0.1642	-3.25669	30946
ENSMUSG00000038642	Ctss	-0.552368	2.61285	-2.66141	0.0162666	0.1642	-3.11419	13040
ENSMUSG00000054934	Kcnmb4	-0.512742	6.18827	-2.66147	0.0162646	0.1642	-3.43799	58802
ENSMUSG00000002908	Kcnn1	0.747931	3.49371	2.66023	0.0163069	0.164284	-3.1883	84036
ENSMUSG00000003731	Kpna6	0.323115	5.40401	2.65931	0.0163384	0.164322	-3.4074	16650
ENSMUSG00000025094	Slc18a2	1.2039	2.55536	2.65943	0.0163341	0.164322	-3.06561	214084
ENSMUSG00000042116	Vwa1	0.585881	4.997	2.65956	0.0163299	0.164322	-3.36819	246228
ENSMUSG00000054387	Mdm4	0.43652	5.65469	2.65901	0.0163485	0.164331	-3.41956	17248
ENSMUSG00000028011	Tdo2	-1.14059	0.617766	-2.65823	0.0163755	0.164423	-2.95726	56720
ENSMUSG00000036667	Tcaf1	0.286406	7.66569	2.65821	0.016376	0.164423	-3.4537	77574
ENSMUSG00000003746	Man1a	0.344264	4.04584	2.65791	0.0163862	0.164432	-3.28322	17155
ENSMUSG00000028649	Macf1	0.509931	8.16259	2.65749	0.0164007	0.164485	-3.45499	11426
ENSMUSG00000029635	Cdk8	-0.347209	4.88994	-2.65717	0.0164115	0.164502	-3.38214	264064
ENSMUSG00000022946	Dop1b	0.570036	5.51361	2.65634	0.0164402	0.164697	-3.4139	70028
ENSMUSG00000031949	Adat1	0.523791	2.34511	2.65546	0.0164706	0.164724	-3.07948	30947
ENSMUSG00000100158	Gm28119	1.4027	0.263908	2.65592	0.0164547	0.164724	-2.96629	NA
ENSMUSG00000120325	Gm56958	-1.32557	-0.917073	-2.65554	0.0164676	0.164724	-3.02261	NA
ENSMUSG00000015943	Bola1	-0.558416	5.65874	-2.65497	0.0164872	0.164749	-3.43615	69168
ENSMUSG00000027581	Stmn3	-0.445739	11.0269	-2.65431	0.0165099	0.164749	-3.45439	20262
ENSMUSG00000041144	Dnah7b	0.960687	1.78937	2.65439	0.0165072	0.164749	-3.00317	227058
ENSMUSG00000111264	E030022I16Rik	-1.11317	1.45572	-2.65433	0.0165093	0.164749	-2.99139	NA
ENSMUSG00000026511	Srp9	-0.468162	6.40861	-2.65265	0.0165673	0.165222	-3.45938	27058
ENSMUSG00000028176	Lrrc7	0.593258	4.38882	2.65241	0.0165758	0.165222	-3.31994	242274
ENSMUSG00000015668	Pdzd11	0.322739	5.29738	2.65072	0.0166344	0.165253	-3.41429	72621
ENSMUSG00000022351	Sqle	0.292754	7.33602	2.65171	0.0166002	0.165253	-3.46583	20775
ENSMUSG00000026131	Dst	0.57575	7.18715	2.65125	0.0166161	0.165253	-3.46593	13518
ENSMUSG00000026675	Hsd17b7	0.524345	3.58514	2.65045	0.0166437	0.165253	-3.23489	15490
ENSMUSG00000028111	Ctsk	-1.17212	2.41165	-2.65124	0.0166162	0.165253	-3.1194	13038
ENSMUSG00000034211	Mrps17	-0.318647	6.94422	-2.65066	0.0166364	0.165253	-3.4669	66258
ENSMUSG00000113170	Gm36839	-0.463777	3.26447	-2.65052	0.0166415	0.165253	-3.19491	NA
ENSMUSG00000024007	Ppil1	-0.40507	7.01935	-2.64947	0.0166778	0.165407	-3.46954	68816
ENSMUSG00000082127	Gm13577	-0.453812	4.33474	-2.64969	0.0166702	0.165407	-3.33878	NA
ENSMUSG00000020284	Cfap410	-0.307029	4.54923	-2.64584	0.0168049	0.166328	-3.36984	67884
ENSMUSG00000024833	Pola2	0.411192	3.26312	2.64647	0.0167829	0.166328	-3.20034	18969
ENSMUSG00000040125	Gpr26	0.473479	5.24314	2.64605	0.0167976	0.166328	-3.41306	233919
ENSMUSG00000118134	4930549G23Rik	-0.612388	3.15162	-2.64576	0.0168078	0.166328	-3.21602	NA
ENSMUSG00000019828	Grm1	0.738429	3.68041	2.64466	0.0168463	0.166616	-3.25075	14816
ENSMUSG00000061461	Smim20	-0.463429	4.95434	-2.64405	0.0168679	0.166737	-3.4083	66278
ENSMUSG00000104234	5330439B14Rik	2.03842	-0.862994	2.64378	0.0168772	0.166737	-3.14794	321015
ENSMUSG00000025316	Banp	0.438345	4.43135	2.64121	0.0169683	0.166967	-3.34392	53325
ENSMUSG00000036099	Vezt	0.350291	5.39279	2.64101	0.0169753	0.166967	-3.44614	215008
ENSMUSG00000037072	Selenof	-0.469048	9.31223	-2.64219	0.0169335	0.166967	-3.4827	93684
ENSMUSG00000038844	Kif16b	0.785562	1.97043	2.64264	0.0169175	0.166967	-3.05014	16558
ENSMUSG00000047844	Bex4	-0.383679	7.26509	-2.64179	0.0169478	0.166967	-3.48494	406217
ENSMUSG00000055835	Zfp1	-0.390363	4.05862	-2.64202	0.0169393	0.166967	-3.32718	22640
ENSMUSG00000081604	Gm11518	-1.14817	0.203613	-2.64216	0.0169344	0.166967	-2.98017	NA
ENSMUSG00000117286	Gm1043	0.896028	3.32727	2.64148	0.0169588	0.166967	-3.19124	381634
ENSMUSG00000015804	Med28	-0.431924	7.19218	-2.63675	0.017127	0.167222	-3.49461	66999
ENSMUSG00000023079	Gtf2ird1	-0.29207	5.32644	-2.63822	0.0170744	0.167222	-3.45155	57080
ENSMUSG00000023935	Spats1	0.579683	1.82406	2.6397	0.0170216	0.167222	-3.05156	71020
ENSMUSG00000026767	Mindy3	-0.491572	6.09573	-2.63217	0.0172914	0.167222	-3.49335	66960
ENSMUSG00000027253	Lrp4	0.582015	4.09211	2.63328	0.0172514	0.167222	-3.32263	228357
ENSMUSG00000027425	Kat14	-0.415975	3.91189	-2.63343	0.0172458	0.167222	-3.32684	228714
ENSMUSG00000028741	Mrto4	-0.565752	6.62743	-2.63897	0.0170476	0.167222	-3.48726	69902
ENSMUSG00000028798	Eif3i	-0.436163	7.55842	-2.63595	0.0171555	0.167222	-3.49664	54709
ENSMUSG00000029440	Psmd9	-0.619258	5.57078	-2.63403	0.0172242	0.167222	-3.47332	67151
ENSMUSG00000032220	Myo1e	0.596897	2.2014	2.63475	0.0171986	0.167222	-3.10238	71602
ENSMUSG00000032333	Stoml1	-0.258582	5.93616	-2.63599	0.0171541	0.167222	-3.48161	69106
ENSMUSG00000032580	Rbm5	0.400878	6.70324	2.63496	0.0171911	0.167222	-3.49553	83486
ENSMUSG00000033392	Clasp2	0.305742	7.79808	2.63509	0.0171864	0.167222	-3.4984	76499
ENSMUSG00000034311	Kif4	0.390103	3.91434	2.638	0.0170822	0.167222	-3.28555	16571
ENSMUSG00000035901	Dennd5a	0.28811	6.68692	2.63654	0.0171343	0.167222	-3.4921	19347
ENSMUSG00000036737	Oxsr1	0.295994	5.47956	2.63232	0.0172857	0.167222	-3.46473	108737
ENSMUSG00000037552	Plekhg2	0.76291	4.58138	2.63617	0.0171476	0.167222	-3.36129	101497
ENSMUSG00000038593	Tctn1	0.374064	4.23042	2.63278	0.0172692	0.167222	-3.34356	654470
ENSMUSG00000040033	Stat2	0.449023	4.08063	2.63889	0.0170506	0.167222	-3.29903	20847
ENSMUSG00000040302	Rbm48	-0.494077	4.2007	-2.63251	0.0172791	0.167222	-3.35285	269623
ENSMUSG00000045589	Frrs1l	0.511051	5.4603	2.63402	0.0172248	0.167222	-3.45821	230235
ENSMUSG00000046753	Ccdc66	0.494643	3.98739	2.63811	0.0170782	0.167222	-3.31548	320234
ENSMUSG00000046985	Tapt1	-0.44498	5.08286	-2.63434	0.0172131	0.167222	-3.4437	231225
ENSMUSG00000052727	Map1b	0.58592	10.328	2.63285	0.0172669	0.167222	-3.49853	17755
ENSMUSG00000055048	Gm9962	-0.361239	3.92887	-2.63438	0.0172118	0.167222	-3.32449	791383
ENSMUSG00000068184	Ndufaf2	-0.34695	5.83049	-2.63391	0.0172287	0.167222	-3.47931	75597
ENSMUSG00000071181	3830408C21Rik	-0.519759	2.81428	-2.6387	0.0170573	0.167222	-3.18172	100040322
ENSMUSG00000071711	Mpst	-0.293716	6.19225	-2.63623	0.0171454	0.167222	-3.48612	246221
ENSMUSG00000075318	Scn2a	0.448374	6.20234	2.63601	0.0171533	0.167222	-3.48526	110876
ENSMUSG00000096999	Gm26793	1.6217	-0.0959033	2.63353	0.0172422	0.167222	-3.02058	NA
ENSMUSG00000113836	Gm3325	0.907999	0.937167	2.63572	0.0171637	0.167222	-2.99471	NA
ENSMUSG00000021432	Slc35b3	-0.821787	5.22124	-2.63083	0.0173398	0.16748	-3.45567	108652
ENSMUSG00000031608	Galnt7	0.520914	2.61693	2.63065	0.0173462	0.16748	-3.1473	108150
ENSMUSG00000040183	Ankrd6	0.414953	4.95992	2.63102	0.0173327	0.16748	-3.43068	140577
ENSMUSG00000040112	Mrps35	-0.57068	5.88447	-2.6298	0.0173771	0.167688	-3.49219	232536
ENSMUSG00000085705	Gm16046	1.40286	-0.466533	2.62881	0.0174127	0.167941	-3.07583	NA
ENSMUSG00000036896	C1qc	-0.533383	3.77097	-2.62836	0.0174294	0.16798	-3.3134	12262
ENSMUSG00000089911	Mfsd14a	-0.512267	5.33119	-2.62818	0.0174356	0.16798	-3.47328	15247
ENSMUSG00000037855	Zfp365	-0.551977	4.05067	-2.62733	0.0174667	0.168098	-3.34617	216049
ENSMUSG00000102615	Gm37844	0.605035	3.44023	2.62757	0.0174579	0.168098	-3.24336	NA
ENSMUSG00000020461	Clhc1	-1.14409	0.304217	-2.62667	0.0174907	0.168155	-3.00404	73324
ENSMUSG00000025521	Tmem192	-0.623139	3.89864	-2.62665	0.0174914	0.168155	-3.33844	73067
ENSMUSG00000036905	C1qb	-0.601787	4.10636	-2.62635	0.0175024	0.16817	-3.36349	12260
ENSMUSG00000025142	Aspscr1	-0.27739	5.53619	-2.62608	0.0175122	0.168174	-3.48413	68938
ENSMUSG00000037348	Paqr7	0.475233	3.86225	2.62517	0.0175455	0.168341	-3.32119	71904
ENSMUSG00000042682	Selenok	-0.426387	7.9815	-2.62509	0.0175485	0.168341	-3.51757	80795
ENSMUSG00000020231	Dip2a	0.296556	5.66901	2.62389	0.0175923	0.16849	-3.48912	64451
ENSMUSG00000039449	Prpf18	-0.463475	5.17272	-2.62438	0.0175743	0.16849	-3.47174	67229
ENSMUSG00000040048	Ndufb10	-0.392174	7.37442	-2.62394	0.0175904	0.16849	-3.51963	68342
ENSMUSG00000020063	Sirt1	-0.385681	4.47678	-2.62204	0.0176603	0.16905	-3.4066	93759
ENSMUSG00000025157	Zdhhc16	-0.41598	5.82485	-2.62129	0.0176881	0.169226	-3.50781	74168
ENSMUSG00000029054	Gabrd	-0.734874	1.75183	-2.62025	0.0177265	0.169411	-3.08884	14403
ENSMUSG00000037499	Nenf	-0.377515	7.35352	-2.62022	0.0177276	0.169411	-3.52677	66208
ENSMUSG00000045672	Col27a1	1.1065	1.31393	2.61999	0.0177359	0.169411	-3.03446	373864
ENSMUSG00000016252	Atp5f1e	-0.470832	9.16521	-2.61951	0.0177536	0.169419	-3.52683	67126
ENSMUSG00000033379	Atp6v0b	-0.444801	8.63617	-2.6192	0.0177652	0.169419	-3.52833	114143
ENSMUSG00000038024	Dennd4c	-0.52176	4.07855	-2.61936	0.0177594	0.169419	-3.37695	329877
ENSMUSG00000106037	Gm4332	-0.573589	2.67184	-2.6184	0.0177949	0.169612	-3.1988	NA
ENSMUSG00000025868	Higd2a	-0.365785	5.98182	-2.6176	0.0178244	0.169639	-3.5178	67044
ENSMUSG00000041837	Pdcd7	-0.387557	4.43861	-2.61755	0.0178263	0.169639	-3.41193	50996
ENSMUSG00000061462	Obscn	1.11276	1.44545	2.61784	0.0178155	0.169639	-3.03815	380698
ENSMUSG00000020869	Lrrc59	-0.261218	7.50411	-2.61627	0.0178741	0.169658	-3.53456	98238
ENSMUSG00000021376	Tpmt	0.459525	2.83799	2.61708	0.0178436	0.169658	-3.19803	22017
ENSMUSG00000028207	Asph	0.278844	5.92761	2.61597	0.0178852	0.169658	-3.51657	65973
ENSMUSG00000062376	Borcs7	-0.430641	4.58608	-2.61607	0.0178814	0.169658	-3.43317	66439
ENSMUSG00000069769	Msi2	0.380244	6.31398	2.61614	0.0178788	0.169658	-3.52615	76626
ENSMUSG00000120258	Gm56596	-0.716225	1.83531	-2.61599	0.0178845	0.169658	-3.11281	NA
ENSMUSG00000005510	Ndufs3	-0.372124	6.31167	-2.61455	0.0179379	0.169797	-3.53129	68349
ENSMUSG00000022801	Lrch3	0.367225	4.55163	2.61504	0.0179197	0.169797	-3.41722	70144
ENSMUSG00000049907	Rasl11b	-0.777316	5.02746	-2.61513	0.0179163	0.169797	-3.47165	68939
ENSMUSG00000079242	C730034F03Rik	-0.529097	3.20509	-2.6148	0.0179289	0.169797	-3.26277	NA
ENSMUSG00000034602	Mon2	0.416266	5.45399	2.61238	0.0180194	0.1704	-3.50143	67074
ENSMUSG00000043557	Mdga1	0.656461	6.36456	2.61229	0.0180225	0.1704	-3.53036	74762
ENSMUSG00000046229	Scand1	-0.294686	6.54258	-2.612	0.0180336	0.1704	-3.53884	19018
ENSMUSG00000047459	Dynlrb1	-0.312532	7.54209	-2.61184	0.0180397	0.1704	-3.54312	67068
ENSMUSG00000034940	Synrg	0.445561	5.63633	2.6107	0.0180823	0.170711	-3.51157	217030
ENSMUSG00000002635	Pdcd2l	-0.621183	5.58298	-2.60942	0.0181305	0.170805	-3.52117	68079
ENSMUSG00000003380	Rabac1	-0.44024	7.88505	-2.60944	0.0181301	0.170805	-3.54771	14470
ENSMUSG00000027522	Stx16	0.500601	5.74256	2.60979	0.0181167	0.170805	-3.51451	228960
ENSMUSG00000055923	Aasdh	0.594933	3.06706	2.6095	0.0181278	0.170805	-3.22859	231326
ENSMUSG00000019916	P4ha1	0.588593	4.18952	2.60813	0.0181795	0.170818	-3.37704	18451
ENSMUSG00000029681	Bcl7b	-0.457328	4.55602	-2.60715	0.0182164	0.170818	-3.45074	12054
ENSMUSG00000029759	Pon3	1.61306	-0.535242	2.60839	0.0181695	0.170818	-3.08106	269823
ENSMUSG00000032518	Rpsa	-0.390733	10.8898	-2.60802	0.0181834	0.170818	-3.54378	16785
ENSMUSG00000047146	Tet1	0.370832	4.34781	2.60776	0.0181936	0.170818	-3.41402	52463
ENSMUSG00000053581	Zfand2a	-0.302797	5.56465	-2.608	0.0181844	0.170818	-3.51925	100494
ENSMUSG00000063576	Klhdc3	-0.283363	7.2598	-2.60752	0.0182025	0.170818	-3.55112	71765
ENSMUSG00000082044	Snrpert	-0.616664	3.19852	-2.60711	0.0182179	0.170818	-3.27708	NA
ENSMUSG00000085069	Prdm16os	0.745634	2.37714	2.60878	0.018155	0.170818	-3.1475	100042178
ENSMUSG00000038587	Akap12	0.694494	5.62489	2.60656	0.018239	0.170926	-3.51156	83397
ENSMUSG00000046182	Gsg1l	0.515304	4.36285	2.60592	0.0182632	0.171063	-3.40091	269994
ENSMUSG00000004937	Sgta	-0.25187	7.46161	-2.60513	0.0182933	0.171126	-3.55593	52551
ENSMUSG00000022378	Cyrib	-0.28332	7.78555	-2.60546	0.0182805	0.171126	-3.55538	223601
ENSMUSG00000036186	Dipk1b	-0.453356	5.86794	-2.60499	0.0182987	0.171126	-3.5387	56279
ENSMUSG00000030753	Thap12	-0.481148	7.46	-2.60439	0.0183212	0.171247	-3.55733	72981
ENSMUSG00000029597	Sds	-1.21178	0.435943	-2.60324	0.0183654	0.171435	-3.04194	231691
ENSMUSG00000087017	4930417H01Rik	-0.546679	2.42283	-2.60311	0.0183701	0.171435	-3.20211	NA
ENSMUSG00000092483	Gm20421	0.554861	4.61923	2.60335	0.018361	0.171435	-3.44739	NA
ENSMUSG00000038160	Atg5	-0.568972	5.54692	-2.60273	0.0183847	0.171482	-3.53298	11793
ENSMUSG00000047036	Zfp445	0.327016	6.91614	2.60195	0.0184145	0.17158	-3.56035	235682
ENSMUSG00002075808	Gm55497	0.382668	4.78512	2.602	0.0184127	0.17158	-3.46592	NA
ENSMUSG00000082284	H3f3a-ps1	-0.439858	4.67062	-2.60142	0.0184351	0.171683	-3.46697	NA
ENSMUSG00000010406	Mrpl52	-0.355222	6.97996	-2.60018	0.0184827	0.171768	-3.56421	68836
ENSMUSG00000030890	Ilk	-0.36412	8.47074	-2.60084	0.0184571	0.171768	-3.56386	16202
ENSMUSG00000032489	Kif9	0.898049	1.241	2.6003	0.018478	0.171768	-3.06649	16578
ENSMUSG00000107255	Gm43416	-1.02833	1.57056	-2.60028	0.0184786	0.171768	-3.09779	NA
ENSMUSG00000051768	Xrcc1	0.325494	4.48368	2.59928	0.0185173	0.171961	-3.43973	22594
ENSMUSG00000060032	H2aj	-0.32278	7.51408	-2.59914	0.0185227	0.171961	-3.56742	232440
ENSMUSG00000036214	Polr1has	1.18588	-0.115431	2.59841	0.0185508	0.172132	-3.06801	76416
ENSMUSG00000019943	Atp2b1	0.286893	7.25086	2.598	0.0185665	0.172188	-3.56922	67972
ENSMUSG00000019817	Plagl1	0.5522	4.41866	2.59731	0.0185931	0.172343	-3.4265	22634
ENSMUSG00000111063	Zfp660	0.72182	1.33546	2.59707	0.0186024	0.172343	-3.08999	666257
ENSMUSG00000045752	Tssc4	-0.395619	5.46538	-2.59678	0.0186135	0.172356	-3.53912	56844
ENSMUSG00000026113	Inpp4a	0.305996	5.92844	2.59632	0.0186315	0.172433	-3.55335	269180
ENSMUSG00000020866	Cacna1g	0.626229	5.9958	2.59603	0.0186428	0.172449	-3.54887	12291
ENSMUSG00000030203	Dusp16	0.605585	2.8628	2.5957	0.0186554	0.172476	-3.2379	70686
ENSMUSG00000048581	E130311K13Rik	-0.581645	2.90985	-2.59537	0.0186682	0.172504	-3.27237	329659
ENSMUSG00000059854	Hydin	1.00215	0.418734	2.5948	0.0186906	0.172622	-3.05655	244653
ENSMUSG00000006494	Pdk1	0.505379	4.92006	2.59365	0.0187351	0.17268	-3.4903	228026
ENSMUSG00000031754	Nudt21	-0.283624	6.83934	-2.59364	0.0187355	0.17268	-3.57634	68219
ENSMUSG00000032959	Pebp1	-0.378017	9.69049	-2.59434	0.0187083	0.17268	-3.57378	23980
ENSMUSG00000019920	Lims1	0.34863	4.41641	2.59304	0.0187589	0.172806	-3.44371	110829
ENSMUSG00000020038	Cry1	-0.745377	4.90968	-2.592	0.0187995	0.172941	-3.51704	12952
ENSMUSG00000032002	Dcun1d5	-0.433332	6.33203	-2.59192	0.0188026	0.172941	-3.57535	76863
ENSMUSG00000086483	8030443G20Rik	-1.00576	-0.627445	-2.59193	0.0188022	0.172941	-3.08079	77173
ENSMUSG00000022837	Iqcb1	-0.605863	5.51452	-2.59128	0.0188275	0.173081	-3.55013	320299
ENSMUSG00000029146	Snx17	0.223694	5.9194	2.59011	0.0188735	0.173135	-3.56741	266781
ENSMUSG00000029467	Atp2a2	0.314949	8.00413	2.59014	0.0188721	0.173135	-3.58476	11938
ENSMUSG00000029992	Gfpt1	0.356228	6.33666	2.59017	0.0188711	0.173135	-3.57692	14583
ENSMUSG00000036646	Man1b1	-0.24817	6.15349	-2.5899	0.0188818	0.173135	-3.57595	227619
ENSMUSG00000090935	Synj2bp	0.686147	2.65729	2.59047	0.0188592	0.173135	-3.22927	24071
ENSMUSG00000018479	Chct1	-0.80613	-0.0657523	-2.58953	0.0188963	0.173178	-3.06382	73634
ENSMUSG00000015468	Notch4	0.381202	2.82073	2.58891	0.0189207	0.173314	-3.25188	18132
ENSMUSG00000006599	Gtf2h1	-0.400227	5.06096	-2.58852	0.0189357	0.173362	-3.52827	14884
ENSMUSG00000023572	Ccndbp1	-0.48259	6.89365	-2.58809	0.0189526	0.173428	-3.58711	17151
ENSMUSG00000026516	Nvl	0.416886	5.37787	2.58724	0.0189862	0.173484	-3.54313	67459
ENSMUSG00000032006	Pdgfd	0.916773	1.47658	2.5872	0.0189879	0.173484	-3.1179	71785
ENSMUSG00000097575	Gm26796	0.698759	2.26985	2.58761	0.0189717	0.173484	-3.19743	NA
ENSMUSG00000033088	Triobp	0.750162	6.01852	2.58669	0.0190078	0.173488	-3.56623	110253
ENSMUSG00000087679	Tmem250	-0.357173	4.24519	-2.58676	0.0190052	0.173488	-3.44294	109299
ENSMUSG00000002733	Plekha3	-0.353285	4.01049	-2.58582	0.0190422	0.173714	-3.42783	83435
ENSMUSG00000087038	2900079G21Rik	-0.543312	4.95718	-2.58541	0.0190586	0.173775	-3.52129	620760
ENSMUSG00000027808	Serp1	-0.457492	7.28666	-2.58503	0.0190736	0.173823	-3.59422	28146
ENSMUSG00000021947	Cryl1	-0.514688	3.13668	-2.58441	0.0190981	0.173875	-3.31576	68631
ENSMUSG00000032112	Trappc4	-0.31791	7.13916	-2.58424	0.0191049	0.173875	-3.59539	60409
ENSMUSG00000101630	Gm29261	1.74196	-0.442885	2.58415	0.0191085	0.173875	-3.13031	NA
ENSMUSG00000012609	Ttll5	0.369915	3.77067	2.58236	0.0191796	0.173964	-3.38195	320244
ENSMUSG00000028470	Hint2	-0.371747	4.2731	-2.58275	0.0191642	0.173964	-3.46842	68917
ENSMUSG00000028546	Elavl4	0.533366	6.53555	2.5826	0.01917	0.173964	-3.59395	15572
ENSMUSG00000039221	Rpl22l1	-0.488504	7.35322	-2.58278	0.0191629	0.173964	-3.59839	68028
ENSMUSG00000064289	Tank	-0.434656	4.7296	-2.58292	0.0191575	0.173964	-3.51345	21353
ENSMUSG00000110630	K230015D01Rik	0.431545	3.87756	2.58219	0.0191865	0.173964	-3.38827	NA
ENSMUSG00000120340	A330069E16Rik	-0.721569	2.07978	-2.58238	0.019179	0.173964	-3.18304	NA
ENSMUSG00000026283	Ing5	-0.411964	3.54948	-2.58088	0.0192387	0.174261	-3.36479	66262
ENSMUSG00000107096	Gm43597	0.736799	2.08288	2.58096	0.0192353	0.174261	-3.18435	NA
ENSMUSG00000026333	Gin1	-0.675986	3.12702	-2.58	0.0192739	0.174491	-3.32122	252876
ENSMUSG00000020171	Yeats4	-0.528606	7.24247	-2.57968	0.0192864	0.174492	-3.60438	64050
ENSMUSG00000022528	Hes1	0.471665	2.63867	2.57923	0.0193047	0.174492	-3.24074	15205
ENSMUSG00000043940	Wdfy3	0.423936	6.73948	2.57906	0.0193113	0.174492	-3.6028	72145
ENSMUSG00000051154	Commd3	-0.384595	7.64207	-2.57902	0.0193131	0.174492	-3.60602	12238
ENSMUSG00000036242	Armh4	0.393797	4.29014	2.57874	0.0193244	0.174506	-3.45472	67419
ENSMUSG00000106464	C130083M11Rik	1.28055	-1.05499	2.57848	0.0193345	0.174509	-3.15692	414111
ENSMUSG00000028409	Smu1	-0.546278	7.01312	-2.57789	0.0193581	0.174607	-3.60717	74255
ENSMUSG00000037735	2810032G03Rik	0.474258	2.81872	2.57748	0.0193747	0.174607	-3.26814	NA
ENSMUSG00000049122	Frmd3	0.30316	4.86002	2.57754	0.0193724	0.174607	-3.52307	242506
ENSMUSG00000030750	Nsmce1	-0.419727	6.37113	-2.57714	0.0193885	0.174643	-3.60262	67711
ENSMUSG00000041153	Osgin2	-0.442113	4.70771	-2.57586	0.0194401	0.174931	-3.52302	209212
ENSMUSG00000109865	Hspa14	-0.593222	5.30378	-2.5759	0.0194385	0.174931	-3.56438	50497
ENSMUSG00000004849	Ap1s1	-0.310711	7.31158	-2.57502	0.0194739	0.174972	-3.61341	11769
ENSMUSG00000017679	Ttpal	0.314335	4.77599	2.57505	0.0194725	0.174972	-3.52575	76080
ENSMUSG00000031245	Hmgn5	0.539719	2.62661	2.5754	0.0194586	0.174972	-3.24861	50887
ENSMUSG00000006471	Ndor1	-0.330021	4.08638	-2.57462	0.0194902	0.174972	-3.45295	78797
ENSMUSG00000102457	Gm38342	-0.526496	1.88961	-2.57437	0.0195003	0.174972	-3.19733	NA
ENSMUSG00000115003	Gm48933	-0.647888	4.95926	-2.57429	0.0195033	0.174972	-3.54783	NA
ENSMUSG00000103900	Gm37500	0.740389	1.24275	2.5738	0.0195232	0.175062	-3.11562	108168884
ENSMUSG00000096992	Gm26788	1.1297	1.96912	2.573	0.0195557	0.175265	-3.16059	108167617
ENSMUSG00000006567	Atp7b	0.776232	1.87626	2.57123	0.0196276	0.175484	-3.1612	11979
ENSMUSG00000025817	Nudt5	0.283893	4.97397	2.57119	0.0196292	0.175484	-3.54296	53893
ENSMUSG00000037960	Card19	-0.490797	2.31586	-2.57153	0.0196152	0.175484	-3.23709	68480
ENSMUSG00000041453	Rpl21	-0.331435	8.90783	-2.57213	0.019591	0.175484	-3.61808	19933
ENSMUSG00000062861	Zfp28	-0.433349	4.46998	-2.57155	0.0196145	0.175484	-3.50303	22690
ENSMUSG00000015488	Cacfd1	-0.341129	6.18588	-2.57049	0.0196575	0.175509	-3.61345	381356
ENSMUSG00000042659	Arrdc4	-0.664278	6.40276	-2.57058	0.0196542	0.175509	-3.61297	66412
ENSMUSG00000045438	Cox19	-0.338005	6.47798	-2.56992	0.0196811	0.175509	-3.61867	68033
ENSMUSG00000046378	Asphd1	0.566981	3.25179	2.56999	0.019678	0.175509	-3.3286	233879
ENSMUSG00000085819	Ube4bos1	0.42692	3.94549	2.57029	0.0196658	0.175509	-3.43166	NA
[truncated: 15,758 more rows]

## Sheet: Supplementary Table 3
Control Female vs. FAE Female Downregulated	Control Female vs. FAE Female Upregulated	Control vs. FAE Downregulated	Control vs. FAE Upregulated	Control Female vs. FAE Female Downregulated & Control vs. FAE Downregulated	Control Female vs. FAE Female Upregulated & Control vs. FAE Upregulated
Hddc2	Irf3	Hddc2	Narf	Hddc2	Irf3
Rpl13	Klc4	C1d	Fer	Rpl13	Klc4
Ssr4	Gys1	Rpl13	Itga5	Ssr4	Gys1
Fkbp7	Tfcp2	Txnrd3	Ube2c	Fkbp7	Tfcp2
Cstb	Mettl16	Pfdn5	Npepps	Cstb	Mettl16
Rps25	Trpv2	Vsig2	Spag5	Rps25	Trpv2
Pigyl	Rmnd1	Ssr4	Ppm1j	Pigyl	Rmnd1
Mrps18c	Apaf1	Ndufa11	Timmdc1	Mrps18c	Apaf1
Acsl1	Top2a	Use1	Prkar2b	Acsl1	Top2a
Rwdd1	Acly	Uck1	Irf3	Rwdd1	Acly
Hint1	Dpf3	Med6	Ddr1	Hint1	Dpf3
Rps27a	Tert	Naa20	Klc4	Rps27a	Tert
Mrps24	Msh2	Fkbp7	Gys1	Mrps24	Msh2
Supt4a	Epb41l4a	Mrpl2	Hif3a	Supt4a	Epb41l4a
Znhit3	Spry4	Nosip	Hnrnpa2b1	Znhit3	Spry4
Cacng1	Fam111a	Bax	Cbfa2t3	Med31	Slc39a10
Med31	Slc39a10	Polr2e	Rad51c	Erh	Itga4
Erh	Itga4	Cstb	Pou2f2	Cetn3	Dnaaf9
Cetn3	Dnaaf9	Slc30a4	Tfcp2	Btf3	Ift80
Btf3	Ift80	Tmem147	Zmynd10	Cep20	Acp6
Cep20	Sh3d19	Eif1b	Rdm1	Ndufb4	Slc4a2
Ndufb4	Acp6	Fance	Mettl16	Spdef	Cald1
Spdef	Slc4a2	Arpc5	Tjap1	Fth1	Vasp
Fth1	Cald1	Rps18	Tmem175	Hhex	Gpt2
Hhex	Vasp	Rps15a	Cad	Taf5	Nedd4
Taf5	Gpt2	Srp14	Pdzd11	Rps24	Gorasp1
Rps24	Nedd4	Tor2a	Mmp9	Maip1	Exd2
Maip1	Gorasp1	Rps25	Trpv2	Smim27	Rpgrip1l
Smim27	Exd2	Tsacc	Trip10	Yrdc	Rbm4b
Yrdc	Rpgrip1l	Pigyl	Rmnd1	Mtf1	Kcnk10
Mtf1	Rbm4b	Elof1	Cep57l1	Ndufa4	Flvcr2
Dffb	Kcnk10	Rnf166	P4ha1	Irak1bp1	Mfsd12
Ndufa4	Flvcr2	Ift27	Tmpo	1110059G10Rik	Fn3krp
Tex29	Mfsd12	Mrps18c	Apaf1	Gtf2a2	Tdrkh
Irak1bp1	Fn3krp	Kctd2	Unc5b	Brk1	Spice1
1110059G10Rik	Tdrkh	Psmb6	Slc16a7	Lsm3	Ackr2
Gtf2a2	Spice1	Atox1	Grb10	Mad2l1bp	Ifit2
Brk1	Ackr2	Acsl1	Mdm1	Prr7	Tnrc6b
Lsm3	Ifit2	Ubxn6	Tektip1	Nudt19	Gigyf2
Mad2l1bp	Tnrc6b	Polr2i	Stk10	Pkig	Gpatch11
Prr7	Gigyf2	Rwdd1	Xpo1	Wdr38	Pgpep1
Nudt19	Gpatch11	Plek	Xbp1	Commd2	Tyw1
Pkig	Pgpep1	Ndufs7	Fam114a2	Sf3b6	Pign
Wdr38	Tyw1	Snrpd3	Stxbp4	Rps16	Fam136a
Commd2	Pign	Hint1	Nbas	Rpl10a	Fbh1
Sf3b6	Fam136a	Arf5	Nherf1	Fdxacb1	Gtf2i
Rps16	Fbh1	Rps27a	Tmem107	Rpl12	Dzip3
Rpl10a	Gtf2i	Mrps24	Top2a	Mettl22	D2hgdh
Fdxacb1	Dzip3	Supt4a	Acly	Polr2j	Ccdc82
Rpl12	Rimbp3	Mrpl22	Pygl	Mrps28	Slc2a4rg-ps
Mettl22	D2hgdh	Znhit3	Dpf3	Rps19	Gm49668
Polr2j	Ccdc82	Nt5c	Fam161b	Selenow
Mrps28	Slc2a4rg-ps	Med31	Abcd4	Tbca
Rps19	Gm49668	Psma6	Tert	Rbm7
Selenow		Sgpp1	Trappc13	Klhl15
Tbca		Erh	Ktn1	Zfp956
Rbm7		Atp5mj	Col2a1	Zfp560
Klhl15		Ggps1	Dubr	Zfp787
Zfp956		Cetn3	Sdf2l1	Gm9828
Zfp560		Med10	Racgap1	Rps23
Zfp787		Lpcat1	Slc4a8	Snrpg
Gm9828		Btf3	Igf2r	Bloc1s2
Rps23		Ndufs4	Vegfa	Rpl32
Rlf		Dph3	Srbd1	Rpl36
Snrpg		Spcs1	Msh2	Deaf1
Bloc1s2		Mrpl57	Jpt2	Rpl35a
Rpl32		Eif3e	Epb41l4a	Rps12
Rpl36		Ndufb9	Spry4	Rpl34
Deaf1		Ppp1r1a	Cep192	Rpl17
Rpl35a		Maf1	Pcyox1l	Rpl35
Rps12		Cep20	Fads2	Rpl27
Rpl34		Ndufb4	Scd2	Chrac1
Rpl17		Eaf2	Katnal2	Urm1
Rpl35		Cox14	Tmem80	Cdk7
Rpl27		Ndufa5	D3Ertd751e	Chchd2
Chrac1		Il15ra	Pdia4	Nicol1
Urm1		Pigx	Slc39a10	Ndufb6
Cdk7		Cript	Bcs1l	Zfp777
Chchd2		Spdef	Ppm1f	Atp5mk
Nicol1		Rps14	Dnajb2	Gm57857
Ndufb6		Fth1	Ccdc93	Cops9
Zfp777		Ms4a6b	Rgs5	Zfas1
Atp5mk		Otub1	Itga4	1110065P20Rik
Gm57857		Eif1ad	Lrp2	Sec61g
Cops9		Banf1	Itga6	Zfp335os
Zfas1		Fibp	Dnaaf9	Rps13
1110065P20Rik		Drap1	Knstrn	Rpl41
Sec61g		Hhex	Tpx2	Ptrhd1
Bambi-ps1		Taf5	Stx16	B430218F22Rik
Rpl13-ps1		Rps24	Zgpat	Gm28529
Zfp335os		Atp5f1c	Acss2	Dcst2
B230216N24Rik		Rpl14	Ttc14	Lnp1
Rps13		Get4	Ift80	Gm45453
Rpl41		Eef1b2	Prpf38b	Snhg10
Ptrhd1		Maip1	Slc27a3	Shld3
B430218F22Rik		Sumo1	Ints3	Lin54
Gm28529		Rev1	Col11a1	2810001A02Rik
Dcst2		Lypd6b	Tbck	Gm56828
Lnp1		Fcna	Fubp1	Gm56531
Gm45453		Timm10	Acp6	Gm55094
Snhg10		Clp1	Gpr89
Shld3		Eif3m	Tacr3
Lin54		Itpka	Ubxn2b
2810001A02Rik		Gnb4	Anp32b
Gm56828		Pdcd10	Erp44
Gm56531		Jtb	Invs
Gm55094		Tdo2	Ago3
		Rps3a1	Slc4a2
		Ctsk	Pex10
		Rps20	Kntc1
		Smim27	Flt1
		Magoh	Rbm28
		Akr1a1	Cald1
		Zbtb8a	Tra2a
		Yrdc	Abcc9
		Mtf1	Vasp
		Rpl22	Rab30
		Cdk5	Cln3
		Cort	Mki67
		Mrpl20	LTO1
		Pgam5	Nadsyn1
		Triap1	Nsdhl
		Ndufa4	Cenpu
		Mepce	Nek1
		Nt5c3	Gpt2
		Malsu1	Mre11a
		Cnbp	Dbndd1
		Lmo3	Hyou1
		Cand2	Nedd4
		Tyrobp	Ccnb2
		Sh3gl3	Phip
		Kctd13	Kif23
		Rps3	Gorasp1
		Cox6a2	Atp2c1
		Lamtor1	Exd2
		Ndufb11	Stk36
		Rbm3	Rpgrip1l
		Cox7b	Prrg3
		Orc6	Pank1
		Ccl17	Rbm4b
		Mvb12a	Kcnk10
		Cox4i1	Flvcr2
		Nip7	Mfsd12
		Ccsap	Ankrd27
		Icam5	Fam151a
		Irak1bp1	Dhx57
		Arpp21	Ints6
		1110059G10Rik	Abca7
		Asprv1	Ddx11
		Gtf2a2	Plxnb2
		Chmp2a	Proser3
		Brk1	Phkb
		Lsm3	Aifm1
		Mad2l1bp	Zdhhc9
		Prr7	Pml
		Nudt19	Asap3
		Lsm7	Ss18
		Pkig	Clic4
		Wdr38	Letm2
		Mettl25	Slc18b1
		Calm2	Klf10
		Commd2	N4bp2
		Cdc42ep3	Rcor1
		Mgat4b	Rmi2
		Cuedc2	Igsf9
		Rps27l	Pde4dip
		Mrpl41	Pdzk1
		C1qc	Txnip
		Map4k1	Egr1
		Sf3b6	Tmco3
		Rps16	Pold1
		Mcrs1	Itpkb
		Rpl10a	Rccd1
		Fam76b	Prc1
		Fdxacb1	Fn3krp
		Fau	Pomt1
		BC028528	Rnf122
		Ensa	Cpeb3
		Atp5mg	Gsap
		Bud31	Stat2
		Agbl3	Bub1b
		Rpl12	Pclaf
		Timm8b	Zfhx2
		Adrm1	Fbxw4
		Mettl22	Elovl6
		Wdr45	Chd7
		Mrpl12	Tdrkh
		Polr2j	Rnpep
		Trub2	Mfsd9
		Alkbh3	Rassf4
		Mrps28	Hps4
		Cblc	Rbm45
		Snrpd2	Dhx29
		Rps19	Fam227a
		Shld2	Dnai3
		Selenow	Spice1
		Vcf1	Ackr2
		Ndufa7	Hjurp
		Tbca	Ifit2
		Rbm7	Mtmr11
		Snai1	Onecut2
		Tmem11	Vps13a
		Klhl15	Ankle1
		Kcnj4	C2cd3
		Sptssa	Rnf152
		Acp1	Tnrc6b
		Smim7	Gigyf2
		Cnrip1	Mlec
		Uqcrq	Lix1l
		Rpl18a	Shisa3
		Cirbp	Gpatch11
		Zfp956	Ccdc157
		Sys1	Mest
		Zfp560	Ggcx
		Rpl37a	Ddx17
		Zfp787	Pgpep1
		Emc6	Tyw1
		Paxx	Lig1
		Bola2	Pign
		Bri3	Zfp663
		Ino80c	Cep162
		Tyw5	Chd6
		Tob2	Dph6
		Gm9828	Mettl15
		Sephs2	Nsd2
		Rps23	Fam136a
		Micos13	Ankrd29
		Atp5me	Septin11
		Garin5a	Dhcr7
		Fbl-ps2	Fbh1
		BC004004	Gtf2i
		Junb	Mdc1
		Tusc1	2700097O09Rik
		Vmac	Zfp512
		Gabra5	Kdr
		Rbm3os	Ccdc177
		Zkscan5	Sema3e
		A430033K04Rik	Dzip3
		Gm11696	Phactr4
		Tatdn2	Rnf213
		Snrpg	Zfp827
		Bloc1s2	Zfp946
		Rpl32	Armc2
		Rpl36	Nt5dc2
		Txndc9	Cfap44
		Rpl30	Zhx2
		Deaf1	Slc39a2
		Rpl18	Xlr3b
		Rpl11	Prob1
		Uqcr10	D2hgdh
		Nkapd1	Pgap1
		Ppih	8030451A03Rik
		Rpl35a	Tufm
		H3f3a	Gm15441
		Rpl26	Arrdc3
		Rps12	5830417I10Rik
		Rpl34	Ccdc82
		Rpl17	Gm11583
		Itgb1bp1	Slc2a4rg-ps
		Borcs7	AA387200
		2310039H08Rik	Mir503hg
		Cebpzos	Hmgcs1
		Ufc1	Gm37206
		Rpl35	Gm37499
		Manbal	Gm9403
		Syt10	2510016D11Rik
		Rpl27	Gm42547
		Rps15	1700126G02Rik
		Sp3os	Gm44560
		Chchd1	Gm45847
		Uqcrh	Gm47483
		Pym1	Gm48682
		Pde6h	Gm48342
		Rplp0	Gm49668
		Chrac1	Gm50240
		Psma5	Gm57315
		Urm1	6720407P12Rik
		Cdk7	Gm57184
		Gm10275	Gm56433
		Psmb3
		Chchd2
		Nicol1
		Ndufb6
		Psmg4
		Zfp777
		Atp5mk
		Cpa2
		B3gat3
		Gm10357
		Gm57857
		Cops9
		Hspe1
		Ggh
		Mlycd
		Zfas1
		Znhit2
		1110065P20Rik
		Tm2d3
		Tomm5
		Gm14326
		Sec61g
		Ifi27l2a
		Rpl39
		C920021L13Rik
		Gm13331
		Rpl17-ps10
		Gm16066
		Zfp335os
		Gm4285
		Gt(ROSA)26Sor
		1700047K16Rik
		Fcor
		Snrpe
		Rps13
		Gm17300
		Tma7
		BC051226
		Rpl41
		Ptrhd1
		Zfp433
		1600020E01Rik
		1500026H17Rik
		B430218F22Rik
		B230322F03Rik
		Gm26592
		Gm17750
		Gm17969
		Gm8292
		Gm28529
		9430092D12Rik
		9430053O09Rik
		Gm38300
		Gm6204
		Ncbp2as2
		Gm4045
		Gm32031
		Dcst2
		Lnp1
		Gm45453
		Smim36
		Gpx4-ps2
		Gm30934
		Gm48045
		Gm32687
		Gm32151
		Snhg10
		Ndufb1
		Gm6421
		D730044K07Rik
		Pdxp
		Magef1
		Tmem223
		Shld3
		Lin54
		Fam120aos
		2810001A02Rik
		Gm56828
		4930500G05Rik
		Gm56915
		Gm57353
		Gm56531
		BB187676
		Gm56658
		Gm36629
		Gm56670
		Gm17586
		Gm55094

## Sheet: Supplementary Table 4
tan	purple	mediumpurple3	blue	skyblue	grey60	turquoise	darkgreen	yellow	red	grey	brown	pink	magenta	salmon	cyan	black	lightcyan	lightgreen	lightyellow	green	orangered4	greenyellow	orange	saddlebrown	midnightblue	darkgrey	white	paleturquoise	darkturquoise	sienna3	darkorange	darkred	royalblue	darkolivegreen	skyblue3	yellowgreen	violet	lightsteelblue1	plum1	darkmagenta	lightcyan1	floralwhite	ivory	steelblue
Gnai3	Cdc45	H19	Scml2	Narf	Cav2	Klf6	Tbx2	Ngfr	Wnt3	Wnt9a	Fer	Brat1	Gna12	Gpr107	Th	Hddc2	Tpd52l1	Cdh1	Dazap2	Mcts1	Tbrg4	Chmp1a	Rpa1	Zfp512b	Snapin	B9d1	Nhp2	Zfp276	Mfsd10	Hars1	Ube2c	Smg5	Fkbp10	Rin2	Blvra	Pnck	Angptl4	Map2k7	Timm44	Ralb	Aldh3a2	Pam16	E2f3	Slc35c2
Icosl	Krit1	Lgals9	Apoh	Spa17	Cyp51	Cox5a	Ppm1j	Nalcn	Pih1d2	Septin1	Axin2	Gabra2	Tamalin	Egfl6	Lck	C1d	Gm2a	Clec10a	Mob1b	Fap	Ppan	Txnrd3	Folr1	Nsun5	Rarg	Cd44	Ell2	Plag1	Ddb2	Abhd17a	Spag5	Trmt1	Def6	Rin2	Fam162a	Shh	Grk5	Brd8	Lpcat3	Atp4a	Nlk	Ltc4s	Ddx42	Shroom1
Meox1	Dlg3	Lsr	Scmh1	Adprh	Dhrs1	Dlat	Tmem161a	Trim25	Btbd17	Septin1	Cdh4	Pcnt	Hip1r	Usp32	Dynlt1c	Rpl13	Cd52	Serpinf1	Cabp7	Cttnbp2	Klf5	Oxa1l	Pcp2	Heatr6	Daxx	Mettl1	Keap1	Srpk1	Jag2	Mmd	Spc25	Rab34	Ddx23	Esam	Apip	Trh	Pias4	Pan2	Gpr108	Tomm40l	Rev3l	Pgam2	Lmln	Pnpo
Ifrd1	Mcm3ap	Col18a1	Xpo6	Pex19	Bmp8b	Sdhd	Dnase1	Ckmt1	Mid2	Glmp	Comt	Nup214	Vps9d1	Gm38393	Mrpl10	Ift20	Mxd1	Col6a1	Dazl	Rmnd5b	1700109H08Rik	Zmat2	Aqp1	Vax1	Cse1l	Tspan31	Nelfcd	Sgsh	Mettl17	Cul3	Mcm5	Golga2	Wwox	Aven	H2bc4	P4htm	Fli1	Zbtb17	Gmnn	Nr1i3	Lratd1	Akr1c13	Hmgxb3	Abtb3
Aif1l	Vps50	Cavin1	Tfe3	Gcdh	Prkcsh	Gmpr	Pola1	Oprm1	Kat2b	Stk38l	Ccm2	Ltbp1	Kctd10	Slc7a7	Nkx2-1	Uxt	Nr2f6	Col1a1	Cers2	Efnb2	Relt	Zdhhc4	Slc1a3	Zdhhc24	Tbl2	Ift22	Crybg1	Usp40	Plod3	Dnajb11	Cdc20	Rnf215	Nr2c2	Grap	Bzw2	Unkl	Rnf145	Nxf1	Ccl6	Kptn	Carmil1	Crhbp	Alas2	Pggt1b
Ugp2	Gtf2h4	Angptl2	Ccnd2	Pgf	Bicd1	Scpep1	Ezh1	Slc5a5	S100a6	Hsf2bp	Pdgfb	Grik3	Tubb5	Chordc1	Naglu	Snrnp27	Ocel1	Rab3b	Ube2d1	Tmem79	Gorasp2	Ranbp3	Kdelr3	Fhl2	Saal1	Epn3	Tysnd1	E2f2	Matk	Zswim7	Kif11	Pex1	Slc41a1	Sparc	Taf11	Acot8	Bltp3b	Ube2i	Reps1	Prpf31	Mrs2	Otp	Plcd4	Drd4
Fam50a	Crnkl1	C8g	Drp2	Ubqln1	Calr	Pemt	Cers4	Mmp11	Icam2	Relb	Acvrl1	Ap4e1	Ergic1	Timmdc1	Trappc6a	Pfdn5	Kdelr1	Fcgrt	Helb	Nom1	Acsf3	Gtf2f1	Trpv4	Ubp1	Hspa1l	Cmc2	Mpg	Tube1	Rundc3a	Slc25a11	Birc5	Chrd	1700020L13Rik	Slc13a5	Idh1	Tm4sf5	4921536K21Rik	Noxo1	Snrpf	Pdzd11	Gpld1	Cpne6	Ubox5	Col24a1
Pafah1b2	Fam98a	Vtn	Lhx2	Clic1	Hmox1	Rtca	Grid2ip	Pcbp3	N4bp3	Tomm40	Zfp385a	Braf	Brpf1	Adgre5	Peg3	Eef1e1	Klf4	Cp	Sypl1	Ddt	Irf1	Hdgfl2	Mrps25	Uckl1os	Elk3	Wfdc2	Nprl3	Adarb1	Mc5r	Surf1	Rtn4ip1	Dus3l	Abr	Pals1	Ing5	Cep83	Mmp28	Rufy2	Med7	Slc2a4	P2rx6	Csmd3	Hps3	Lurap1
Sri	Napsa	Pltp	Dgke	Ccdc124	Pdk1	Dbt	Tjap1	Fndc5	Ramp2	Gstm7	Itga5	Baz1b	Coasy	Bcl2l12	Col5a3	Ssr4	Car11	Spo11	Adi1	Il16	Sgk1	Sh3gl1	Cadps2	Sertad4	Zmat5	Smpdl3a	Abcc3	Gga3	Ankrd53	Snx3	Septin10	Fnbp4	Myh11	Tbc1d7	4930579G24Rik	Nfkbia	Rgs7bp	1700086D15Rik	Cox11	Mrpl24	Scyl1	Itpka	Ctdp1	P2rx7
Crot	Rmnd5a	Tcn2	Mnt	Rdm1	Mvd	Trappc10	Lrrc27	Slc19a1	Gabrg1	Il11	Kcnn3	Flii	Rac1	Klc4	Ptpn6	Ndufa11	Lin7b	Hapln4	Bacc1	Rtcb	Kremen1	Timm50	Hebp2	Mpped2	Ppp2cb	Fabp7	Xylt2	Luc7l3	Fhod1	Tspan13	Hmmr	Fpgs	Cxcl16	Prxl2c	Alad	Josd1	Slc26a6	Rock1	Slc25a19	Gamt	Rassf5	Enpep	Raver2	P2rx4
Coq8b	Irf9	Mrc2	Bcl6b	Trim37	Dennd2c	Ndufa9	Ints2	Itga3	Ckb	Lbr	Dnajc5	Cdk12	Nacc1	Taf6l	Sst	Use1	Psap	Cd163	Rpl36-ps2	Ift46	Nmt1	Farsa	Moxd1	Pcgf2	Elmo3	Slc22a4	Gstz1	Dvl2	Dennd6b	Prkar1a	Smc6	Tafazzin	Pik3cg	Laptm4b	Gpx7	Dnajc4	Tll2	Cxxc1	Stx8	Galk1	Tmem106b	Calb1	Brca2	Cgas
Ruvbl2	Hltf	Gpr137b	Acvr1b	Cdc37	Id3	Galnt1	Ap4m1	Gstt1	Rnd2	Dtx2	Il4	Dlgap1	Vsig2	Taf6l	Col26a1	Snrpd1	Ankrd13d	Bmp7	Slc12a6	Sf3a1	Srsf5	Syce2	Arsg	Zfyve27	Anp32e	Atp6v1c2	Ppp3cb	Pnn	P4ha2	Dad1	Recql5	Tmem259	Itgb4	Dnaaf11	Czib	Il1r2	Desi2	Mbd1	Mterf3	Ebpl	Mcf2	Fezf1	Amot	Ttc7b
Tax1bp1	Prpf6	Ogn	Tom1l2	Cops6	Cimap3	Mkrn2	Rmnd1	Gramd2b	Fbxo9	Epor	Pxmp4	Mob3a	Npas1	Kpna6	Bid	Mien1	Ttc9b	Scarf2	Igf2bp3	Vrk3	Chka	Sgta	Otub2	Ppp1r12c	Suz12	Txndc15	Galnt15	Zfyve16	Dalrd3	Ap2m1	Pimreg	Glis2	Amph	Psmb8	Ppie	Zc3h8	Coq4	Ldb1	Anks3	Stmn4	Lrrfip2	Nr2f2	Btbd7	Ccdc17
Ddx39a	Zfp40	Nid2	Sox9	Rcn3	Crybg2	Raf1	Tert	Kcnh6	Marveld3	Elovl1	Top1mt	Crtc1	Pdzd4	Hif3a	Crabp2	Med6	Abhd8	Aldh1a2	Ifi30	Prkd1	Rce1	Wdr83	Rpp40	Plscr3	Hspa4	Comtd1	Vps51	Rbm26	Pdk4	Myl12a	Aurkb	Trabd	Akap11	Hk3	Trit1	Smarcd3	Pias3	Sf3b1	Adck5	Dnah5	Tnfsf9	Lyrm1	Zfp513	Fbxl21
Snx6	Rab8a	Rhpn1	Hnrnpd	Cd164	Ubxn11	Wdr77	Ktn1	Ccne1	Tspan33	Actn3	Cfp	Snrnp200	Supt6	Pde1c	Mettl25b	Naa20	Snap47	Bicc1	Slc24a5	Plekha3	Vps39	Senp3	Glrx	Lpin1	Mtif2	Prxl2a	Vldlr	Pabpn1	L3hypdh	Vapa	Mrpl36	Stxbp5	Acr	Rftn2	Glrx3	Klf15	Mapkapk5	Pfkfb2	Mxi1	Pmm1	Greb1	Icam5	Zfp41	Fam13a
Tuft1	Zfp959	Mylk	Sema4f	Echdc1	Surf4	Atp5pb	Bora	Clgn	Taco1	Vwa7	Lman2l	Arhgef18	Smg9	Cd33	Apoa2	Fkbp7	Enkd1	Galns	Nfkbiz	Top3a	Il6ra	Bud23	Gfm2	Klhl29	Sh3yl1	Fgf9	Gpr137	Dmc1	Tmc4	Bambi	Dhfr	Zkscan17	Slc11a2	Efhd1	Cetn2	Pglyrp1	Mef2a	Ahctf1	Pstpip2	Samsn1	Actr5	Nnmt	Cmya5	Galnt11
Osgep	Kif20a	Rhbdl1	Hk2	P4ha1	C4a	Clcn4	Lhcgr	Mov10	Bcap31	Vipr2	Ocrl	Apba3	Paxip1	Mthfd2	Mcu	Btbd6	Gata2	Ptgds	Ythdc1	Nab1	Meaf6	Htra1	Elovl7	Ccdc88c	Ddx5	Rida	Pfkfb4	Donson	Fam20a	2700062C07Rik	Pbk	Unk	Synj2	Efcab2	Polb	Adm	Mansc1	Cd1d1	Terf1	Mtch1	Azi2	Dpyd	Dock8	P3h2
Steep1	Clcn3	Col5a2	Myo18a	Upp1	Dnah11	Loxl3	Cep192	Rhoc	Nr1h3	Card14	Sema6b	Mri1	Med25	Kit	Pou6f2	Pnkp	Nfe2l2	Lrrk1	Rpl39-ps	Hbp1	Rbbp6	Arpc2	Gpx8	Ddx41	Rabep1	Nubp1	Ttll11	Paxbp1	Cluh	Arl3	Esco2	Cyp46a1	Mmp25	Stom	Alg12	Zmym3	Trpa1	Cavin4	Capn10	Oasl2	Ndst2	Ttc7	Hbb-bs	Fam117a
Ctnnb1	Tbccd1	Col5a1	Sez6	Gadd45g	Slc25a35	Spg7	Slc14a2	Zim1	Tm9sf1	Nit1	Snd1	Slc2a9	Ebi3	Nr2c1	Myl2	Hmgn2	Stk32c	Ctsa	Daglb	Cdkn1b	Eif2ak3	Rnf114	Cab39l	Acin1	Cfap52	B4galt4	Cwh43	Dnase1l2	Per1	BC005624	Atad2	Fam193b	Galnt14	Ube2l6	Polr3k	Zw10	Vav1	Pi4k2b	Ddx31	Actl6b	Smarcal1	Ccn3	Hbb-bs	Ppp1r3f
Zfp655	Zfp324	Emilin1	Abhd15	Cep89	Hey2	Tubgcp3	Mus81	Metrn	Borcs8	Stc1	Kpnb1	Polr2a	Ncstn	Gabrb2	Rxrg	Atp5f1d	H2-M3	Eya2	Dse	Lipe	Eri3	Psmd2	Col14a1	Sharpin	Top2a	Chodl	Prkab1	Adam8	Higd1b	Rfc5	Mcm4	Cep72	Man2a1	Rnf115	Gngt2	Dnaja4	Vps18	Clock	Lrrc41	Chp2	Asb6	Ankrd35	Zscan22	Zfand1
Ift43	Eif2ak4	Tgfbr3	Rab5b	Jpt2	Hsp90b1	Polr3d	Smc5	Lmf1	Snx9	Aldh1a3	Npepps	Celf1	Hlf	Ankrd26	Ppfibp1	Nosip	Etaa1	Slc13a3	Slc39a5	Yju2	Gtpbp6	Ppp2r1a	Enpp2	Fbxl6	Efcab11	Pros1	Zkscan14	Rhot2	4930447C04Rik	Rpn1	Boc	Gtf2ird1	Npc1	Decr1	Rpl22l1	Ube3d	Slc26a8	Gpnmb	Acad10	Pir	Myzap	Foxq1	Ncoa4	Ptchd1
Mid1ip1	Plekha8	Gbp9	Tcf7	Dync2li1	Mdm1	Car4	Chuk	Rec8	Ndufb2	Cnksr3	Tcf25	Insr	Stxbp2	Hmgcll1	Rarb	Med29	Coa3	Copz2	Wrap53	Ranbp2	Gnptab	Bcl2l1	Clic6	Lmbr1l	Numb	Rsph9	Asns	Ankzf1	Pfkp	Pqbp1	Sgo1	P3h3	Nr3c1	Pdlim5	Large2	Hemk1	P2ry13	Xpc	Ddias	Styk1	Pigv	C3ar1	Hba-a2	Mamstr
Elavl2	Clint1	Rassf8	Ddx3x	Lipa	Pold2	Tpd52l2	Mfsd13a	Rgs19	Abhd3	Castor2	Tubb6	Ctr9	Hdgf	Tfcp2	Ikzf1	Prodh	Pigt	Cd68	Gm6863	Edar	Rnf126	Gabpa	Krt18	Gm49405	Gcnt2	Fgd2	Cntn3	Mllt10	Papln	Mt3	Ndc80	Myom1	Fosl1	Hsdl2	Arrdc4	Tmprss7	Sec24a	Polr3e	Scrg1	Dusp5	Zfp784	Idnk	Hba-a1	1190005I06Rik
Pdcl	Eps15l1	Col4a5	Fmr1	Gdap1	Tubd1	Gnb1l	Dusp23	Nherf2	Prkra	Ncf1	Foxm1	Zfp592	Zfp287	Mettl16	Fmc1	Itpkc	Sult4a1	Dcn	Fam221b	Eif2b5	Mgat4b	Tor2a	Pla2g7	Rela	Golm1	Tekt4	Arhgdib	Supt20	Parp8	Stt3a	Ptpn2	E4f1	Gpam	Tinagl1	Smyd1	Gnptg	Elf1	Ankrd10	Traip	Tsen34	Ccdc9b	Rgs14	Hbb-bt	Zfp488
Trpm5	Tmco6	Mmp2	Bcl11a	Tmem169	Srebf1	Smarcb1	Fam83d	Ikzf4	Epdr1	Ywhab	Itfg2	Apc	Letm1	Tmem175	Tnfaip3	Bax	Scn1b	Col6a2	Gm12481	Mrpl4	Map4k1	Vps4b	Plin3	Cox20	Gucy1b2	Nme4	Lmo3	Khdc4	Clcn2	Hsdl1	Cdca5	Prelid3a	Shmt2	Naaa	H2bc27	Chpf2	Mfsd2b	Clk3	Rundc1	Acaa1a	Mypop	Fcer1g	Taco1os	Hpcal4
Wnt2	Zfp775	Cdh5	Mmp14	Ccdc181	Polg2	Ilf2	Skil	Dennd1c	Atg4d	Syne4	Nrip2	Ncoa2	Pcyt1a	Zfp385c	Pkib	Brinp2	Ahr	Castor1	Cenatac	Ercc1	Cnnm4	Rnf166	Yif1a	Zbtb49	Hgh1	C330018D20Rik	Dgat2	Mutyh	Thpo	Anapc13	Cep55	Doc2g	Fgf14	Pxmp2	Cfap119	Arl5c	Zdhhc18	Npat	Abraxas1	Lrfn2	Rgs13	Aldh3b2	2310058D17Rik	BC049715
Nelfb	Gtpbp3	Cgnl1	Mapk7	Kifap3	Nherf1	Chtop	Prpf38b	Lcp2	Ppp1r17	Fzr1	Jup	P2rx5	Inpp5k	Pkd2l2	Ahi1	Cdip1	Dnajb12	Efemp1	Rpsa-ps2	Homer3	Card19	Rabl6	Prps2	Plbd2	B3gnt5	Fundc1	Cox6a2	Per3	Pgap6	Apbb1	Hells	Sfxn2	Homer2	Tbxas1	Hacd1	Higd1a	Cnot4	Dop1a	Gadd45a	Bace2	Dcun1d4	Dio3	4921531C22Rik	Zfp438
Tango2	Apobec3	Crtap	Epn2	Dync1i2	Txndc17	Poldip2	Sfrp2	Grin2d	Apoe	Glt8d2	Tcirg1	Usp19	Crip2	Map2	Adora2a	Emg1	Jsrp1	Aebp1	Mcmdc2	Zfp81	Gmeb2	Rnf5	Slc40a1	Dlx5	Naa50	Scd3	Itfg1	Rbks	Rgs11	Ormdl3	Tk1	Aspscr1	Uap1l1	Slco1a4	Plcxd1	Cfap70	Gcnt1	Gcfc2	Mtg2	Rgsl1	Tubgcp6	Evi2a	Rbm12	Kctd16
Slc25a13	Thg1l	Pygm	Sec24b	Tm4sf1	Gucy2e	Araf	Acp6	Cd36	Slc2a3	Eif4enif1	Fbxo7	Cdk4	Nsmf	Abca1	Spmip7	Polr2e	Rnf187	Asgr1	Rpl14-ps1	Ssbp2	Ccdc74a	Mocs2	Ecrg4	Dpf1	Adamts1	Hsd17b10	Pik3cb	Luc7l2	Cuta	Usp5	Rbbp5	Gm9752	Hipk3	Heph	Rps13-ps1	Abcb4	8430432A02Rik	Nop14	Abhd11	Sft2d3	Pou3f4	Atp6ap1l	Gm14399	2310001K24Rik
Ace2	Zfp790	Lama1	Luzp1	Vcam1	Pygl	Gmcl1	Invs	Bcam	Ap1m2	Adap2	Capns1	Pole	Aplp1	Notch4	Phlda1	Prkacb	Ten1	Plcd3	Zfp654	Akt2	Snai1	Plekho1	Sphkap	Atp13a1	Racgap1	Cd63	4930590J08Rik	Bms1	Col11a2	Odad3	Nek2	Mamdc4	Npr1	Rab11fip1	Gm10570	Rasef	Kank3	Srrt	Atf4	Spata33	Tcp11	Ifi27l2a	Cep83os	4930442H23Rik
Vps45	Ccnt1	Tie1	Cnnm3	Oaz3	Esyt2	Calm1	Ccdc163	Clptm1	Fkbp11	Llgl2	Lrp3	Mrtfb	Qrich1	Steap2	Rasgef1c	Cstb	Rflnb	Plau	Fbxo30	Utp20	Lemd2	Adss2	Xrcc5	Csk	Pisd	Atp23	Zxdc	Plekha5	Rps6kb2	Dpcd	Nuf2	Cdan1	Ptch2	Adam9	Smim26	Isca1	Crppa	Ppfia1	Ctla2a	Htr5b	Zfp804a	Rps19-ps7	Gm26827	Gm9970
Prpf3	Brms1l	Acta2	Agpat3	Rragd	Acot2	Myg1	A3galt2	Efna2	As3mt	Lrrc46	Clpb	Prox1	Stx1a	Lta4h	Efcab10	Prdx2	Aloxe3	Bmp4	Rpsa-ps10	Ddx56	Zc2hc1c	Dyrk3	Ptprc	Duox1	Cdca3	Sirt3	Hgsnat	Tmprss5	Cabp4	Svop	Nusap1	Vps16	Pomgnt1	Sdr42e1	Tomt	Ngrn	Sox18	Rfx7	2310022A10Rik	9330161L09Rik	Yipf3	Ict1os	Gm28229	9330154J02Rik
Qdpr	Mplkip	Arhgap10	Uhrf1	Cfap206	Entpd5	Rrp15	Extl1	Hck	Sec14l2	Ccdc103	Slc1a5	Med15	Cav1	Sulf1	Ntn1	Tfap4	Rab15	Anxa11	Gm9843	Pkn2	Mtfr1l	H3f3b	Niban1	Noc4l	Rmc1	Clybl	Hycc2	Nckipsd	Cenpx	Crtac1	Knl1	Crtc2	Pomgnt1	Neu3	Gm3558	Depp1	A4galt	Znfx1	Elp6	Ldoc1	Srpx	G630018N14Rik	Gm42968	Med9
Dstn	Gfod2	Itga9	Dpp9	Prom1	Aldh6a1	Sync	Rexo5	Ccdc65	Calb2	Map3k14	Vwf	Tnpo3	Ubc	Mtrf1l	Serpina3n	Tmem147	Rtn1	Pdlim2	Rps27rt	Chn2	Atmin	Nup50	Cfap126	Cpsf7	Ddb1	Tyms	Pgap3	Fanca	Mgat4a	Pcdhb12	Knstrn	Slc50a1	Akr7a5	Cavin3	2610042L04Rik	Gm17494	Pld4	Pnrc1	Srsf11	Cryzl1	Smim13	C030005K06Rik	Gm42879	Srarp
Lamp2	Dguok	Alx4	Gramd1a	Arpc1b	Tpmt	Cct3	LTO1	Pld3	Nqo1	4930512B01Rik	Idh3g	Etv5	Acyp1	Lrriq1	Amn	Rps9	Ppm1a	Sorbs3	Rnf26	Thop1	Psma5-ps	Mrps18c	Ctso	Edc4	Gldc	Stk16	Pptc7	Slc16a8	Sh3glb2	Ifitm10	Bub1	Rnpc3	Slc2a5	Wdhd1	Prdx2-ps1	Eno3	Kdm4d	Dxo	Nrf1	Iah1	A230020J21Rik	Gm26592	Gm10060	9330160F10Rik
Tox4	Efr3a	Tmem51	Sp1	Arl8b	Nkd2	Akr1b1	Chic1	St8sia6	Dnaja3	Prkch	Tmem25	Fam120b	Rala	Tmpo	Exoc3l4	Hyi	Lgmn	Cmbl	Rps27a-ps3	Fgfr4	Tmem248	Kctd5	Abca4	Zfp280c	Ctsw	Rab29	Gng10	Cdc14b	Lpcat4	Eid2	Tpx2	Echdc2	Nos3	Lpar1	Trmt61b	Gm2423	4931431C16Rik	Zfp740	9430015G10Rik	Tlr12	Gm42690	B130024G19Rik	Gm49167	Gm8098
Aldoc	Clic3	Egflam	Srr	Ccdc91	Hmgcr	Ddx18	Ikbkb	Dusp3	Hmox2	Acot3	Bbc3	Mtmr1	Gosr1	Apaf1	Cxcl14	Acot13	Klc1	Apod	Gadl1	Msh6	Kctd18	Psmd3	Plin2	Ppp1r16b	Arhgap19	Mr1	Hrh3	Pomt2	Dusp2	Dusp28	Ect2	Zbtb48	Ppp2r2c	Ptpn3	Gm16253	H2ac8	Prtn3	Nup42	Myl4	Zfp382	Gm44206	C130093G08Rik	Gm48084	Gm10642
Stard3	Ncapg	Fam43a	Mef2d	Erlin2	Ero1a	Ubl3	Galnt7	Ier3	Trmt10a	Htr1a	Rapsn	Setdb1	Fads1	Grb10	Trpc7	Eif1b	Aspn	Sidt1	Gm7536	Fbxo11	Zscan25	Dnttip1	Ociad2	Dzip1l	Limd1	Batf3	Tcta	Atosa	Ggt7	Rab2a	Cpt2	Miip	Fam114a1	Prss23	Gm15918	Dcdc2b	Anks1b	Spata31f3	Rmdn3	4930594M22Rik	Tincr	Gm43332	Gm30177	Gm14038
Uchl5	Brca1	Adamts12	Def8	Cntnap4	Sqle	Folh1	Cenpu	Rps6ka1	Ndrg2	Eef1akmt1	Slc39a13	Gtf2ird2	Akt1s1	Cpm	Acot12	Abhd16a	Nxnl2	Igfbp6	Gm5148	Mef2c	Lrrc73	Ada	Antxr2	Nos1ap	Banp	Phyh	C1galt1	Zc3h12b	Scamp3	Sfn	Cenpa	Pank4	Pdgfra	Sgms1	Gm25767	Gm2897	Uqcc6	B4galt3	Acrbp	Gm14322	Gm39463	Gm56925	Gm32934	Gm15723
Acadvl	Cacnb4	Col6a3	Tulp3	Tpm4	Hes1	Pwp1	Adat1	Efnb3	Slbp	Tnfrsf10b	Spi1	Il17rb	Odc1	Dip2a	Cdhr1	Lsm2	Pcbd2	C1qtnf12	Rpl28-ps1	Slc30a4	Alkbh1	Mafk	Tpk1	Osbpl7	Cdk2	Med19	C230012O17Rik	Secisbp2	Tars2	Hexim1	Rfc1	Sds	Prickle2	Cldn5	Rpl6l	Gm25777	Gpatch1	Gak	Gm6136	Gm14410	BC037704		Gm57103	Gm15156
Ndel1	Tha1	Atp13a5	Tnk1	Elovl5	Pycr3	Septin7	Phip	Stat5a	Mtfp1	Golph3	Stat6	Mtrex	Git1	Tektip1	Ankrd33b	Fance	Cfap90	Cyp1b1	Rps27a-ps2	Kctd20	Alkbh1	Zkscan6	Pcsk6	Ripor1	Myo1a	Hdc	Iba57	Atp11b	Lypla2	Tmem121	Chek2	Gdpd3	Gxylt2	Pgm5	Gm4202	Gm15932	Gm1976	Arih2	Gm15421	Dnajb3	Gm56635			Gm16796
Smyd4	Kpna2	Vstm4	Akt1	Prss35	Rabl2	Siae	Myd88	Map3k20	Chmp2b	Ropn1l	Ppard	Syt14	Med16	Fstl3	Slc38a4	Prrg2	Dnajc15	Six2	Gm10069	Zfp184	Gm15492	Elp5	Cib1	Zfp335	Usp33	Car2	Tdrp	Slco4c1	Dvl1	Fam110d	Acads	Lat	Atp2b2	Pcdhb3	Gm3739	Gm13404	4933406P04Rik	Mta2	Chn1os3	Gm10785				Gm12408
Rars1	Vezf1	Gprc5c	Smo	Fam20b	Cfap91	Emd	Exd2	Kifc2	Slc25a18	Parvg	Ppard	Plcg1	Rbsn	Dbnl	Dgat1	Rplp1	Ppp1r1a	Lox	Rps3a3	Mark3	Gm15612	Gabarap	Magt1	Klc3	Lct	Ptgr1	Nrgn	Trim39	Sirt4	Mrfap1	Irf5	Snx20	Tjp1	Spsb4	Zfp955a	Apold1	4632427E13Rik	Casc3	Gm3696	9530051G07Rik				Gm11978
Fdxr	Srsf1	Lamb2	Nfix	Armh4	D16Ertd472e	Unc119	Zfp446	Eno2	Prlr	Ttll1	Ipo4	Taok1	Naf1	Mfap3	Serpind1	Arpc5	Fgf12	Ppic	Rps26-ps1	Lrrc8a	Mypopos	Cdk5rap3	Cbln1	Tet2	Mcm6	Spmip6	Mmrn1	Rtbdn	Ttll3	Tmed9	Recql	C2cd2l	Ctsc	Ubxn8	Gm3252	Rpl36-ps12	Ms4a6c	Rpl38-ps2	Gm2956	Gm15336				Gm12915
Popdc3	Akap1	Col13a1	Uba1	Igfbp7	Tmem50b	Sdf2	Ypel4	Clec11a	Asf1b	Gpihbp1	Ncan	Pipox	Npdc1	Adcy3	Cd86	Rps18	Rogdi	Slc22a6	Gm10073	Homer1	Gm16618	H13	Drc7	Arhgef10l	Cenpf	Stoml2	Gm9962	Zgrf1	Tagln	Gstp1	Kif22	Dhx30	Cyp2r1	Liat1	Gm3002	9530036O11Rik	Phyhd1	H3f3c	Gm2956	Gm16006				Gm15816
Hsf2	Slc35b4	Sars2	Gria3	Taf6	Rfc2	Psmc3	Kcnh5	Arhgef40	Kbtbd4	Tmem41a	Slc25a42	Cd40	Fbxw5	Rab37	Frs3	Rpl10	Lpin2	Anxa1	Rps16-ps2	Dio2	Tmem250	Ddx39b	Pdgfd	Zfp598	Vim	Glipr2	Kxd1	Crebzf	Neil1	Zfp428	Plk1	Rab3gap1	Slco2b1	Slc39a8	Gm28306	Ppp1ccb	Appbp2os	6330537M06Rik	Ube2n-ps1	Gm20406				Cers1
Kitl	Lyst	Pcdha6	Sipa1l2	Cdkn1c	Creld2	Ciao3	Ppp1r21	Adgre1	Bloc1s6	Trip6	Rgs20	Ttpal	Gdi1	Nxn	Prkn	Rps15a	Atp6v0c	Ms4a6d	Rps10-ps1	Fgfrl1	Gm17096	Tlcd1	Dcps	Meis3	Mrrf	Prkag2	Pex39	Fes	Mst1r	Lrrc51	Ctbp2	Phpt1	Trim21	Capn12	Gm33051	Gm42732	Gm57488	Gm49329	Gm42067	2310002F09Rik				Cers1
Stx7	Hint3	Gm45472	Ltbp2	Armc3	Acat2	Cd320	Fam151a	Map2k1	Reep5	Enpp4	Axl	Ro60	Aph1a	Rph3al	Slc22a3	Srp14	Spdef	Pik3ap1	Sap18b	Herpud2	Snhg5	Rab4a	Calml4	Shb	Dusp19	Gpat3	Zfp810	4930444P10Rik	Gng11	Klhl21	Akip1	Rsrp1	Col4a6	Emcn	Gm44510	A430103D13Rik	Gm15860	Gm56524	Gm45732	Gm16897				A330041J22Rik
Ppa1	Trmt11	Gm45515	Kmt2a	Fermt2	Rsph1	Gmpr2	Zcchc7	Hspb1	Pgrmc1	Ptk7	Tgfb1	Mtmr4	Ppdpf	Spag9	Smoc2	Rps25	Map3k8	Ifitm1	Rpl15-ps3	Nfib	Chaserr	Asf1a	Glce	Hook2	Caprin1	Kcnj8	Nkain2	Cyp4f15	Tspoap1	Sco2	Rbm10	Slc12a9	Slc37a2	Sdhc	9330162G02Rik	Gm48146	Tmem170b		Gm48604	Gm17399				Gimap1
Ddit4	Ltv1	Gm57383	Acp2	Afg1l	Slc1a1	Mdp1	Usp35	Rasa4	Itih3	Bysl	Akap8l	Myo1b	Exosc10	Ankrd40	Slc5a7	Ifi35	Tapbp	Itih5	Gm5805	Ewsr1	Gm29246	Hbs1l	Car12	Kics2	Dll4	Mrpl17	Bnip3l-ps	Tmem267	Zfc3h1	Ccdc85b	Eri1	Tedc1	Aqp9	Slc14a1	Gm2225	Gm49719	E130215H24Rik		Gm34220	9330136K24Rik				Gm15939
Actr2	Gtf3c6	Gm56421	Celf2	Tmc3	Pcyt2	Armc6	Xylb	Slc1a6	Sfmbt1	Wdr4	Tmem143	Rad51d	Traf4	Scrn2	Pdzph1	Nedd8	Atp6v1g2	Col3a1	Gm15772	Bcl2l13	Gm42462	Cdk17	Dis3l	Cd47	Fam110a	Lhpp	Mir762	Rad51ap2	Ssh3	Mir6340	Fsaf1	Asic3	Tgfbr2	B2m	Gm7730	Gm50012	Gm22009		Gm30054	Gm29543				Gm20387
Ppp2ca	Cdk1	Gm56420	Tead3	Igfbp2	Hexa	Puf60	Glb1l2	Mlxipl	Hfe	Svil	Tmem39a	Pank3	Timp2	Ttc8	Dsc2	Mrpl52	Gnl1	Cfh	Rpl9-ps6	Met	Snhg1	Nudt4	Xpot	Rgs9bp	Mfsd1	Uros	Gm14418	4930404I05Rik	Cox18	4930413G21Rik	Kif23	Cep104	Trf	Dhrs3	E030022I16Rik	Gm57372	Gm15688		9630014M24Rik	Gm29585				Gm4419
Rnft1	Cep290		Dbf4	Mmd2	Rdh5	Uck1	Dna2	Ampd3	Tph2	Tap2	Mcm2	Pelp1	Zswim1	Mthfd1	Ms4a7	Tsacc	Trim26	Fcgr2b	Rps3a2	Eya4	Gm44907	Sirt1	Sostdc1	Sp9	Ubxn2b	Oaf	Gm13331	Gm13554	L3mbtl1	Gm7972	Cip2a	Tspyl2	Heyl	Trim12a	Gm10686	Gm38882	Phtf1os		Gm57403	B230207O21Rik				1810049J17Rik
Tmem101	Nedd1		Dyrk1b	Gbp7	Ddit3	Pdcd2l	Cnpy4	Sh2d1a	Hap1	Mbd2	Tpra1	Zfp687	Nkiras2	Hif1a	Htr7	Pigyl	Ppp2r5b	Mrc1	Erhrt-ps	Cars1	Gm56765	Kcnmb4os1	Fxyd1	Gm10254	Smc2	Etfa	Gm16098	AV039307	Fam174c	Gm50092	Zbtb1	Metap1d	Antxr1	Marcks	Lrrc70	Gm57463	Gm26879		Gm56444	Gm43173				Gm10516
L2hgdh	Tcp11l2		Tchp	Stac3	Irf7	Clpp	Hook3	Ephb3	Rhoa	Slc27a6	Kcnn1	Hdac2	Cyb5r3	Snapc1	Cst6	Rpl15	Snx15	Gsn	Gm8730	Brf1		Snrpd3	Ss18	Grk6	Stra6l	6820408C15Rik	Gm11915	Gm5977	Ints6l	Lppos	Aspm	2900052L18Rik	Ppm1h	Cimip5		Gm55628	Gm17552			Gm43172				Gm26826
Mia2	Thap2		Tiam1	Efhd2	Sec61a2	Alkbh7	Rmi2	Fam131c	Ap2s1	Cndp2	Ap2a2	Cep57l1	Baiap2l2	Cdca7l	Atp10a	Elof1	Anapc11	Fbn1	Gm10146	Sugp1		Mdm2	Kcnk2	2610307P16Rik	Erp44	Abcc4	Pet100	Zfp1001	Stag3		Smc4	Tssk6	Dpp4	Acot1			Gm16754			Gm35835				Gm27217
Galc	Rufy1		Tsc2	Pcdhb21	Khdrbs2	Ykt6	Primpol	Tep1	Scrn3	Gli1	Prkar2b	Arfgef3	Pfn1	Fam161b	Fuom	Dynlt2b	Caly	Edn3	mt-Co2	St3gal1		Clk4	Car14	G630016G05Rik	Ak4	Lcat	Gm3512	2700038G22Rik	Tns2		Pabpc5	Ankrd16	Wnk4	Ass1			5830432E09Rik			Gm47446				Gm43398
Ahsa1	Btg2		Ccdc97	Iho1	Acmsd	Mrpl2	Egr1	Tmbim1	Mgst1	Sigirr	Stk11	Rhobtb1	Tomm34	Pxdc1	Cpeb1	Cox6c	Itgb1	Slc7a11	Gm13611	Dedd		Cdkl3	Ctnnal1	B230208B08Rik	Nasp	Plekhj1	Mpc1-ps	Gm7160	Actr1b		Ncaph	Sox1ot	Sstr1	Rps12l1			Gm6981							Gm45495
Tomm20l	Snx13		Pex6	Lonp2	Stam	Mea1	Jarid2	Susd2	Slc16a12	Jade1	Foxj2	Arid5b	Ctdnep1	Nln	Crispld1	Srp19	Thoc3	Postn	Gm12918	Hps5		Pes1	Kcne2	Rab11b-ps2	Cdca8	Nme5	Gm20036	Gm38162	Abhd18		Klhl35	Ccdc125	Syt1	2610206C17Rik			2410022M11Rik							Gm10461
Eif2s1	Helz		Ggct	Stbd1	Hspa5	Gnmt	Rccd1	Ggt5	G0s2	Sgo2a	Dgcr2	Poc1b	Slc22a5	Trappc13	Oprk1	Tmem208	Itm2c	Bche	Gm10180	Ankrd28		Pdia6	Ttc12	D130020L05Rik	Xrcc2	P2ry12	Gm21596	Gm35025	Prr3		Fignl1	Yjefn3	Gxylt1	Gm15564			Gm37811							Gm44898
Npc2	Srp68		Il17ra	2810025M15Rik	Morn5	Nudt14	Cfap157	Nectin4	Hyal2	2810459M11Rik	Irf3	Psen1	Arhgef25	Mettl3	Rdh10	E2f4	St6galnac6	Tbx15	Rps12-ps3	Msh3		Gna13	Car8	Gm2164	Kntc1	Nudt1	Ptrhd1	Gm43714	Fndc4		Slc12a8	Brd8dc	Wdr62	Gm15432			Gm42460							Gm47204
Erg28	Strn3		Lamb1	Chchd3	Itprid2	Qtrt1	Tbc1d19	Neurl1a	Gm266	Inpp5d	Mpnd	Med23	Lrp11	Dhrs4	4933407L21Rik	Lage3	Ak1	Hmgcs2	Rps25-ps1	Hnrnpl		Cacng1	Htr2c	Gm37120	St7	Tspan15	9330179D12Rik	Gm43031	Tdrd6		Melk	Gm9967	Slc24a2	Bcas1os1			Gm44759							Gm19531
Fdft1	Ccdc175		Arrdc2	Drc3	Duoxa1	Chaf1a	Gpr37	Cnp	Acaa1b	Ncf2	Grik5	Fgd6	Wasf1	Tbc1d31	Ecel1	Ubl4a	Tmem141	Ptgfr	Gm10221	Ager		Sumo2	Mdfic	Gm42917	Casp2	Cfap61	Gm17473	Gm42849	Dtx3		Spart	Pprc1	Camk4	Gm15788			4930588G17Rik							9530018F02Rik
Exoc2	Papola		Ap1m1	Ero1b	Zranb2	Pla1a	Spns2	Sod2	Lmbr1	Dpm2	Dll3	Ddx21	Fyn	Dscc1	Ngef	Ubl4a	Pla2g12a	Ctsk	Rpl31-ps8	Lpl		Galr2	Zic5	8430422M14Rik	Prdm5	Cd81	Rpl24	Gm45151	Arglu1		Rab8b	Lrif1	Snrk	Mir8099-1			Gm48142							1700081N11Rik
Ssr1	Rps6ka5		Tbc1d8	Entrep1	Snapc3	Fam32a	Elovl6	Syngr3	Gabra1	Card9	Phyhip	Sgpl1	Socs2	Cldn1	Gpr39	Ppt2	F3	Mxra8	Mkrn2os	Prpsap1		Lrrc59	Ptpre	Gm30382	Fkbp4	Smim3	2310034G01Rik	Gm44899	Bicdl1		Bcorl1	Fgf18	Mybpc2	Gm4319			Gm48482							Gm49326
Sptlc1	Mlh3		Dvl3	Gm6288	Psip1	Stard3nl	Tardbp	Atp1a2	Pgam1	Ly75	Impdh1	Nav3	Frs2	Gsdmd	Lypd1	Psma2	Them4	Pf4	Uba52rt	Camk1g		Slc35b1	Acad12	Gm44837	Tead2	Bphl	1700120C14Rik	Gm48265	Cox10		Tmem177	Tcea2	Gm9767	Gm45667			Gm49476							Gm32036
Ptdss1	Zkscan3		Sult2b1	Spef2	Fggy	Ppp5c	Pnpla3	Scube2	Bcas1	Slc43a3	Slc25a1	Txnrd1	Mknk2	Cep97	Lamc2	Gnrh1	Bdh2	Rasal1	Rpl34-ps1	Utp25		Slirp	Wfikkn2	Gm47950	Fgfr2	Ost4	Gm28536	Gm49584	Leng9		Tacc3	Tnip2	Gpatch2	Gm47003			Gm49492							Gm49741
Lrrc14b	Prpf4b		Sult2b1	Gm16401	Slc2a1	Cnot11	Dcaf17	1700008O03Rik	Tnfaip8l2	Adal	Ddr1	Rad50	Sf3a2	Gtpbp8	Lamb3	Bola1	Ube2j1	Col1a2	Pde7a	Lnx2		Gtpbp4	Pcsk9	Gm46416	Cpxm2	Nt5dc1	Gm38309	Gm53012	Tmem145		Fam210a	Ddhd2	Tnfsf10	Pnp			Gm41504							Gm10817
Mccc2	Ercc6l2		Glg1	Gm10557	Tmem54	Abcf3	Fam227a	Clstn3	Tvp23b	Gpcpd1	Man1a	2310033P09Rik	Lyrm7	Ccdc191	Meig1	Atp5f1e	Nudt2	Pcolce	Gm10275	Cyth1		Nrde2	Dcaf12l1	Afg2b	Gga2	Blvrb	Gm43860	Gm57286	Lacc1		Ttk	Ppox	C130074G19Rik	Gm41505			Gm38593							1700014B07Rik
Dimt1	Mxd3		Btbd2	Oxct1as	Errfi1	Cyth2	Kdm7a	Rarres2	Mertk	Rab22a	Ppfia3	Ncoa1	Fbxw11	Lrrc74b	Gad2	Rhbdl3	Slc66a1	Slc13a4	Rps12-ps9	Zc3h18		Golga5	Insm2	Gm35612	Rrm1	Ak7	Gm9908	Gm4633	Tmem86b		Dsel	4833420G17Rik	Eps8l3	Gm57231			Gm57273							6230426M11Rik
Nudt13	Naa35		Cacnb3	Gm26586	Rnf32	Csnk1g2	Naalad2	Syn2	Tppp3	Phactr3	Gys1	Rffl	Rel	Ncbp2	Ak8	Spata25	Fabp3	Slc6a13	Rps13-ps2	Cyth3		Spata9	Cd109	Gm56608	Mki67	Tmem215	Gm47079	Gm57291	AB041806		Fanci	Hdac10	Kcna2				Gm57020							Gm26664
Dnajc9	Ccdc127		Etv3	Gm19557	Rasl11a	Rabac1	Ackr2	Sardh	Yes1	Mbnl1	Grm3	Lig3	Gfpt2	Igsf11	Rasgrp1	Mlx	Rnf19b	Slc6a12	Gm10288	Stk4		Serf1	Ppp1r3b	Gm57262	Tmem184c	Mlf1	D830035M03Rik	C530020B09Rik	Eml5		Pclaf	Spr-ps1	Erg				Gm56967							Gm56546
Parg	Arsk		Elavl3	Pigbos1	Slc46a3	Pih1d1	4930503L19Rik	Kif19a	Casd1	Slc16a4	Stat3	Ern1	Slu7	Spats1	Bmp2	Gdap1l1	Acot7	Mgp	9230112E08Rik	2810408A11Rik		Ercc8	Tgif1	Gm56802	Mre11a	Ppp1r36	Gm40828		Actn2		Helt	Aup1	Sft2d2											Gm57002
Ctsb	Srek1ip1		Supt5	Gm42928	Tra2a	Rps11	Slc38a9	Hyal1	Cyp2j9	Tmem144	Map3k11	Nf1	Rnf185	Eif2ak2	Slc27a2	Psmb6	Wsb2	Sult1a1	Rps15-ps2	G3bp1		Fst	Msx1	Gm57104	Myo1e	Daw1	Gm49004		Tchh		Ercc6l	Ell	Ccdc8											Gm54602
Olfm4	Ap3m1		Mast2	Gm43545	Creld1	Paf1	Spty2d1	Cacna2d2	Gadd45b	Rmdn1	Cacna1b	Ankfy1	Drg2	Msh2	Pdyn	Chct1	Cntn6	Nupr1	Rpl37rt	Dusp14		Anxa7	Nhlh2		U2surp	Cfap299	6330408M09Rik		Cbx7		Arhgef39	4933439C10Rik	Abca9
Elp3	Slmap		Dnase2a	Mpv17	Slc7a10	Ess2	2610318N02Rik	Optc	Zdhhc12	Nsmaf	Clcn5	Fbxl20	Rnf144a	Ring1	Cpxm1	Cwc25	Nfkbib	Lyve1	Gm10443	Fxr2		Eaf1	Serpinb1b		Syde1	Sfxn4	Gm50051		Las1l		H4c9	C030034I22Rik	Aplnr
Itm2b	Nek4		Dnase2a	Gm44732	Mesp2	Dgcr6	Gnpda1	Ebf3	Endog	Mrpl37	Pnpla6	Adck1	Cbll1	Cidea	Car13	Atox1	Anapc15	Mrgprf	Rpl27-ps3	Nop9		Asb14	Frem1		Fancd2	Cdpf1	Gm50387		Clasrp		Psrc1	Lrp8os2	Zfp36
Oxr1	Naa16		Nfat5	Gm15608	Zfand6	Ciao1	Adamts19	Adss1	Pcolce2	Rspo1	Mcoln1	Pcnx1	Nr1d1	Me2	Oprl1	Acsl1	Cdipt	Arhgap6	Gm6166	Gopc		Tsc22d1	Hspa2		Tle6	Clxn	Gm17315		Trank1		Slfn9	Gm10654	Diras2
Stk3	Rcbtb2		Dnmt1	Gm57315	Pim2	Insig2	Ggcx	Cfap161	Cd83	Mecr	Cnn2	Tdp1	Vamp2	Pcyox1l	P2ry1	Lsp1	Stard10	Renbp	Mrpl23-ps1	Rspo3		Ppp2r2a	Zic2		Hrob	Il11ra1	1700064N11Rik		Mapk15		Spc24	Ovgp1	Myof
St13	Nup155		Cacna1e	Gm57184	Nsdhl	Rad23a	A230083G16Rik	Plin5	Egfl8	Tas1r3	Dgkq	Trip11	Lsm12	Megf10	Casq2	Avpi1	Nucb1	Angpt2	Gm15610	Ptprk		Ywhaz	Ttr		Tubg1	AW146154	Gm56911		Capn6		Rad54b	C730034F03Rik	Elfn1
Slc25a17	4931414P19Rik		Etv1		Ctps2	Nob1	A930024E05Rik	Dhdh	Nat9	Tnfrsf4	Nes	Unc79	Ubtf	Fam111a	Ntrk1	Ccl9	Tceal6	Crispld2	Rpl35rt	Nts		Dnal4	Gm10190		Impg2	Gm4724	Gm56596		Syndig1l		Leng1	Gm11772	Ptges
Twf1	Zscan26		Ikbkg		Piga	Tfam	Cspp1	Fsd1	Eps8	Cd38	Bcan	Gpatch2l	Gosr2	Cdk2ap2	Svep1	Chtf18	Got2	Mpzl2	Cox5b-ps	Slc6a15		Pdxdc1	Col8a1		Supt16	AA414768	Gm56938		Mxra8os		Ccr5	Gm13703	Plcb1
Eef2kmt	Amacr		Wars2		Pkm	Rpl8	9630041A04Rik	Snapc2	Fcgr1	Fgf5	Hnrnpa2b1	Ccnk	Dnaaf2	Shoc2	Tnfrsf8	D8Ertd738e	Tecr	Plscr2	Gm12174	Ascl1		Usp25	Catip		Ttc38	Gm11423	Gm57294		Nrbp2		Kifc1	Gm15690	Pcmtd1
Trmt2a	Rrm2b		Atn1		1700017B05Rik	Fancl	Zbtb40	Cdh23	Lbp	Slc15a4	Chd5	Tecpr2	Dcaf4	Slc18a2	Kif17	Cops3	Pllp	Tbx18	Gm9385	Ccar1		Chaf1b	Ankef1		Vezt	Gm16046	Gm57270		Mpp4		1700016P03Rik	Snhg20	Pard3b
Rfc4	Rad21		9330159F19Rik		Kif9	Gstm5	Cep152	Camta1	Lonrf3	Pon3	Slc1a2	Nsd1	Slc25a29	Ubtd1	Kcnip4	Fkbp8	Cx3cl1	Scn5a	Gm15427	Avpr1a		Larp4	Kcnj13		Rif1	Gm14004	Gm57245		Gm15246		Gm14634	Gm12279	Notumos
Eif4a2	Shcbp1		Large1		Manf	Cwc15	Gm2058	Chfr	Nkap	Ahcyl2	Wdr1	Ddx46	Nedd9	Btrc	Khk	Ubxn6	Rab3a	Slc22a15	Rpl19-ps11	Peli1		Noct	2610035F20Rik		Zc3h7a	Gm15996	5033425G24Rik		BB218582		Gm37563	Gm12319	Grik2
Vps26c	Pop1		Gab2		Slc10a3	Phb2	Gm16185	Ceacam16	Sdc4	Spmip4	Man2b1	Zfp729a	Spin1	Adgra1	Slc10a4	Krt10	Tpm1	Wnt6	Rpl35a-ps2	Cnot2		Nagpa	Gm16201		Kdm1b	Rnf8	Gm57038		Firre		Gm45605	Gm13414	Dennd1b
Cfap298	Zfat		Coro1c		Rangrf	Atp6v1f	Slc2a4rg-ps	Plekhg4	Il13ra1	Mtcp1	Dnah2	Vcan	Sema4d	Cd151	Plac8	Rwdd1	Cspg5	Gstt2	Ap2m1-ps	Csrp2		Il15ra	Gm20416		Sbno1	1700071M16Rik			Gm15929		Zfp660	Gm15845	1700001K19Rik
Twf2	Has2		Arid3b		Foxj1	Tmed4	Gm15893	Sash1	Rnd3	Sh3rf1	Cadm3	Depdc1b	Clptm1l	Mettl26	Prkg2	Rab32	Hhatl	Adamts15	Gm14303	Nfyb		Marchf5	2310015A10Rik		Stap2	Gm20707			Gm11747		D430020J02Rik	Gm5796	Nrm
Cenpq	Xrcc6		Myo9b		Ccpg1	Ppp1cc	1700047A11Rik	Fam184b	Wsb1	Birc3	Nid1	Atxn7	Hcn1	Hadha	Crybb3	Qrsl1	Entpd6	Cpne2	Gm13680	Mgat1		Hcfc1r1	Gm6225		Prc1	Gm26618			Gm15747		Gm48095	Gm17501	Cped1
Cdc5l	Il1rap		Hdac9		Dnai2	Ppp1cc	Ftx	Tenm1	Pgs1	Bud13	Prkaca	Kat6b	Kctd6	Hspa4l	Tfr2	Ccn2	Chst2	Filip1	Rps6-ps4	Pdlim4		Axin1	Gm28501		Akna	Gm29521			Col6a5			4933406C10Rik	Cpped1
Cyp39a1	Atp13a3		Ulk2		Neil2	Sgce	Gm14091	Eef1a2	Dbndd2	Nmnat3	Ube2m	Wnt5a	Samd8	D3Ertd751e	Tacr1	Sycp3	Dhrs11	Ror1	Ndufs5-ps	Ppm1d		Slc39a7	Gm28535		Ccdc81	Gm19719			Gm38190			6230400D17Rik	Gm10167
Ttc27	Nde1		Sh2b2		Saxo4	Rab23	Gm13620	Cntnap1	Ift52	Mapkapk3	Adcy9	Nipbl	Slc25a30	Pdia4	Mfap5	Pno1	Itga2b	Ccl12	Rpl17-ps5	Prpsap2		Csnk2b	Gm19935		Ipo8	C130073E24Rik			Gm37637			Gm20033	Gmppb
Hnrnpll	Pmm2		Ndrg1		Pawr	Rab11a	Gm16093	Mpp2	Cyth4	1700102P08Rik	Cs	Cideb	Trim35	Xiap	Rasgef1a	Plek	Sncb	Tgfbi	Gm13461	Cyria		Naa12	Gm47958		Bub1b	Gm30639			Gm37123			Gm26839	Apcdd1
Eci1	Snap29		Mprip		H1f2	Eif2b2	Shkbp1	Plxdc1	Gpx3	Malt1	Rfx5	Myo10	Hr	Arl10	Igsf1	Timm13	Pim3	Colec12	Gm13456	Pum2		Naa12	Gm5089		Mettl27	Gm36220			Gm44103			Gm5869	Gm15401
Tmem204	Fgd4		Cic		Macrod1	Dlst	4930523C07Rik	Slc12a5	Mrm1	Mier3	Sqor	Brd1	Lrp10	Lactb2	Brs3	Hint1	Tmem59l	Lum	Rps15a-ps6	Map2k6		Csnk1a1	Gm21926		Wdr25				A230057D06Rik			BC030343	Gm5901
Slc39a6	Osbpl11		Igf1r		Ccdc113	Ap1s1	Gm10544	Ghdc	Appbp2	Galnt9	Rcn1	Xpnpep3	Pabpc1	Stradb	Plp1	Cfap410	Rbm43	Slc6a20a	Gm12191	Id2		Rbm22			Mcm3				Gm48529			B230303O12Rik	Gm16104
Elp2	Gtf2e1		Fcer2a		Zcwpw1	Prcc	4930578M01Rik	Jph2	Abca5	Nudt15	Trap1	Slc38a2	Lrp12	Nabp1	Bbs2	Sar1b	Csgalnact1	Islr	Gm12693	Rrm2		Ighmbp2			Mfsd9				Gm30489			Gm42851	Hk1os
Tmx3	Arl13b		Trim28		Nmrk1	Tmem242	9630001P10Rik	Dhx58	Ywhah	Dph5	1700037C18Rik	Zbtb20	Myc	Ppm1f	Gpr83	Tnip1	Cysrt1	Itih2	Gm11263	Nme2		Tesmin			4933440N22Rik				Gm36899			Dancr	2810430I11Rik
Psat1	Gart		Eif4g2		Ccdc138	Syt5	1500004A13Rik	Cep95	Mfsd3	Egr3	1700037C18Rik	Ccdc14	Tef	Dnajb2	Vstm5	Arf5	Spryd3	Enpp1	Gm14586	Usp43		3110040N11Rik			Ammecr1				Gm48952			Gm43416	Timm10b
Zfand5	Zfp51		Cd247		Spag4	Yju2b	Gm29216	Adora2b	Atp6ap1	Mnd1	Prg4	St6gal1	Csnk1e	Atf3	Agt	Rps27a	Ndufc1	Cldn11	Mif-ps4	Krt12		Maged1			Clspn				Gm49566			4732496C06Rik	4930515G01Rik
Uhrf2	Smchd1		Smpd4		Gsap	Pex5	Gm38225	Tbx3	Lhx9	Dnah17	Fblim1	Dyrk1a	Nell2	Enkur	Drd2	Clhc1	Clba1	Tgm2	Gm11478	Eftud2		Actr1a			Hirip3				Nsa2-ps1			4933430L12Rik	9330111N05Rik
Coro1b	Ralbp1		Otx1		Deup1	Jkamp	Gm43474	Lhx1	Trip10	R3hcc1	Ggt1	Scaf4	Septin3	4930562F07Rik	Crabp1	Mrps24	Zbtb42	Sirpa	Tpt1-ps3	Gfap		Rps26			Dnali1				Gm57384			Gm48702	9330104G04Rik
Stip1	Mtpap		Ctns		Rprd1a	Ufd1	2510016D11Rik	Sfrp5	Gyg1	Ccdc15	Cbfa2t3	Lima1	Oplah	Agpat2	Ooep	Supt4a	Rnf144b	Ninj1	Rpl3-ps1	Klhl28		Pa2g4			Ecm2							A730063M14Rik	Dalir
Itgb8	Cdc23		Naa60		Catsperd	Txn2	Gm44662	Dnah1	Calr3	Cdhr2	Fbln1	Dip2b	Grina	Lrp2	Gsta4	Smg8	Bbln	Bmp6	Rpl10a-ps1	Gtf2a1		Nnt			1700048O20Rik							Gm50336	1700084E18Rik
Sbds	Stard4		Tpr		Maff	Crbn	Gm32926	Dnase1l1	Rgs17	Igsf6	Gcat	Map3k12	Gfus	Chac1	Rasgrf1	Mrpl22	Pcsk1n	F13a1	Gm5526	Tshr		Taldo1			Cdc25c							Gm3625	Pcdhga9
Ormdl2	Ercc3		Dhx34		Dnai3	Pafah1b3	Gm48667	Cacng2	Aig1	Eif2s3x	Tek	Calcoco1	Klhl22	Usp8	Cmtm7	Sap30l	Atp6v0e2	Lrrc17	Gm16267	Pole2		Rplp2			Cyb5d1							Gm57352	Pcdhgb5
Uimc1	Iws1		Napa		Gls2	Dnajb1	Gm49937	Grb7	Fuca2	Pdk3	Epha2	Rttn	Ets2	Sec23b	Dclk3	Znhit3	Stub1	Gjb6	Gm11906	Vipas39		Pnpla2			Arhgef37							Gm46732	4930537H20Rik
Mybl1	Hsd17b4		Crkl		Cilp2	Ndufs3	AA388235	Gdpd2	Perp	Eogt	Atp7b	Lrrc71	Fmnl3	Acss1	Col6a4	Myo19	Usp53	Emp3	Gm11837	Sav1		Crcp			Hnrnph2							4930558N01Rik	Lmbr1
Ndufs1	Afg3l2		Eps8l1		Pard6b	Por	Gm54597	Calm3	Nmbr	Tnni3	Slc4a3	Phf10	Smarcd1	Rbl1	Ilvbl	Tsen54	Hey1	Gstm2	Gm11560	Nin		Tma16			Mbtps2							Gm56516	E330034L11Rik
Rpe	Psmg2		Ccdc159		Fam216b	Psmd4		Arid3a	Nmbr	Alg8	Cdt1	Nfkbie	Gps2	Tti1	Sox10	Med31	Scamp5	Ildr2	Gm13835	Vrk1		Usp16			Mtrfr							Gm56506	G630022F23Rik
Casp8	Cdc37l1		Kmt2b		Togaram2	Bcas2		Cyb561	Mgat4c	Hykk	Runx1t1	Birc6	Agap3	Slc2a10	Slc35d2	Mfsd11	C1qtnf4	Syt15	Gm15501	Yy1		Atrip			Ubiad1							Gm56795	Gm2762
Pdcl3	Kif20b		Adamts4		Serinc4	Ctcf		Sema6a	Lin7a	Ska1	Nphs1	Strn	Dlx2	Pld1	Atp1a1	Polr2h	Ripk2	Fmod	Cmc4	Zfp839		Atrip			Isg20l2							Gm57397	Gm44264
Prim2	Zng1		Srm		Ankle1	Pard6a		Grm1	Zwint	Gramd1c	D130043K22Rik	Pdpk1	Pcbp4	Ift80	Evpl	Psma6	L3mbtl4	Ggact	Gm10177	Elovl2		Nmb			Mcmbp							2810461L16Rik	Gm45631
Col9a1	Ppp6r3		Rbm14		Zbtb21	Ranbp1		Fam184a	Ikbip	Sh3tc1	B4galnt1	Pot1b	Chd1	Gmps	Cd300a	Mbip	Ddx24	Fbxl9	Gm15657	Mcur1		Tgm4			Ckap2l							Gm54900	Gm45904
Nhej1	Afap1l2		Bbs1		Prmt6	Psmb4		Slc17a8	Pex7	Lgi4	Sulf2	Sox8	Cnpy3	Slc27a3	Pcdh11x	Sgpp1	Loricrin	Foxf1	Churc1	Nup153		Casp1			Prex2								Gm34655
Pecr	R3hcc1l		Ptbp1		Msrb3	Metap1		Pde7b	Ifngr1	Chst12	Msh5	Kdm4b	Luc7l	Gask1b	Cpne7	Timm9	Vps37d	Notum	Gm17116	Aopep		Ercc5			Frmd3								Gm40557
Ube2t	Apex2		Abhd1		Gm5963	Rsl1d1		Map7	Rfx4	Eepd1	Gatad1	Sap130	Acsbg3	Bcar3	1700020L24Rik	Vti1b	Spink10	Tmem64	Gm17206	Drd1		Ptma			Lix1l								Gm48295
Dars2	Abhd6		Pknox1		Tmem120b	Ergic3		Tmcc3	Washc3	Amdhd2	Pcdha10	Zscan30	Zfp871	Snx27	Lars2	Erh	Ubb-ps	Gjb2	Gm17023	Smad5		Bok			Zfp366								4930519K11Rik
Ntmt1	Apool		Kif5b		Hmgb2	Uqcc1		Timp3	Rab21	Stox1	Rad51c	Wdr46	Brd2	Spata1	Krt222	Fcf1	Rnf208	Foxc2	Gpr62	Rhobtb3		Ilkap			Nhlh1								Gm9502
Zc3h15	Chm		Odad4		Dnaaf3	Shpk		Igf1	Ddc	Kdm6a	Cpt1c	Dcp2	Tcerg1	Atg4c	Arhgap36	Atp5mj	Tubg2	Ptgs1	Tmsb10b	Nsun2		Actr3			Kif18b								Gm49032
Ola1	Phf6		Vars1		Usp39	Odr4		Aifm2	Zpbp	Arid5a	Carhsp1	Ankhd1	Ppp2r2b	Slc4a2	Cc2d1a	Uqcrb	Lingo2	Fam180a	Gm8355	Mctp1		Smyd2			Ezr								7530414M10Rik
Lin7c	Ccdc51		Ddah2		Prelid2	Sra1		Npffr1	Prmt2	Egr2	Pou2f2	Jakmip2	Zfp91	Mthfr	Nfkbid	Cetn3	Borcs6	Fgfbp1	Gm3788	Slf1		Suv39h2			Adam17								Gm41113
Api5	Marchf8		Casq1		Ldha	Atp5mc1		Pcbd1	Pofut2	Chchd5	Ubqln4	Sncaip	Sf3b2	Wrap73	Spon2	Pdcd6	Tifa	Osr1	Gm12350	Plk2		Trdmt1			Sae1								Gm30431
Hsd17b12	Stag2		Tgfbr1		Eno1	Snf8		Micu1	Appl2	Crygn	Ap1b1	Mapk4	Grk2	Pex10	Vgf	Med10	Krt1	Ranbp3l	Rps7-ps3	Serinc5		Ppp6c			Supt7l								Gm56901
Fam227b	Rb1cc1		Khsrp		Spata6l	Tbcb		Ptprr	Mdh1	Angptl6	Tbx1	Sall3	Rab1b	Snx17	Aspg	Ndufs6	Gap43	Igf2	Gm17529	Ppwd1		Gtf3c5			Elmod3								Gm56108
Harbi1	Msc		Zmiz1		mt-Tq	Cdkal1		Ptprb	Vdac1	Hlx	Trpm2	Slc12a2	Cnih2	Cdc7	Slc32a1	Lpcat1	Cltb	Oxtr	2610020C07Rik	Cenpk		Slc43a1			Tmem140
Pdia3	Creb1		Hnrnpa0		Gm26397	Atp6v1b2		Meis1	Gabrg2	Neil3	6330409D20Rik	Atl3	Sf1	Crybb1	Atp13a4	Atg10	Arxes2	Foxc1	Celrr	Slc4a7		Spef1			Espl1
Snap23	Fastkd2		Hnrnph1		H2ac6	Ttc5		Wif1	Tom1l1	Dcxr	Tex15	Jak2	Rcor2	Pot1a	Spon1	Btf3	Asb8	Tmem37	Gm9625	Fezf2		Polr3f			Pgcka1
Ndufaf1	Kansl1l		Arid1a		Bscl2	Aamp		Ppm1m	Ubxn2a	Ptpa	Bcr	Frmd8	Pycr1	Rbm28	Glra3	Psmd6	Slc35e4	Olfml1	Gm26944	Oxsm		Tbc1d20			Srpk2
Sppl2a	Poglut2		Crlf1		Cfap47	Tfpt		Slc36a1	Sntg2	Foxp3	Fxyd5	Men1	Oga	Herc3	Pcp4l1	Ndufs4	Retreg2	Spag16	Gm8292	Peli2		Mapre1			Ppcdc
Snta1	Rhbdd1		Fzd3		Xlr3b	Crip1		Hcn2	Mif4gd	Capsl	Nuak2	Aldh18a1	Kcnip2	Agk	Spsb2	Rtraf	Vsig8	Nebl	4930422M22Rik	Peli2		Rbm39			Chi3l1
Stmn2	Fam135a		Emc10		Nudt10	Med8		Acsl6	Mrpl38	Ptger3	Cox4i2	Pdcd11	Parp6	Ccdc77	Saxo2	Camk2g	Carmil2	Ech1	Rps23-ps1	Arf4		Dnajc19			Phactr4
Tpd52	Trip12		Phax		Nudt11	Pfdn2		Mapk9	Ncbp3	Pvr	Zmynd10	Ints4	Jph3	C2cd5	Susd1	Dph3	B230217C12Rik	Wdr86	Atp6-ps	Mapk8		Fxr1			Hdac8
Gss	Atg4b		Rbfox1		Nudt11	Ndor1		Jade2	Tekt1	Cd53	Tmem115	Sufu	Pip4k2c	Caprin2	Pbx3	Spcs1	Insl6	Gpc3	Gm6750	Gdf10		Rab33b			Adgrv1
Ctnnbl1	Dcaf8		Rbfox1		Cdkn2b	Cyba		Nefh	Dhrs13	Hlcs	Slc38a3	Ark2c	Tubgcp2	Rusf1	Six3	Rnaseh2b	Camk2n2	Ghr	Gm8203	Zmym2		Schip1			Eml3
Ccna1	Iars2		Hipk1		Trim68	Stimate		Hus1	Tmem107	Wwp1	Rnf112	Tnrc6c	Rbfox3	Ldaf1	Nipal2	Cdadc1	Commd1	Lepr	Gm37710	Xpo4		Ppid			Spin4
Etfdh	Mcm10		Man1a2		Sox2	Aprt		Pttg1	Coch	Pif1	Bltp2	Nptx1	Fbxl16	Nadsyn1	Shfl	Ppp3cc	Smagp	Tafa1	Rpl36a-ps2	Lats2		Tpm3			Styx-ps
Ssr3	Cenpl		Hdac5		Zfp950	Gtf2h1		Osbp2	Cdkl1	Rpusd1	Kansl3	Rptor	Prkar1b	Dock11	Zfp503	Brix1	Mrps21	Alox5ap	Gm6649	Gpalpp1		Pip5k1a			Zhx2
Serpini1	Dnajc1		Dynll1		Grem1	Slc5a6		Dynll2	Ngb	Pklr	Pabpc4	Gm7628	Chst10	Smarca1	Nexn	Eif3e	Tle5	Cxcl12	Mir703	Tdrd3		Adh5			Gm10501
Spag17	Apbb1ip		Tmem184b		Zbtb2	Cdc42		Septin4	Nova1	Nthl1	Fuz	Nrp1	Imp4	Enox2	Prune2	Ndufb9	Kbtbd13	Col23a1	Gm4332	Diaph3		Rps20			Mcidas
4933434E20Rik	Tsc1		Nf2		Trbc2	Stambp		Galnt10	Atl1	Gk5	Gltp	4833439L19Rik	Hdac4	Cstf2	Tekt5	Trmu	Gabrg3	Lgals1	Mxd4os1	Xpo7		Rps6			Zfp934
Casp6	Kif18a		Fam163b		AF357399	P3h4		Ntsr2	Tmx1	BC006965	Dhdds	Trak2	Arl8a	Zfp92	Il18	Maf1	Adap1	Ahnak	Gm9794	Obi1		Svbp			Alg10b
Abcd3	Ccdc34		Elk1		Gm11627	Neu1		Rgs9	Wdr37	Slc24a4	4933405L10Rik	Ptp4a1	Elk4	Rasa3	Cntnap2	Ly6h	Cebpb	Trabd2b	Gm4366	Dct		Rnf220			Aunip
Sdcbp	Elp4		Nav1		Ak6	Mrpl49		Trib2	Id4	Rhod	Iglon5	Agfg1	Lrrn2	Slit2	Nrtn	Cep20	Immp2l	Vamp5	Gm3375	Haus4		Akr1a1			Ccdc47
Ccnc	Wdr76		Tnpo1		Ak6	M6pr		Abca8b	Cenpp	Ikbke	Zbtb47	Epha4	Cyb5r1	Irf2	Strip2	Ndufb4	Dtnbp1	C4b	Gm44287	6030458C11Rik		Ptp4a2			Haus5
Rars2	Ubr1		Cbx5		Sp110-ps2	Tinf2		Dnajc27	Fars2	Hecw2	Cad	Pask	Rgs16	Ufsp2	Htatip2	Ndufb4	1500035N22Rik	Spef1l	Rps12-ps4	Tars1		Stmn1			Dph1
Ncbp1	Mgme1		Vav2		Gm12346	Arpp19		Dnmt3a	Ly86	4930426D05Rik	Pten	Ppp1r7	Rgl1	Pdlim3	Cdh18	Ndufb4	Tmem219	Cox7a1	Gm5905	Ank		Zfp593			Gm17477
Dnaja1	Rbbp9		Kcnd1		1810062O18Rik	Cct4		Ace	Fbp2	Niban3	Pea15a	Epb41l5	Mark1	Slc10a7	Rcsd1	Eaf2	Dmkn	Thbd	Gm10120	Angpt1		Gpatch3			BC028777
Bag1	Pcmtd2		Pou6f1		Gm12868	Trappc2b		Rasl10b	Fancc	6530409C15Rik	Ehmt2	Acbd3	Abi2	Cog4	Slc25a34	Atp5pf	Smim29	Foxd1	Gm6988	Eny2		Rpl22			Gm12802
Osbpl9	Itch		Cilk1		Gm16153	Aldh16a1		Itgb3	Habp4	Fmn1	Ube2z	Trp53bp2	Zbtb43	Cenpn	Pcca	Pigp	Ica1	Gm11615	Tubb2a-ps2	Fbxo32		Rheb			Gm13609
Txndc12	Mtfr1		Slc3a2		Gm16731	Ctsd		Tmem132e	Pcsk1	Gpr22	Map3k4	Uck2	Entr1	Snx19	Fam222a	Setd4	Ing2	Igf2os	Gm48559	Sla		Ctnnbip1			Srrm4os
Ift74	Cog6		Myt1		Gm15787	Brme1		Grin2c	Slc6a3	Zfp85os	Kif1a	Plxna2	Cwc22	Dixdc1	Isl1	Cox14	mt-Tw	Gm13372	Rpl17-ps3	Wnt7b		Ints11			Gm12108
Scp2	Sike1		Rbm25		Isoc2a	Fbxw9		Trim47	Marveld2	Bhlha9	Slc9a5	Nmt2	Traf6	Nherf4	Nek10	Tarbp2	Rtl8b	4930429F24Rik	Gm9616	Gtse1		Rnf4			0610009E02Rik
Srsf10	Hax1		Plcd1		Rtl10	Tle1		Cygb	Cartpt	Tlr7	Actn1	Atf6	Pex16	Hyou1	Itpr3	Ndufa5	Rtl8a	2010001A14Rik	Gm10257	Mief1		Asphd2			Gm15943
Eif2b3	Sass6		Tnfrsf22		Prkag2os2	Snrpb2		Mxra7	Hexb	Dok7	Sirt2	Fubp3	Atg13	Mns1	Rgs8	Ccl25	4930451E10Rik	Gm2245	Gm49190	Efcab6		Ddx55			D030046N08Rik
Ipp	Npy2r		Vac14		Gm16156	Sertad1		Kif1c	Polk	AI467606	Xk	Gapvd1	Arhgap1	Fem1b	Hpdl	Dtwd1	4930581F22Rik	Gm17120	Hspe1-rs1	Hapstr1		Sdad1			Uckl1
Ddost	Gstcd		Adam19		Galnt4	Rdh13		Coro6	Kif2a	Pcdhb20	Prrt1	Ifih1	Ttl	Fam219b	Gpr149	Slc17a9	Gm10322	Foxl2os	Gm6789	Zfp251		Usp30			Gm17641
Park7	Depdc1a		Sptbn4		Ak9	Adam21		Slc6a4	Emb	Gpr68	Srf	Brd3	Tgm3	Plod2	Pld6	Pigx	Cebpd	1700007L15Rik	Ube2srt	Zfp263		Usp30			Gm20492
Nmnat1	Rngtt		Evi5		Hmgcs1	Nutf2		Doc2b	Nkiras1	Zfp473	Lama5	Anapc2	Rbck1	Trip4	Vwce	Mpc1	Gng3	Sgms1os1	Gm57443	Bop1		Bcl7b			Snhg18
Lrpap1	Tex10		Evi5l		Gm26759	Ncaph2		Stat5b	Glud1	Eno4	Prune1	Frzb	Rbm38	Faim	S100a1	Mrpl14	Armcx5	4833445I07Rik		Cblb		Gnb2			Gm26738
Nrbp1	Hdac1		Ttll5		Gm19705	Gprc5b		Efcab15	Otx2	Crebrf	Rxra	P2rx3	Ndrg3	Nme6	Snhg11	Mrps18a	Klhl40	D030062O11Rik		Nectin3		Abcg2			A130014A01Rik
Anapc4	Hycc1		Adgrl1		1810014B01Rik	Vdac3		Ston2	Slc35f4	Omd	Adamtsl4	Nat10	Rprd1b	Gorasp1	Sowaha	Trem2	Airn	3300002P13Rik		Tagln3		Mtpn			Gm28800
Fip1l1	Guf1		Amotl1		1110019D14Rik	Vps72		Npas3	Ppif	Exd1	Fcrl2	Frmd5	Wwtr1	Ttc21a	Serpinb1a	Ndufv3	Cisd3	Gm48840		Ccdc80		Ino80b			4930444A19Rik
Paics	Uso1		Ptprs		Gm28192	Lnpk		Akap5	Rnase4	Trappc1	Macroh2a1	Jag1	Tsc22d2	Mon1a	Cd300c2	Dpy30	Dact3	Gm48133		Rrn3		Tmem43			Gm34882
Polr2b	B3gnt4		Igf2bp1		Dnah7c	Pttg1ip		Sptb	Hacl1	Cdh20	Stard13	Rtf1	Efna1	Trib3	Penk	Yipf4	Tceal7	9630029G12Rik		Hira		Bhlhe40			Gm37256
Enoph1	Ezh2		Ly6g6e		Gm34106	Ube2g2		Fut8	Capn7	Dcaf12l2	Ctsz	Xrn2	Ccn1	Snx33	Chrm2	Cript	Apoo	Gm57359		Dgcr8		Rad52			Gm35394
G3bp2	Trim24		Clip3		Gm37607	Rnmt		Lrrc9	Arhgef3	Zfp11	Cd46	Dnmt3b	Akirin2	Ccdc88a	Smkr-ps	Uqcc2	Nbdy			Dlg1		Rpl28			Gm43305
Scarb2	Zfp638		Prdm15		Gm43109	Cdk9		Plek2	Glt8d1	Mb21d2	Cd34	Ralgapb	Nol6	Arap1	Rbp1	Snrpc	Uchl1os			Ypel1		U2af2			Gm9403
Tmem168	Aplf		Chp1		C130013H08Rik	Dmap1		Galnt16	Micu2	Msantd7	Pacsin2	Pik3ca	Cd72	Tbc1d4	Hmga1	Polr2d	1500009L16Rik			Zfp148		Aen			Gm43681
Cul1	Ruvbl1		Klhl3		2900064F13Rik	Sdhb		Smoc1	Wbp4	Cd14	C1qtnf1	Kcnab1	B4galt2	Ttf2	Selenov	Map3k2	Peds1			Masp1		Ndufc2			Gm44053
Cbx3	Adipor2		Dnajc7		Gm44170	Kdsr		Fbln5	Cnmd	Meioc	Igfbp4	Veph1	Kcnq4	Rtp4	Gpr61	Mrps18b	Gm3468			Ifnar1		Fchsd2			Gm44987
Slc37a3	Zfp719		Pigl		E230014E18Rik	Ifrd2		Chga	Ebf2	Pcdhb11	Tnfaip1	Adar	Maco1	Fndc3a	Gpr6	Rpp21	Gm26558			Ifnar2		Arfip2			Gm45449
Pradc1	Zfp108		Anapc1		Gm48342	Tusc2		Asb2	Sucla2	Nrros	Elmo2	Trim2	Ncdn	AW554918	Wdr27	Ap3s1	B230208H11Rik			Atf1		Thumpd1			Gm34418
Pole4	Idh2		Piezo1		Gm56759	Nprl2		Tmed10	Cln5	4930597O21Rik	Afmid	Efna3	Nudc	Rbm4b	Baiap3	Rps14	Gm26911			Ivns1abp		Zranb1			Gm47270
Mlf2	Zfp626		Ankrd52		Gm56507	Rassf1		Esrrb	Cldn10	Gm9947	Mmp9	Ash1l	Ube4b	Alg3	Fndc9	Fth1	Gm26982			Zfp605		Eif3f			4933412E12Rik
Gabarapl1	Acadsb		Wdfy2			Stx5a		Hsp90aa1	Dnajc3	M5C1000I18Rik	Pitpna	Mmp16	Lrrc47	Pxk	Pcdh10	Ms4a6b	Gm2464			Tiam2		Itgb1bp2			4933412E12Rik
Slco1c1	Eri2		Csf1			Spire2		Traf3	Zfr	Fam72a	Ptgis	Slc44a5	Acap3	Trim36	Rtl5	Otub1	Gm45760			Clic5		Rps4x			2900060N12Rik
Mtmr14	Fadd		Strip1			AI597479		Ppp1r13b	Emc9	Lair1	Erbb3	Aptx	Prkcz	Pds5b	Syt12	Eif1ad	Gm48940			Prkd3		Morc4			Gm36298
Emc3	Cul4b		Alx3			Tmem86a		Gng4	Skor1	Rnf181	Pmp22	Elp1	Gnb1	Rhbdd3	Suox	Banf1	Gm32815			Tedc2		Slc25a15			Gm47814
Ppp4c	Rpgr		Tex261			Faf1		Sfrp4	Nadk2	Fabp3-ps1	Anxa6	Gne	Crmp1	Usp54	Grem2	Klc2	AU021063			Mlst8		Kcnu1			Gm49064
Pold3	F8		Dll1			Psen2		Edn1	Sdc2	Acbd4	Il12rb2	Sh3gl2	Slc35f6	Kctd9	Slc35d3	Mrpl11	Gm32282			St6gal2		Smad1			4921515G04Rik
Far1	Gpm6b		Nol3			Pdhx		Ptch1	Retreg1	Wdr91	Abi3	Mllt3	Tada2b	Spata6	Gja1	Fibp	2310047K21Rik			Nudt3		Zfp821			Gm49801
Kat8	Rbm41		Matcap1			Tbrg1		Zfp346	Atp6v1c1	Kcnj14	Kif3a	Usp24	Spp1	Fbxo16	Ufsp1	Drap1				Tmem178		Kifc3			Gm9054
Mettl9	Cul4a		Entpd2			Bnip2		Pdlim7	Baalc	Akap17b	Mapt	Dock7	Cfap251	Mast4	Il1rapl1	Hhex				Pkdcc		Ntpcr			Gm56743
Acsm3	Pcm1		Nolc1			Tmem167		Erap1	Ebag9	Fdps	Ypel2	Pum1	Rhof	Mfsd12	Cpne8	Taf5				Syt4		Ciao2b			Gm57027
Dhx32	Cdh11		Atf6b			Rpa3		Hapln1	Zhx1	Pwwp2b	Trpv2	Sema3c	Dhx37	Dhx57	Terb1	Casp7				Zfp397		Rp9			D17H6S56E-5
Swap70	Nudt7		Fam163a			Zfp715		Iqgap2	Derl1	Ifitm2	Cenpv	Eya3	Rab35	Ints6	Hrh1	Mms19				Wac		Imp3			Gm56817
Tmem9b	Usp10		Hivep2			Acp4		Pde8b	Adcy8	Slc38a11	Crhr1	Inpp5b	Ddx54	Galm	Myh7	Bloc1s2-ps				Ccny		Usp3			Gm57150
Zfp300	Cog8		Arnt			Rps5		Scamp1	Adsl	H4c4	Slc25a39	Kmt2e	Usp12	Ky	Cdh22	Nfkb2				Rbm27		Vipr1
Lrch2	Bmper		Itga2			Atp6v0d1		Rab3c	Smdt1	Ftl1-ps1	Sp2	Nadk	Auts2	Ddx11	Cthrc1	Rps24				Grp		Gpr19
Abcb7	Acad8		Zfp318			Ndufs2		Thbs4	Alcam	Hsd3b3	Zbtb4	Acox3	Wasl	Tmtc2	Mgmt	Avil				Atp9b		Psmf1
Rbbp7	Gnpat		Ttbk1			Atraid		Rasgrf2	Cd200	Ift25	Unc45b	Htt	Gcc1	Pabir2	Irs4	Ric8a				Prrc1		Fkbp1a
Nek3	Cul5		Serac1			Sh3bp5l		Cfap20dc	Slc35a5	Zfp947	Plod1	Slc4a1ap	Ptms	Nepro	Tmem119	Uqcrc1				Osbp		5730522E02Rik
Vps36	Chek1		Anxa9			Atad1		Map3k1	Mpv17l	Nmral1	Scrn1	Vps33a	Lag3	Tmem260	Lrtm2	Gng13				Pcsk5		Foxj3
Plpbp	Slc37a4		Arnt2			Timm23		Il6st	Gbe1	Gm57504	Isyna1	Ncor2	Kdm5a	Eea1	Ano5	Atp5f1c				Peli3		Apmap
Gtf2e2	Usp28		Tnr			Trnt1		Cspg4b	St3gal6	Tnfrsf11b	Rps6kl1	Ankrd61	Wbp11	Tcaf1	Epm2a	Rpl14				Smarca2		Dis3
Msmo1	Aph1b		Cacna1d			Rnf170		Ldb3	Tomm70a	Zfp69	Atp6v0a1	Phf14	Strn4	Ttll7	Dach1	Get4				Smc3		Mif
Gins3	Zwilch		Chdh			Rnf168		Samd4	Snx4	mt-Ty	Slc35e1	Pan3	Mark4	Decr2	Synpr	Kbtbd3				Noc3l		Crlf2
Smarca5	Lctl		Celsr1			Cacybp		Sema3g	Ehhadh	mt-Ts1	Fbxo5	Tex26	Rtn2	Plch1	Gm4889	Sntg1				Sfr1		Qsox1
Slc7a6	Atr		Kcnq2			Cluap1		Cacna2d3	Brwd1	mt-Co3	Plagl1	Slc6a6	Dmwd	Pomk	Magel2	Eef1b2				Bhlhe22		Acbd6
Terf2	Xrn1		Pls3			Ndufa2		Clu	Rcan1	Usp51	Utrn	Edem1	Apba2	Bbs7	Ebf1	Maip1				Arih1		Gde1
Rexo2	Dnajc13		Cd274			Tmem87b		Ephx2	Get1	Gm7666	Slc16a10	Tmcc1	Crtc3	Rims2	Abat	Sumo1				Baiap2		Chmp7
Acat1	Rbm5		Mapkapk2			Tsg101		Nefm	Bsg	Zfp442	Lama4	Atf7ip	Furin	Mavs	Cacnb2	Ndufb3				Tac2		Zfp707
Rdx	Troap		Foxred2			Tbp		Nefl	Vwa5a	Ccnyl1	Prep	Tmtc1	Maz	Cdkn3	Gpr182	Clk1				Nab2		4930556J24Rik
Arcn1	Prr5l		Phf21b			Psmb1		Klhl1	Wfdc1	Cstdc5	Epb41l2	Dennd5b	Kctd13	Ddhd1	Col25a1	Tex30				St8sia5		Pik3ip1
Scg3	Ogfod1		Ttll12			Pdcd2		Dok2	Tmem176a	Gm10382	Myb	Vgll4	Eif3c	2810032G03Rik	Nrsn2	Slc9a2				Zfp511		Tiparp
Nrg4	Trim45		Scube1			Surf2		Gfra2	Agpat4	Myo18b	Cfap54	Tspan11	Phkg2	Slc16a9	Tmem26	Cracdl				Pidd1		Prr7
Lrrc1	Pus7l		Matn4			Dnajb9		Gpc5	1700010I14Rik	Stmp1	Hnrnph3	Pak4	Prr14	Ppm1k	C030014I23Rik	Unc50				Cnksr2		Art3
Snx14	Usp37		Nbr1			Ppp1cb		Ednrb	Thbs2	5730507C01Rik	Pald1	Arhgap17	Wdr13	Parp11	Dppa5a	Mff				Taf3		Eva1a
Dync1li1	Trappc8		Med24			Tsen15		Rem2	Calcr	H3f3aos	Unc5b	Rnf40	Thsd1	Acer2	Fhit	Sdhaf4				Zfp282		Fbxo33
Gpbp1	Larp4b		Vps53			Trappc2l		Oxct1	Clip4	Gm7276	Slc16a7	Tacc2	Arhgef7	Tbc1d32	Mrps36	Dtymk				Myo5b		Eif1
Bet1	Rfwd3		Stac2			Ddx19a		Slc22a17	Pja2	3222401L13Rik	Lrig3	Ears2	Plpp5	Gask1a	Tac1	Gin1				Eya1		Dcaf10
Cyb5r4	Arhgap39		Nek8			Edf1		Sdr39u1	Qpct	Rhog	Egfr	Fam53b	Nr3c2	Pigu	Sphk1	Dbi				Tram1		Aamdc
Cyb5r4	Tasor2		Arl5b			Tsr3		Matn2	Rhoq	4930520O04Rik	Pcsk4	Usp9x	Katnb1	Tmco3	Btbd3	Mgst3				Pikfyve		Tk2
Ift57	Ccp110		Psmd11			Hmgb3		Nptxr	Hagh	Rec114	Dock2	Arhgef6	Klhl36	Nlrp6	Syt10	Lypd6b				Nrp2		Ccdc38
Cfap95	Cdkl4		Top2b			Nipsnap3b		Parvb	Nudt12	Gm10709	Cobl	Rps6ka3	Pik3r2	Ascc3	Tmem117	Itga8				Cflar		Noa1
Tmed7	Skic3		Cdc6			Golga7		Rapgef3	Sil1	C530025M09Rik	Rab36	Hcfc1	2310022B05Rik	Tspyl5	Sorcs3	Ralgds				Ppil3		Thap11
Tmem87a	Meak7		Rab11fip4			Golga7		Nckap1l	Lims2	Hps6	Hmg20b	Ggn	Sprtn	Arpin	Lin28b	Psmd14				Npas2		Wtip
Cct2	Kctd7		Zfp334			Clpx		Plaat1	Aif1	1810010H24Rik	Stk10	Fgfr1	Vps26b	Rsad1	Ifi27	Gpsm1				Eif5b		Cab39
Poglut1	Cipc		Etv4			Cacfd1		Dnaaf8	Impact	Hmgn2-ps1	Pfkl	Star	Pstpip1	Mycbpap	Scn1a	Fcna				Sema4c		Psenen
Farp2	Thoc5		Slc12a7			Atp6v0e		Slc52a2	Ndfip1	Gm9531	Xpo1	Slc7a2	Neo1	Rnf122	Gbx1	Ssna1				Col19a1		Siah1a
Exoc3	Zfyve9		Slc12a4			Hspa8		Naprt	Mal2	Cldn34c1	Cpeb4	Sorbs2	Map4	Stk32a	Nnat	Psd4				Ogfrl1		Gtdc1
Wdr5b	Daam1		Myo1c			Mrpl32		Lynx1	Napg	Stard6	Shc2	N4bp1	Scap	Etfbkmt	Gm14164	Baz2b				Cnot9		4921524J17Rik
Eda2r	Ttc21b		Mybl2			Capza2		Arc	Isoc1	Gm13688	Sptbn1	Ap1g1	Spring1	Cacng5	A230006K03Rik	Timm10				Ccnt2		Elac1
Dynlrb2	Mitf		B4galt5			Tab2		Ncam2	Lipo3	Gm13071	Sgcd	Gins2	Fbxo21	Ppip5k2	Pick1	Nop10				Cdc73		Rnf139
Zfp418	Tstd2		Med13l			Ppil4		Aifm3	Tnks2	Gm7340	Flt4	Gse1	Camkv	Eml2	Zfp467	Eif3m				Ptpn4		Rbm17
Nostrin	Bbs10		Med1			Cnih1		Spag6l	Aldh3b1	Esrp2	Canx	Mbtps1	Chpf	Chd7	Gpr88	Dut				3110009E18Rik		Thap1
Zc4h2	Ggta1		Mfng			Med22		Stxbp5l	Gal	Znf41-ps	Limk2	Mau2	Slc35a4	Thoc6	Htr1d	Pcna				Nucks1		Mcrs1
Leprot	Zdhhc17		Glrx2			Med28		Pdia5	Ehbp1l1	1700056N10Rik	Ogdh	4931406C07Rik	Slc35a4	Atg2b	Cited4	a				Stx6		Fam76b
Utp6	Zfp983		Ksr1			Sqstm1		Cxadr	Arl2	Gm10241	Xbp1	Urb2	Kctd17	Hibch	Zscan18	Map1lc3a				Tfb2m		Grtp1
Caps2	Uba6		Cuedc1			Lcorl		App	Tcf7l2	Gm6542	Stxbp4	Arv1	Dnm2	Fhdc1	Gad1	Gnb4				Cnih3		Taf5l
Mlc1	Cog5		Cuedc1			Actr8		Adamts5	Rbp4	4833418N02Rik	Nbas	Tcf12	Fhip2a	Tango6	Ccdc78	Pex5l				Scyl3		Rnf146
Parp2	Ibtk		Septin8			Fnta		Grik1	Tctn3	A430018G15Rik	Nrcam	Ice2	Cplx1	Dstyk	Egr4	Nmd3				Sec16b		Ctu1
Lmo1	Gm7008		Kansl1			Hsd11b1		Runx1	Tm9sf3	Sorbs2os	Klf11	Sh3bgrl2	Klf9	Dync2i1	Zxdb	Pdcd10				Cr2		Ube2l3
Pphln1	Kctd1		Gid4			Prelid3b		Zfp641	Add3	Gm14198	Efr3b	Csnk1g1	Zfp267	Hps4	9330158H04Rik	Jtb				Dclre1c		Adrm1
Polr1has	Rmdn2		Kcnab3			Ube2a		Tuba1b	Maoa	Gm11738	Rab10	Pdcd6ip	Usp36	Agps	H2-Ab1	Gar1				Fam107b		Zc3hc1
Pnpla8	Tmtc3		Chd3			Slc25a5		Tmbim6	Pcgf6	Gm13568	Pxdn	Wdr48	Zfp551	Frmpd3	Prr16	Egf				Mettl13		Adk
Serbp1	Wdr44		Kdm6b			Ndufa1		Prr13	Myadml2	Gm14252	Taf15	Pik3r4	Ptgdr2	Tbc1d8b	Ccl27al	Lamtor2				Nsun6		Suv39h1
Tmem258	Zfp113		Ncor1			Cr1l		Cdkn1a	Ogfod3	Gm11346	Asic2	Cish	Rasl10a	Kcnj12	Ccl27al	Rps3a1				Bmi1		Mreg
Ermard	Dennd11		Pip4k2b			Plgrkt		Fhl1	Hoga1	Gm9816	Pecam1	Eml4	Wbp2	Thsd7b	Gm10710	Polr3gl				Mastl		Rxrb
Topors	Jade3		Ybx2			Gtf3a		Serping1	Got1	Gm15832	Cacng4	Trim33	Mtmr3	Shc1	Ism1	Rpf1				Med27		Cited2
Mmaa	Bag4		Cog1			Mtif3		Ache	Kazald1	Gm13589	Cep112	Calhm2	Scara3	Stn1	Ano3	Dmac1				Kcnj3		Kcns1
Rbmxl1	Taf2		Dync1h1			Atxn10		Tpi1	Gnl3l	Gm15728	Pafah1b1	Gas7	Tent4a	Hfm1	Fibin	Smim27				Nr4a2		Klhdc4
Azin1	Cep85		Wwc1			Eif3d		Tulp2	Maged2	Gm5602	Acox1	Senp1	Rnps1	Ubr3	Fign	Tln1				Acvr1c		Suco
Smarce1	Thoc2		Mrpl45			Ift27		Prph	Pfkfb1	St8sia3os	Camkk1	Arid2	B3galt1	Tmem74b	Rsph10b	Tm2d1				Zeb2		Abhd13
Hpf1	Dlgap5		Arrb1			Srsf6		Hes7	Ube3a	Usp46os2	Atp2a3	Ipo13	Gna11	Cxxc4	Ankrd63	Magoh				Lhx6		Eif4h
Tmem237	Zfp60		Natd1			Kctd2		Rps6ka2	Chmp6	Gm14233	Exoc7	Agl	Rab24	Slc16a13	Gm10941	Cyb5rl				Gca		Pcf11
Txlng	Ckap2		Sart3			Nt5c3b		Rps6ka2	Inpp5a	Gm13778	Ube2o	Fan1	Tmem127	Coa4	Fam229a	P3h1				Sapcd2		Rpl21
Rbm8a	Arap2		Rab3d			Glod4		Tnfrsf12a	Ptdss2	Gm16023	Rhbdf2	Pcgf3	Cactin	Kctd21	Neu2	Ndufs5				Nckap1		Nop53
[truncated: 2,377 more rows]

## Sheet: Supplementary Table 5
chr	start	end	width	CpGs	betaCoefficient	statistic	p.value	q.value	direction	difference	absolute.value.difference	CpG.Island	CpG.Shore	CpG.Shelf	Open.Sea	annotation	geneId	distanceToTSS	ENSEMBL	geneSymbol	gene
[truncated: 910 more rows]

[truncated: 2 more sheets: Supplementary Table 6, Supplementary Table 7]
